# Supplementary material for: Transcriptome analysis of the adenoma–carcinoma sequences identifies novel biomarkers associated with development of canine colorectal cancer
Source: Front Vet Sci. 2023 Nov 29;10:1192525. doi: 10.3389/fvets.2023.1192525 (PMC10720982; doi:10.3389/fvets.2023.1192525)
Supplement: Supplementary file 1 [file Data_Sheet_1.ZIP]

Archive with 2 entries (2 files):
- Supplementary Table 1.xlsx
- Supplementary_Material.docx
