# Supplementary material for: Transcriptome analysis of the adenoma–carcinoma sequences identifies novel biomarkers associated with development of canine colorectal cancer
Source: Front Vet Sci. 2023 Nov 29;10:1192525. doi: 10.3389/fvets.2023.1192525 (PMC10720982; doi:10.3389/fvets.2023.1192525)
Supplement: Supplementary file 1 [file Data_Sheet_1.ZIP › Supplementary Table 1.xlsx]

## Sheet: S1_AN.deg.Sig
	baseMean	log2FoldChange	lfcSE	stat	pvalue	padj
TXNL4A	908.829	1.17343	0.379408	3.09279	0.00198286	0.0126161
MBP	336.933	-1.62785	0.369548	-4.40497	1.05796e-05	0.000192478
CNDP2	2379.28	-1.65501	0.462583	-3.57776	0.000346552	0.00321407
RNF152	1291.59	-3.11441	0.662025	-4.70437	2.54651e-06	5.9922e-05
PMAIP1	35.1512	1.84895	0.490128	3.77239	0.00016169	0.0017146
GRP	3.78997	-4.50004	1.52771	-2.94561	0.00322317	0.0184826
MALT1	590.046	1.28012	0.419159	3.05403	0.0022579	0.0139453
NEDD4L	2521.28	-1.04834	0.321653	-3.25922	0.00111721	0.00813027
C1H18orf54	333.454	1.22924	0.34452	3.56799	0.000359727	0.00330664
STARD6	136.04	1.80753	0.358722	5.03879	4.68478e-07	1.38945e-05
POLI	234.904	1.16868	0.332773	3.51194	0.000444852	0.00388971
ME2	7422.59	-1.88477	0.620347	-3.03825	0.00237956	0.0145391
RPS12	22115.3	1.49191	0.291397	5.11987	3.05747e-07	9.85055e-06
EYA4	50.671	3.73841	1.12851	3.31269	0.000924036	0.00701122
TCF21	192.61	-1.40198	0.537416	-2.60874	0.00908758	0.0406993
ALDH8A1	53.474	1.45329	0.423493	3.43168	0.00059985	0.0049274
AHI1	565.55	1.46107	0.328873	4.44266	8.88552e-06	0.000168662
IL22RA2	22.1271	2.40058	0.711393	3.37448	0.000739549	0.005841
OLIG3	7.37211	-5.4124	1.68155	-3.2187	0.00128774	0.00907408
TNFAIP3	582.405	1.63246	0.526981	3.09777	0.00194985	0.0124491
HEBP2	324.564	1.09035	0.428592	2.54403	0.0109582	0.0468833
ADGRG6	403.064	2.22236	0.622484	3.57015	0.000356784	0.00328224
ADAT2	239.753	1.15471	0.258824	4.46138	8.14329e-06	0.000156927
PEX3	664.185	1.14759	0.283593	4.04661	5.19641e-05	0.000704903
LTV1	539.119	1.09784	0.373803	2.93695	0.0033146	0.0188844
STX11	190.165	2.12242	0.691518	3.06921	0.00214622	0.0134083
RAB32	2610.6	-1.30214	0.381935	-3.40934	0.000651206	0.00525889
SASH1	2028.68	-2.2302	0.402587	-5.53968	3.03023e-08	1.50704e-06
PPP1R14C	27.5231	4.9693	0.995624	4.99115	6.00216e-07	1.71755e-05
PLEKHG1	207.92	-1.05314	0.399682	-2.63493	0.00841541	0.0383987
RGS17	209.203	2.00374	0.545397	3.67391	0.000238863	0.00236764
TFB1M	166.917	1.06714	0.302411	3.52878	0.000417476	0.00372043
TMEM242	708.198	1.05287	0.249197	4.22505	2.38889e-05	0.000373724
LDHAL6B	28.2536	1.98696	0.429256	4.62884	3.67726e-06	8.0966e-05
EZR	14284.4	-1.38356	0.476041	-2.90639	0.00365627	0.020285
TAGAP	160.421	2.77744	0.579914	4.7894	1.67281e-06	4.18718e-05
PDE10A	151.296	2.53788	0.594111	4.27172	1.93972e-05	0.000315179
CCR6	1034.7	-3.27082	0.707103	-4.62566	3.73401e-06	8.19396e-05
FRMD1	276.933	-3.40483	1.1057	-3.07933	0.00207466	0.0130615
SMOC2	3575.64	1.86026	0.544746	3.41491	0.000638035	0.00517317
DSE	416.631	1.63455	0.572134	2.85693	0.00427756	0.0228877
CALHM6	115.869	2.79178	0.606544	4.60276	4.16924e-06	9.01014e-05
TRAPPC3L	33.0677	1.2472	0.421594	2.95831	0.00309335	0.0179106
RWDD1	1772.7	1.43753	0.274396	5.2389	1.61539e-07	5.87571e-06
KPNA5	284.906	1.28712	0.428324	3.00501	0.0026557	0.0158521
NEPN	21.9625	5.84467	2.01659	2.89829	0.00375207	0.0206936
CEP85L	34.8504	1.51152	0.579007	2.61053	0.0090401	0.0405345
ASF1A	320.19	1.20197	0.252732	4.7559	1.97564e-06	4.78736e-05
HSF2	160.69	1.53139	0.312853	4.89492	9.83436e-07	2.61691e-05
NKAIN2	13.304	4.04813	1.13019	3.5818	0.00034123	0.00318234
TRMT11	307.561	1.19523	0.282637	4.22886	2.34876e-05	0.000368965
TMEM200A	81.7558	2.30239	0.675346	3.4092	0.000651531	0.00525889
EPB41L2	1341.41	1.80649	0.415164	4.35128	1.35343e-05	0.000234259
ZNF782	182.604	2.03187	0.328337	6.18836	6.07929e-10	5.45173e-08
ZNF510	225.395	1.09959	0.247291	4.44655	8.72592e-06	0.000166186
CDC14B	538.126	1.2099	0.352214	3.43513	0.000592259	0.00488078
C1H9orf3	1474.73	1.65957	0.319849	5.1886	2.11884e-07	7.31256e-06
NTRK2	664.495	-3.38035	0.638136	-5.29723	1.1757e-07	4.53901e-06
SLC28A3	720.28	-3.31796	0.9612	-3.45189	0.000556667	0.0046378
MIR7-1	9.26992	3.17684	0.784443	4.0498	5.12611e-05	0.000697506
FRMD3	295.014	-1.48421	0.490274	-3.02732	0.00246736	0.0149711
TLE1	866.342	-1.30975	0.43025	-3.04417	0.00233326	0.0143331
PSAT1	458.609	2.73541	0.666733	4.1027	4.0835e-05	0.000580612
CEP78	355.515	1.61863	0.378665	4.27458	1.91495e-05	0.000312904
GCNT1	378.707	2.27176	0.479917	4.73364	2.20523e-06	5.28745e-05
TRPM6	463.185	-3.17573	0.837038	-3.794	0.000148238	0.00159724
ANXA1	7459.94	4.45437	0.664089	6.7075	1.97991e-11	2.72249e-09
GDA	1121.06	-3.31429	0.647639	-5.1175	3.09607e-07	9.93271e-06
C1H9orf85	116.082	1.27122	0.422812	3.00659	0.00264199	0.0157951
KLF9	177.585	-1.32416	0.493057	-2.68561	0.0072398	0.0343988
SMC5	1223.2	1.60512	0.423004	3.79457	0.000147897	0.00159508
PTAR1	573.611	1.31406	0.401388	3.27377	0.00106121	0.00782781
DMRT1	38.3701	7.58564	0.814832	9.30945	1.28501e-20	1.12577e-17
GLIS3	99.1761	2.04871	0.544699	3.76118	0.000169116	0.00177845
SPATA6L	33.0621	2.04893	0.487753	4.20075	2.66038e-05	0.000409447
CDC37L1	447.671	1.05941	0.356557	2.97121	0.00296626	0.0173615
AK3	1491.13	-1.88364	0.461118	-4.08494	4.40876e-05	0.000614363
CD274	161.195	2.03505	0.491151	4.14342	3.42159e-05	0.000498318
PDCD1LG2	39.0373	2.5154	0.641083	3.92367	8.72107e-05	0.00105651
SPTLC1	1302.18	-1.28626	0.356484	-3.60819	0.000308339	0.0029411
ROR2	899.449	2.14718	0.494877	4.33882	1.43248e-05	0.000246071
NFIL3	332.097	1.82981	0.424537	4.31013	1.63157e-05	0.000274881
SYK	377.046	2.42802	0.537828	4.51449	6.34696e-06	0.000127601
GADD45G	95.0631	2.27614	0.48424	4.70044	2.59604e-06	6.0836e-05
SHC3	36.2458	2.8399	0.74125	3.83124	0.000127501	0.0014287
PTPDC1	33.608	2.00069	0.536404	3.72983	0.000191611	0.00198387
WNK2	149.237	2.07755	0.545335	3.80968	0.000139145	0.00152965
CARD19	534.649	-1.37946	0.360723	-3.82417	0.000131213	0.0014551
FGD3	76.7399	1.10682	0.413705	2.67538	0.00746448	0.0351294
RPS5	12315.7	1.09434	0.269067	4.06719	4.75839e-05	0.000656093
ZNF837	56.0405	1.68058	0.458755	3.66334	0.000248943	0.00243994
EPN1	1726.14	-1.33857	0.45875	-2.91785	0.00352449	0.0197639
IL11	57.0636	3.81331	0.661898	5.76117	8.35325e-09	5.14244e-07
TMEM150B	485.134	-1.37199	0.486666	-2.81916	0.00481501	0.0250174
PTPRH	361.937	-4.47472	0.920318	-4.86215	1.16119e-06	3.04708e-05
DNAAF3	57.5218	-1.29571	0.381604	-3.39544	0.000685184	0.0054916
RDH13	424.756	-1.51856	0.384811	-3.94623	7.93903e-05	0.00098105
NLRP12	61.8778	3.78775	0.702329	5.39313	6.92423e-08	2.98712e-06
ZNF331	322.243	1.55567	0.336615	4.62151	3.80952e-06	8.34359e-05
PPP2R1A	2334.71	-1.0367	0.24269	-4.27169	1.93994e-05	0.000315179
ZNF350	110.558	1.23344	0.32144	3.83723	0.000124432	0.00140731
ZNF615	389.953	1.34291	0.321234	4.18049	2.90887e-05	0.000438215
ZNF432	104.831	1.45213	0.261459	5.55395	2.79291e-08	1.40778e-06
ZNF613	54.0364	1.28758	0.495783	2.59707	0.0094022	0.0417798
KLK12	26.945	8.40756	2.50829	3.35191	0.000802552	0.00625189
KLK11	18.2341	7.8339	1.52156	5.14861	2.62425e-07	8.73904e-06
KLK6	14.9903	4.35881	1.37327	3.17403	0.00150337	0.0101916
KLK4	37.4223	-1.91164	0.73269	-2.60907	0.00907891	0.0406925
LRRC4B	55.7645	1.47467	0.57939	2.54521	0.0109212	0.04676
ASPDH	23.9686	-2.5331	0.928113	-2.7293	0.00634685	0.03101
MYH14	10850	-2.44552	0.751793	-3.25292	0.00114225	0.00826499
VRK3	995.357	-1.06605	0.280596	-3.79925	0.000145136	0.00157809
RPS11	26181.8	1.25443	0.218428	5.74299	9.30194e-09	5.62825e-07
RPL13A	39923	1.28248	0.198057	6.4753	9.46242e-11	1.07767e-08
ALDH16A1	646.822	-1.56588	0.39314	-3.983	6.80496e-05	0.000868853
TEAD2	624.772	1.0611	0.416036	2.55051	0.0107566	0.0462742
CD37	212.5	1.45866	0.560657	2.6017	0.00927625	0.0413654
DHDH	282.803	-1.79611	0.477508	-3.76143	0.000168946	0.00177845
FUT1	11.4204	2.10221	0.656198	3.20362	0.00135713	0.00943609
SPHK2	292.569	-1.12164	0.294064	-3.81426	0.00013659	0.00150593
SULT2B1	6.55688	2.87246	0.895358	3.20816	0.00133585	0.0093452
ODAD1	9.93277	1.86327	0.493611	3.77477	0.000160157	0.00170152
PRKD2	665.836	-1.37649	0.383886	-3.58566	0.000336221	0.00315162
CALM3	5267.42	-1.17476	0.400778	-2.9312	0.00337659	0.0190957
PPP5C	1148.97	-1.28899	0.359718	-3.58333	0.000339239	0.00316985
PGLYRP1	6.37785	1.80701	0.660369	2.73637	0.00621215	0.0304695
MIR769	9.17391	5.88284	1.10636	5.31731	1.05311e-07	4.20839e-06
SNRPD2	3320.03	1.40985	0.308065	4.57646	4.72909e-06	0.000100297
GIPR	18.9302	1.31143	0.486079	2.69798	0.0069762	0.0334675
VASP	3252.57	-1.14805	0.32207	-3.5646	0.000364409	0.00333086
FOSB	1003.91	2.20159	0.676063	3.25649	0.00112801	0.00819317
PPP1R13L	148.6	1.10984	0.326959	3.39443	0.000687704	0.00550792
KLC3	28.1196	3.37538	0.429286	7.86278	3.75703e-15	1.33715e-12
BLOC1S3	241.297	-1.47901	0.276521	-5.34865	8.86136e-08	3.6566e-06
TRAPPC6A	449.089	-1.33171	0.518219	-2.56978	0.0101763	0.0445078
CLPTM1	2000.89	-1.45556	0.33465	-4.34951	1.36441e-05	0.000235444
APOC1	101.924	2.65769	0.681295	3.90093	9.5822e-05	0.00114274
CEACAM16	10.1589	4.63732	0.916158	5.0617	4.1553e-07	1.26437e-05
ZNF285	12.6952	2.11656	0.814829	2.59755	0.00938902	0.0417596
ZNF112	118.249	1.08879	0.349833	3.11233	0.00185619	0.0120183
KCNN4	285.97	-1.79414	0.498733	-3.59739	0.000321425	0.00303794
PLAUR	145.318	1.18607	0.423096	2.80331	0.00505804	0.0259799
CADM4	37.1212	1.29793	0.415055	3.12713	0.00176522	0.0115541
ZNF428	179.912	1.39058	0.362755	3.83339	0.000126391	0.0014195
ZNF576	326.348	1.29467	0.312839	4.13844	3.49679e-05	0.000507324
ETHE1	11982.7	-3.5398	0.587756	-6.02256	1.71679e-09	1.29198e-07
CD177	26.4791	8.02712	1.22892	6.53187	6.49534e-11	8.04081e-09
CAECAM1	162.922	6.28793	1.46975	4.27823	1.88382e-05	0.000308702
CEACAM1	9329.37	-1.70858	0.675765	-2.52836	0.0114595	0.04859
CXCL17	126.771	10.2933	1.8086	5.69127	1.26096e-08	7.21031e-07
PRR19	3.0768	2.81022	0.991397	2.83461	0.00458823	0.0240586
POU2F2	77.6345	2.05414	0.520654	3.94532	7.96951e-05	0.000983367
ATP1A3	36.3877	1.87127	0.633736	2.95277	0.00314942	0.0181522
RPS19	15607.2	1.19962	0.27759	4.32157	1.54924e-05	0.000263348
CYP2A13	14.9998	-3.46186	1.17844	-2.93766	0.00330694	0.0188553
CYP2F1	33.2158	9.05266	1.96535	4.60614	4.10218e-06	8.89899e-05
RAB4B	917.721	-1.27325	0.401364	-3.17231	0.00151231	0.0102382
C1H19orf54	106.292	1.20129	0.3901	3.07943	0.00207396	0.0130615
SHKBP1	432.102	-1.08804	0.391434	-2.77961	0.0054424	0.0274542
SPTBN4	8.19301	3.19936	0.832507	3.84304	0.000121519	0.0013826
SERTAD1	449.195	-1.07901	0.422226	-2.55553	0.0106025	0.0457567
DLL3	2.15823	2.83448	1.08111	2.62182	0.00874624	0.0395438
RPS16	12726.2	1.29879	0.270159	4.80751	1.5282e-06	3.8506e-05
GMFG	366.552	1.52034	0.514278	2.95627	0.00311389	0.0180021
FBXO27	33.5088	1.65881	0.455344	3.64298	0.000269499	0.00261441
RINL	34.9723	1.33047	0.48707	2.73158	0.00630308	0.0308358
RASGRP4	115.726	1.3333	0.429629	3.10339	0.0019132	0.012266
ZNF875	18.645	2.24002	0.652732	3.43175	0.00059969	0.0049274
ZNF570	180.504	2.04568	0.438266	4.66767	3.04628e-06	6.93881e-05
ZNF829	108.465	1.04047	0.405823	2.56386	0.0103516	0.0449807
ZNF566	78.5136	1.52576	0.321118	4.7514	2.02009e-06	4.87433e-05
ZNF461	47.5577	2.16782	0.41617	5.20898	1.89883e-07	6.67462e-06
CAPNS1	4716.3	-1.15365	0.406726	-2.83643	0.00456217	0.023944
THAP8	37.5364	1.45691	0.518456	2.8101	0.00495265	0.0255808
TYROBP	181.566	2.46516	0.822711	2.99639	0.00273196	0.0162138
HCST	13.1287	1.20944	0.46927	2.57727	0.00995832	0.0438914
NFKBID	66.6558	1.06275	0.354364	2.99903	0.00270838	0.0161014
PROSER3	37.5648	1.25944	0.414627	3.03753	0.00238522	0.014558
UPK1A	34.1621	8.05034	1.40755	5.7194	1.06902e-08	6.24362e-07
FFAR2	136.757	1.72855	0.675426	2.5592	0.0104915	0.0453806
CD22	178.755	2.11908	0.753737	2.81143	0.00493216	0.0254986
HAMP	32.0097	4.64312	1.09756	4.2304	2.33277e-05	0.000367323
GPI	4955.47	-1.03687	0.236751	-4.3796	1.18899e-05	0.000210597
PEPD	1048.7	-1.68795	0.478422	-3.52815	0.00041847	0.00372631
CEBPA	503.181	-1.37145	0.466731	-2.93842	0.00329885	0.018823
LRP3	213.176	-1.3787	0.527684	-2.61274	0.00898197	0.0403215
RGS9BP	225.96	-1.32189	0.469497	-2.81555	0.00486939	0.0252539
UQCRFS1	4623.8	-1.43419	0.381186	-3.76245	0.000168259	0.00177545
ENKUR	11.2348	-2.78358	1.09149	-2.55025	0.0107645	0.0462767
PRTFDC1	255.812	-1.25401	0.36177	-3.46633	0.000527621	0.0044413
ARHGAP21	1060.06	-1.36295	0.431685	-3.15729	0.00159243	0.0106241
OTUD1	185.152	-1.56985	0.564849	-2.77923	0.00544877	0.0274706
SPAG6	4.33203	3.73859	1.27785	2.9257	0.00343688	0.0193584
BMI1	593.464	1.18066	0.301748	3.91274	9.12552e-05	0.00109631
NEBL	149.711	3.95897	0.646892	6.11999	9.35823e-10	7.89488e-08
MTPAP	741.563	1.10446	0.247427	4.46376	8.05336e-06	0.000155457
MAP3K8	111.845	2.264	0.400435	5.65386	1.56887e-08	8.6737e-07
BAMBI	154.484	1.53525	0.45875	3.34659	0.000818135	0.00634344
ANKRD26	245.6	2.01302	0.353746	5.69057	1.26619e-08	7.21031e-07
SLC39A12	11.4941	6.20984	1.29341	4.80112	1.57784e-06	3.95815e-05
TMEM236	3818.89	-5.22476	1.02521	-5.09629	3.4638e-07	1.09581e-05
ST8SIA6	11.8541	4.6018	0.835389	5.50857	3.61756e-08	1.73841e-06
C1QL3	2.94922	2.58979	0.983336	2.63367	0.00844669	0.0384644
ITGA8	616.418	-1.71651	0.63242	-2.71418	0.00664391	0.0322126
RPP38	352.027	1.33909	0.310469	4.31313	1.60956e-05	0.000272382
BEND7	85.9965	1.76162	0.55168	3.19319	0.00140711	0.00965122
NUDT5	1209.52	1.21299	0.305971	3.9644	7.35809e-05	0.000923939
PROSER2	143.721	-1.46723	0.559542	-2.6222	0.00873629	0.0395302
GATA3	36.099	1.35455	0.339121	3.9943	6.48864e-05	0.000835963
PFKFB3	528.506	1.02394	0.285839	3.58222	0.000340688	0.0031804
IL2RA	20.5374	1.63605	0.57591	2.84081	0.00449995	0.0237488
GDI2	6218.89	-1.04198	0.40039	-2.60241	0.00925717	0.0413288
CALML5	101.86	8.0033	1.9756	4.05108	5.09816e-05	0.000694853
TUBAL3	121.876	-4.33085	0.967647	-4.47566	7.61773e-06	0.000149069
ADARB2	39.6456	9.24405	2.04494	4.52046	6.17059e-06	0.000124962
LARP4B	1957.81	-1.36585	0.485251	-2.81472	0.00488193	0.0253074
PAIP2	2071.52	1.25679	0.251031	5.00652	5.5422e-07	1.60203e-05
SLC23A1	421.686	-1.74593	0.689097	-2.53365	0.0112881	0.0480597
STING1	124.037	1.97199	0.627276	3.14374	0.00166802	0.0110384
PFDN1	611.572	1.15205	0.22885	5.03406	4.80195e-07	1.41682e-05
SLC4A9	7.39594	1.9187	0.703972	2.72554	0.0064196	0.0313386
DIAPH1	2165.24	-1.20887	0.317566	-3.80668	0.000140846	0.0015424
DELE1	998.371	-1.123	0.403691	-2.78183	0.00540533	0.0273232
PLPP1	1527.37	-1.24274	0.425021	-2.92395	0.00345626	0.0194387
IL31RA	22.3179	3.07004	0.865147	3.54857	0.000387327	0.00350936
MIER3	1379.15	-1.60872	0.552202	-2.91329	0.00357648	0.0199709
PLK2	1197.71	2.30733	0.468306	4.92698	8.3511e-07	2.26454e-05
GAPT	18.3567	2.58078	0.674532	3.82603	0.000130226	0.00144556
ERCC8	145.767	1.05206	0.265531	3.96208	7.43009e-05	0.000930927
NDUFAF2	178.05	1.1906	0.380413	3.12975	0.00174958	0.0114781
KIF2A	1287.94	1.07092	0.26426	4.05251	5.06702e-05	0.000691945
DIMT1	604.364	1.37076	0.266979	5.13432	2.83164e-07	9.29382e-06
RNF180	150.059	5.422	0.56787	9.54797	1.32267e-21	1.25532e-18
ADAMTS6	69.8931	2.28945	0.431649	5.30397	1.13312e-07	4.40448e-06
TRIM23	409.272	1.41775	0.305918	4.63441	3.57951e-06	7.96231e-05
ERBIN	6525.56	-1.32785	0.462988	-2.86799	0.00413083	0.0222925
MCCC2	1726.22	-1.04814	0.210087	-4.98906	6.06736e-07	1.73186e-05
TMEM171	711.499	-3.16	0.686427	-4.60355	4.15351e-06	8.99321e-05
ARHGEF28	167.006	2.97122	0.580224	5.12083	3.042e-07	9.84244e-06
PRSS54	41.9601	-1.36785	0.53608	-2.55158	0.0107236	0.0461744
MMP15	2347.92	-1.34524	0.501998	-2.67977	0.00736724	0.0348156
DOK4	887.589	-1.23376	0.400865	-3.07774	0.00208575	0.0131096
PLLP	644.865	-1.20168	0.376337	-3.1931	0.00140756	0.00965122
CPNE2	398.575	-2.74517	0.540486	-5.07907	3.79286e-07	1.17065e-05
SLC12A3	43.8827	-2.16341	0.643428	-3.36232	0.000772909	0.0060708
MT-III	73.797	3.58218	1.23986	2.88918	0.00386252	0.0211415
CES5A	42.7817	8.43438	1.92128	4.38998	1.1336e-05	0.000203315
CES1	939.41	-3.92625	0.817739	-4.80135	1.57602e-06	3.95815e-05
LPCAT2	1706.9	-1.63054	0.611576	-2.66612	0.00767319	0.0358299
IRX5	9.87531	3.52212	0.862262	4.08474	4.41258e-05	0.000614363
RPGRIP1L	72.0224	1.14662	0.364291	3.14755	0.00164645	0.0109274
NOD2	65.8051	3.23026	0.48609	6.64539	3.02425e-11	4.00502e-09
SNX20	67.5984	2.29234	0.675847	3.3918	0.000694349	0.00554554
NKD1	998.408	5.31242	0.632067	8.40484	4.2846e-17	2.56828e-14
HEATR3	420.581	1.1048	0.218843	5.04838	4.45569e-07	1.33191e-05
N4BP1	1378.81	-1.44657	0.362551	-3.98997	6.60813e-05	0.000848478
A3GALT2	1535.98	-3.17382	0.752862	-4.21567	2.49035e-05	0.000386938
TRIM62	87.4278	1.09772	0.333387	3.29262	0.000992584	0.00742742
KIAA1522	2994.85	-1.58864	0.57566	-2.75968	0.00578575	0.0287872
MARCKSL1	627.347	1.13091	0.403027	2.80604	0.0050155	0.0258001
IQCC	50.4306	1.8704	0.458593	4.07857	4.53131e-05	0.000628588
CCDC28B	106.392	1.175	0.266436	4.41006	1.03343e-05	0.000189528
SPOCD1	4.77711	2.45531	0.972558	2.52459	0.0115834	0.0489342
TINAGL1	2082.53	-1.0983	0.259022	-4.24017	2.23353e-05	0.000354779
SNHG3	243.265	1.39123	0.509222	2.73206	0.00629391	0.0308042
THEMIS2	59.8733	1.8183	0.670963	2.70999	0.00672852	0.0325121
STX12	1221.16	-1.16633	0.415795	-2.80507	0.00503062	0.025856
FGR	196.864	1.51814	0.536351	2.83051	0.00464745	0.0243356
GPR3	2.61059	3.37821	1.15469	2.92563	0.00343758	0.0193584
SLC9A1	1079.48	-2.43765	0.448171	-5.4391	5.35502e-08	2.38236e-06
SFN	108.352	3.8091	0.447263	8.51646	1.64502e-17	1.04084e-14
RPS6KA1	3124.57	-2.88238	0.537915	-5.35844	8.39421e-08	3.52774e-06
CRYBG2	423.672	-2.21683	0.833684	-2.65908	0.00783549	0.0364685
UBXN11	23.3866	1.4672	0.456288	3.21552	0.00130208	0.00914532
PAFAH2	1666.78	-1.09045	0.431003	-2.53003	0.0114053	0.048396
PAQR7	225.009	-2.21829	0.386442	-5.74028	9.45202e-09	5.63607e-07
STPG1	3.31401	3.34923	1.19629	2.79968	0.00511528	0.0262069
GRHL3	52.3158	3.95564	0.864994	4.57302	4.80733e-06	0.000101469
PNRC2	3942.43	-1.20232	0.407401	-2.95118	0.00316561	0.018227
HMGCL	1161.32	-1.04079	0.261133	-3.98568	6.72867e-05	0.000861358
LYPLA2	1884.46	-1.49691	0.3573	-4.1895	2.79564e-05	0.000424527
RPL11	17638.3	1.37442	0.246842	5.56801	2.5766e-08	1.31004e-06
TCEA3	2057.71	-2.34443	0.464295	-5.04944	4.43117e-07	1.32995e-05
LUZP1	2646.42	-2.37275	0.419284	-5.65905	1.5221e-08	8.4562e-07
ECE1	1101.43	-1.23629	0.263699	-4.68827	2.75527e-06	6.37393e-05
EIF4G3	1471.17	1.26323	0.413375	3.05589	0.00224391	0.0138816
PLA2G2E	7.64424	5.00786	1.67487	2.99	0.00278982	0.0164713
HTR6	12.0722	-2.10983	0.783362	-2.6933	0.00707486	0.0338604
CAPZB	3019.79	-1.13839	0.452807	-2.51407	0.0119348	0.0499176
ALDH4A1	1139.13	-1.83402	0.358234	-5.1196	3.06181e-07	9.85055e-06
PADI2	280.085	3.17522	0.516341	6.14946	7.7748e-10	6.60995e-08
CROCC	104.561	1.49835	0.378733	3.95621	7.61491e-05	0.000950945
SPATA21	4.41732	3.15774	1.02261	3.08792	0.00201561	0.0127532
ARHGEF19	95.5439	2.98141	0.433319	6.8804	5.96844e-12	9.71064e-10
FAM131C	10.2871	2.16042	0.575492	3.75404	0.000174006	0.00182482
FBLIM1	1717.12	-1.00121	0.376174	-2.66157	0.00777771	0.0362588
TMEM82	92.2917	-4.78021	0.768192	-6.22267	4.88759e-10	4.45318e-08
SLC25A34	221.967	-3.17023	0.514782	-6.15839	7.34882e-10	6.43813e-08
CASP9	353.858	-1.63041	0.291359	-5.59589	2.19488e-08	1.16267e-06
EFHD2	3518.52	-1.84127	0.419094	-4.39346	1.1156e-05	0.000201038
AADACL4	82.5375	10.3512	0.85649	12.0856	1.25772e-33	7.16209e-30
TNFRSF8	9.90805	2.0027	0.736605	2.71883	0.00655128	0.0318585
KIAA2013	2020.65	-1.01556	0.360629	-2.81609	0.00486126	0.0252232
MTHFR	164.538	1.49362	0.380691	3.92344	8.72926e-05	0.00105651
C2H1orf167	60.0872	3.36066	0.479892	7.00296	2.50606e-12	4.45961e-10
DISP3	97.1337	2.1823	0.591692	3.68823	0.000225818	0.00226794
UBIAD1	412.432	-1.27204	0.345905	-3.67742	0.000235607	0.00234557
MASP2	13.9511	1.50807	0.587636	2.56634	0.0102777	0.0447977
SRP19	813.549	1.17694	0.237772	4.94987	7.42632e-07	2.04296e-05
EPB41L4A	112.935	1.51017	0.508279	2.97115	0.00296684	0.0173615
TMEM232	24.1383	2.12139	0.659753	3.21544	0.00130246	0.00914532
MACIR	1451.6	-2.98908	0.506944	-5.89627	3.718e-09	2.55086e-07
PAM	6037.04	1.72296	0.413491	4.16687	3.08815e-05	0.000459751
RHOBTB3	724.466	3.01604	0.394938	7.63673	2.22803e-14	6.50641e-12
SLF1	255.324	1.07731	0.404218	2.66517	0.007695	0.0359026
ARRDC3	1181.43	1.18462	0.333338	3.55382	0.000379684	0.00345109
TMEM161B	341.611	-1.25193	0.408048	-3.0681	0.00215426	0.0134438
SSBP2	568.234	-1.69544	0.401442	-4.22339	2.40654e-05	0.000375454
RASGRF2	368.041	-1.8762	0.515158	-3.642	0.000270528	0.00262217
JMY	1256.58	1.17466	0.442253	2.65608	0.00790552	0.0367283
BHMT	132.599	3.32	0.653193	5.08272	3.72071e-07	1.15464e-05
LHFPL2	2779.28	-2.24206	0.431968	-5.19034	2.09911e-07	7.28864e-06
TBCA	1376.72	1.39464	0.239447	5.82441	5.73148e-09	3.76394e-07
IQGAP2	6167.46	-2.339	0.756823	-3.09054	0.0019979	0.012679
HMGCR	3011.63	-1.22822	0.46101	-2.66418	0.00771752	0.0359929
GCNT4	44.3823	2.09262	0.771751	2.71153	0.0066974	0.0324168
CYFIP1	2061.31	-1.04784	0.256861	-4.07941	4.51496e-05	0.000627084
NIPA1	124.1	2.97973	0.389914	7.64204	2.13813e-14	6.50641e-12
GABRG3	4.7	-4.78317	1.67242	-2.86003	0.00423607	0.022714
MKRN3	17.4777	3.70469	0.887143	4.17598	2.96707e-05	0.000444632
KLF13	1515.36	-1.28396	0.309331	-4.15077	3.31356e-05	0.000487573
FAM189A1	25.1937	2.43043	0.707815	3.43371	0.000595379	0.00490294
CHSY1	313.623	1.04228	0.409887	2.54285	0.0109954	0.0470068
LINS1	439.71	1.04133	0.223973	4.64936	3.32969e-06	7.46493e-05
RLBP1	15.6738	4.30776	0.833749	5.16673	2.38221e-07	8.05074e-06
KIF7	101.728	1.25281	0.488424	2.56499	0.0103178	0.0449022
PLIN1	2.34885	3.02662	1.19692	2.52868	0.0114494	0.048565
SEMA4B	859.262	-1.52594	0.496336	-3.07441	0.00210918	0.0132296
FES	231.753	1.0917	0.428584	2.54723	0.0108583	0.0465433
IQGAP1	5754.78	-1.21123	0.364969	-3.31873	0.000904291	0.00688434
RPS17	12994.3	1.10278	0.277955	3.96748	7.26371e-05	0.000914341
AP3B2	28.6487	1.69209	0.581314	2.91081	0.00360497	0.0200571
C3H15orf40	1315	2.0855	0.346364	6.02114	1.73194e-09	1.29198e-07
HDGFL3	1619.38	1.08251	0.427248	2.53368	0.011287	0.0480597
STARD5	350.9	-2.35244	0.453609	-5.18605	2.14799e-07	7.39076e-06
CFAP161	2.54097	2.99368	1.18736	2.5213	0.0116923	0.0492106
CEMIP	774.525	3.64037	0.687768	5.29302	1.20312e-07	4.62916e-06
MINAR1	169.977	10.0257	1.49731	6.6958	2.14499e-11	2.90825e-09
IDH3A	2693.85	-1.30005	0.312882	-4.15508	3.25171e-05	0.000480749
ACSBG1	1124.97	-3.04272	0.795196	-3.82638	0.000130041	0.00144491
CRABP1	4.27276	-4.66537	1.44981	-3.21791	0.00129128	0.00908925
KIAA0232	1093.74	-1.37821	0.485795	-2.83703	0.00455355	0.0239316
AFAP1	1402.63	3.59059	0.706888	5.07944	3.78555e-07	1.17065e-05
ABLIM2	124.448	2.08711	0.538344	3.87691	0.000105792	0.00123196
ACOX3	454.92	-2.2354	0.435778	-5.12967	2.90247e-07	9.49893e-06
SH3BP2	491.502	-1.01218	0.368853	-2.74414	0.00606702	0.0299123
LETM1	2331.08	-2.40542	0.414895	-5.79767	6.72446e-09	4.25471e-07
FGFR3	1001.87	-2.27754	0.680944	-3.34468	0.000823783	0.00636739
FAM184B	18.4777	4.5892	0.762226	6.02079	1.73565e-09	1.29198e-07
FGFBP1	4026.23	-3.55701	0.967601	-3.67611	0.000236819	0.00235381
BST1	641.692	1.02034	0.404227	2.52417	0.011597	0.0489362
CC2D2A	241.793	2.07693	0.422196	4.91936	8.68262e-07	2.33554e-05
HS3ST1	188.769	1.44017	0.369713	3.89537	9.80474e-05	0.00116319
MSX1	355.295	5.0476	0.799178	6.31599	2.68434e-10	2.70549e-08
STK32B	56.6912	-5.80957	1.00387	-5.78719	7.15753e-09	4.50371e-07
EVC2	237.648	2.73816	0.74883	3.65659	0.000255596	0.00249442
C3H4orf50	4.72282	3.6178	1.01428	3.56687	0.000361271	0.00331815
JAKMIP1	37.1539	2.54947	0.570404	4.46959	7.83713e-06	0.000152091
UCHL1	587.165	1.04069	0.329166	3.1616	0.00156905	0.0105179
UGDH	3338.93	-1.90214	0.478517	-3.97508	7.03558e-05	0.000891304
RPL9	26286.1	1.58684	0.283162	5.604	2.09464e-08	1.11999e-06
TMEM156	28.1662	1.63457	0.565763	2.88914	0.00386298	0.0211415
FAM114A1	1409.81	-1.15164	0.384393	-2.996	0.0027355	0.0162264
KLF3	2376.01	-1.73222	0.517735	-3.34577	0.000820532	0.00635717
ZCCHC4	200.72	1.25436	0.319751	3.92292	8.74826e-05	0.00105768
SOD3	189.461	1.7227	0.503735	3.41985	0.00062655	0.00510427
FGFRL1	250.874	-1.7516	0.584751	-2.99546	0.00274034	0.0162466
SLC26A1	134.789	-2.7726	0.627235	-4.42035	9.85393e-06	0.000183377
ZNF248	712.807	1.12196	0.436099	2.57273	0.01009	0.0442492
GPR137B	275.532	1.50229	0.548874	2.73704	0.00619954	0.0304207
GNG4	96.7179	2.44733	0.625437	3.913	9.11574e-05	0.0010963
PCNX2	9.12084	1.71404	0.561447	3.05291	0.00226636	0.0139824
SIPA1L2	390.039	-1.33538	0.406671	-3.28368	0.00102461	0.00760215
CAPN9	634.779	-2.78475	1.0679	-2.60768	0.00911575	0.0407934
PGBD5	67.2613	4.40646	0.627623	7.02088	2.20478e-12	4.25372e-10
RHOU	1455.43	-1.34407	0.425566	-3.1583	0.00158692	0.0106029
CABCOCO1	34.2287	2.82955	0.584294	4.84268	1.28098e-06	3.3007e-05
ARID5B	248.364	1.30785	0.32387	4.0382	5.3863e-05	0.000724195
REEP3	2479.3	1.21674	0.358713	3.39196	0.000693947	0.00554554
PBLD	54.5154	1.25423	0.312449	4.01419	5.96495e-05	0.000783562
DDX50	1029.83	1.02096	0.290686	3.51223	0.000444368	0.00388971
SRGN	765.946	1.91532	0.690749	2.77282	0.00555723	0.0278816
TSPAN15	2810.75	-1.19257	0.364555	-3.27131	0.0010705	0.00788102
FAM241B	33.2932	1.56255	0.584515	2.67325	0.00751204	0.0352803
LRRC20	183.596	1.08705	0.4115	2.64167	0.00824976	0.0378704
PALD1	239.374	1.61144	0.564264	2.85583	0.00429244	0.0229407
PCBD1	1091.92	-1.51696	0.321965	-4.71156	2.45822e-06	5.83264e-05
UNC5B	1672.42	-2.77806	0.599503	-4.63394	3.58765e-06	7.96486e-05
PLA2G12B	414.523	-3.58852	1.13822	-3.15275	0.00161741	0.0107472
MSS51	13.3431	1.40084	0.55418	2.52777	0.0114789	0.048636
USP54	399.914	1.24128	0.364887	3.40183	0.000669362	0.00537994
SEC24C	2539.52	-1.11563	0.311342	-3.5833	0.000339279	0.00316985
VDAC2	10021.7	-1.34428	0.391062	-3.43752	0.000587061	0.00484847
COMTD1	729.005	-1.15638	0.420072	-2.75283	0.00590831	0.0292437
DLG5	412.787	1.36628	0.332045	4.11473	3.87629e-05	0.000556009
RPS24	13722.1	1.53422	0.260743	5.88405	4.00357e-09	2.71409e-07
ZMIZ1	1093.97	-1.17655	0.31068	-3.78701	0.000152468	0.00163355
PPIF	521.575	-1.50977	0.250291	-6.03206	1.61879e-09	1.23734e-07
C4H10orf99	8010.96	-2.41429	0.956416	-2.52431	0.0115926	0.0489356
RGR	199.103	-4.12895	1.407	-2.93458	0.00333995	0.0190003
MMRN2	226.782	-1.17901	0.460956	-2.55775	0.0105351	0.0455176
FAM25A	64.8391	-1.84993	0.583891	-3.16828	0.00153345	0.010334
GLUD1	7304.78	-1.11938	0.251547	-4.44998	8.58802e-06	0.000164109
DOK3	42.7624	2.05711	0.726993	2.82962	0.00466032	0.0243581
PRR7	19.3555	1.24277	0.48818	2.54573	0.010905	0.046708
SLC34A1	4.99743	2.25123	0.743346	3.02851	0.00245767	0.0149282
RGS14	85.4681	1.36371	0.48281	2.82452	0.00473519	0.0247268
CDHR2	11771.3	-3.62026	0.93361	-3.8777	0.000105447	0.0012292
SFXN1	1725.02	-2.05689	0.628613	-3.27212	0.00106745	0.00786876
MSX2	29.8762	2.84729	0.585658	4.8617	1.16382e-06	3.04708e-05
BOD1	820.398	1.06948	0.355056	3.01214	0.0025941	0.0155741
STC2	77.9795	1.67504	0.60547	2.76651	0.00566602	0.0282903
NKX2-5	6.74664	6.68836	1.87098	3.57479	0.000350505	0.00323861
BNIP1	542.504	1.06097	0.251291	4.22206	2.42085e-05	0.000376654
RPL26L1	219.011	1.05842	0.409015	2.58772	0.00966133	0.0427644
STK10	499.706	1.25238	0.431948	2.89938	0.00373907	0.0206584
FGF18	69.2205	3.65715	0.850303	4.301	1.70031e-05	0.000283943
NPM1	9463.76	2.00311	0.295272	6.78395	1.16933e-11	1.72955e-09
RANBP17	127.967	1.42027	0.41899	3.38976	0.00069955	0.00557926
GABRP	23.4982	6.72835	1.35247	4.97485	6.52978e-07	1.82274e-05
LCP2	217.607	1.94729	0.614137	3.17077	0.00152035	0.010264
MAT2B	3117.68	-1.35887	0.437328	-3.10721	0.00188861	0.0121728
ZBED8	137.553	1.24157	0.278599	4.45648	8.33164e-06	0.000160015
ADRA1B	4.51481	-4.71213	1.57178	-2.99797	0.00271789	0.0161471
IL12B	19.9511	4.20868	0.798291	5.27211	1.34865e-07	5.06922e-06
LSM11	245.043	1.02275	0.396807	2.57745	0.00995326	0.0438861
CYFIP2	333.622	2.13897	0.524835	4.07551	4.59138e-05	0.000636147
MED7	379.421	1.62276	0.199844	8.12013	4.65691e-16	2.1215e-13
GEMIN5	552.56	1.11715	0.390786	2.85874	0.00425327	0.0227955
FAXDC2	904.254	-1.26174	0.395827	-3.18761	0.00143453	0.00979486
NMUR2	11.4577	-3.38317	1.28947	-2.62369	0.00869828	0.0394209
GLRA1	6.65586	4.77909	1.00111	4.77377	1.80807e-06	4.47656e-05
FAT2	191.229	-4.71237	0.909834	-5.17937	2.22638e-07	7.61449e-06
SLC36A1	3697.74	-4.46287	0.694976	-6.42162	1.34833e-10	1.43515e-08
GPX3	310.983	-1.83672	0.647301	-2.8375	0.00454686	0.0239299
ZNF300	9.55388	3.12083	0.950843	3.28217	0.00103012	0.0076281
SMIM3	534.952	1.23907	0.274404	4.51549	6.31695e-06	0.000127334
MYOZ3	17.7753	6.85846	1.19307	5.74858	8.99957e-09	5.48108e-07
SLC26A2	8788.24	-2.93517	0.765709	-3.83327	0.000126451	0.0014195
PPARGC1B	879.425	-1.83497	0.481897	-3.8078	0.000140211	0.00153841
PCYOX1L	50.1462	1.58511	0.526179	3.01249	0.00259115	0.015568
ADRB2	55.2418	2.03872	0.523914	3.89133	9.96962e-05	0.00117907
HSPB3	19.898	7.31514	1.06794	6.84978	7.39661e-12	1.17e-09
ISL1	42.1749	2.44457	0.575777	4.2457	2.17916e-05	0.000348574
PARP8	402.625	2.72397	0.563896	4.83063	1.36104e-06	3.46775e-05
HMGCS1	2792.53	-1.43593	0.396891	-3.61793	0.000296964	0.00284691
CCDC152	151.017	-1.31643	0.48085	-2.73771	0.00618687	0.0303847
OXCT1	1743.07	1.45113	0.413875	3.5062	0.000454558	0.00394585
RPL37	11458.2	1.03143	0.199914	5.15938	2.47775e-07	8.3242e-06
PTGER4	1074.07	-1.61229	0.343811	-4.68946	2.73922e-06	6.35375e-05
SLC1A3	88.3647	-3.50354	0.837767	-4.182	2.88956e-05	0.000435884
DNAJC21	496.052	1.08749	0.35919	3.02761	0.00246499	0.0149647
RAD1	328.732	1.12948	0.329543	3.42742	0.000609352	0.00498831
NPR3	50.1405	2.35623	0.452298	5.20947	1.89384e-07	6.67462e-06
SUB1	3125.99	1.21022	0.267745	4.52003	6.18316e-06	0.000124962
GOLPH3	4913.47	-1.25829	0.306317	-4.10782	3.99417e-05	0.000571477
BASP1	182.277	1.99818	0.475889	4.19883	2.68293e-05	0.000410698
RETREG1	1168.78	-1.58482	0.409648	-3.86873	0.000109405	0.00126756
ANKH	984.841	-2.59599	0.66943	-3.87791	0.000105357	0.0012292
JAM3	489.524	2.54559	0.774721	3.28582	0.00101687	0.00755948
ADAMTS15	23.9996	2.664	0.619771	4.29836	1.72069e-05	0.000286924
APLP2	6997.57	-1.47615	0.360764	-4.09174	4.28156e-05	0.000599788
NFRKB	852.977	-1.55701	0.601571	-2.58825	0.00964659	0.0427388
TMEM45B	2405.38	-2.52416	0.941798	-2.68015	0.00735902	0.0347911
KCNJ1	155.656	-4.33555	1.55413	-2.78969	0.0052758	0.0268878
TIRAP	247.181	-1.25976	0.408628	-3.0829	0.00204996	0.0129274
SRPRA	2073.22	-1.10685	0.319165	-3.46796	0.000524416	0.00442119
EI24	1872.16	-1.07443	0.318333	-3.37516	0.000737721	0.00583465
TMEM218	118.712	1.67954	0.580481	2.89335	0.00381152	0.02094
CCDC15	321.955	1.10186	0.41168	2.6765	0.00743957	0.0350701
SCN3B	89.8159	1.95535	0.519592	3.76323	0.000167731	0.00177207
GRAMD1B	246.035	1.80519	0.417903	4.31964	1.56286e-05	0.000264872
SORL1	3413.93	-1.59166	0.602042	-2.64376	0.00819896	0.0376828
SC5D	1077.25	-1.00108	0.392577	-2.55002	0.0107718	0.0462767
GRIK4	18.7426	2.78631	0.798211	3.49069	0.000481778	0.00413176
ARHGEF12	2947.11	-1.15657	0.360654	-3.20686	0.00134192	0.00935892
TLCD5	17.8035	2.62976	0.511694	5.13933	2.75726e-07	9.15521e-06
OAF	1457.66	-2.81906	0.391966	-7.19211	6.37961e-13	1.40676e-10
TRIM29	59.4948	-3.16021	0.947664	-3.33474	0.000853792	0.00656573
USP2	238.11	-2.73424	0.537791	-5.0842	3.69176e-07	1.15193e-05
C2CD2L	252.294	-1.5018	0.499261	-3.00805	0.00262934	0.015736
SLC37A4	532.721	-1.88764	0.507846	-3.71696	0.000201633	0.00207069
TRAPPC4	648.796	-1.1893	0.35291	-3.36998	0.000751744	0.00592909
RPS25	22033.7	1.0954	0.247941	4.41797	9.96324e-06	0.000184506
TREH	26.7329	-2.6312	0.779734	-3.37448	0.000739543	0.005841
ARCN1	3633.05	-1.45584	0.231545	-6.28752	3.2257e-10	3.13996e-08
UBE4A	1571.65	-1.12112	0.379316	-2.95563	0.0031203	0.01803
JAML	216.617	1.73807	0.540902	3.21328	0.00131229	0.00920298
SCN4B	29.7885	-3.20028	1.04446	-3.06407	0.00218349	0.0135889
TMPRSS13	20.4443	4.4406	1.09833	4.04305	5.27615e-05	0.000714428
APOA5	3.27389	4.63033	1.7115	2.70542	0.00682171	0.0328648
CADM1	263.359	1.70777	0.574009	2.97516	0.00292836	0.0171913
PTS	694.833	1.03023	0.270389	3.81019	0.000138861	0.001528
BCO2	397.124	-2.25564	0.715312	-3.15336	0.00161403	0.010731
IL18	967.187	-1.83567	0.703662	-2.60874	0.00908752	0.0406993
SDHD	5619.12	-1.81831	0.34731	-5.2354	1.6463e-07	5.93344e-06
PIH1D2	28.599	1.17107	0.342253	3.42165	0.000622424	0.00507792
DLAT	1401.53	-1.92444	0.315702	-6.09575	1.08926e-09	8.91386e-08
ZC3H12C	143.915	2.56942	0.467128	5.50046	3.78808e-08	1.78275e-06
CASP4	2100.44	-2.2408	0.610711	-3.66916	0.000243346	0.00239215
CASP12	79.3165	1.75471	0.647262	2.71098	0.00670851	0.0324568
PDGFD	824.306	1.88315	0.579057	3.2521	0.00114557	0.00827632
MMP7	752.898	10.8668	0.965632	11.2535	2.22513e-29	4.22367e-26
BIRC3	633.492	1.24604	0.479389	2.59924	0.00934312	0.0416147
CFAP300	145.044	1.64419	0.427831	3.84307	0.000121502	0.0013826
MINK1	1927.61	-1.19096	0.428039	-2.78237	0.0053964	0.0272911
MED11	970.815	-2.05239	0.376918	-5.44519	5.17498e-08	2.32039e-06
ACADVL	6717.02	-1.72592	0.341666	-5.05147	4.38419e-07	1.32444e-05
CTDNEP1	448.714	-1.11729	0.261145	-4.27843	1.8822e-05	0.000308702
ACAP1	403.324	1.0177	0.325772	3.12395	0.00178439	0.0116461
NLGN2	92.8028	1.96784	0.662342	2.97103	0.00296802	0.0173615
TMEM102	363.547	-1.80209	0.500822	-3.59827	0.000320336	0.00303015
CHRNB1	123.743	2.1086	0.417907	5.04562	4.52046e-07	1.34422e-05
POLR2A	1066.62	-1.02357	0.38709	-2.64426	0.00818699	0.0376582
TNFSF13	415.936	-1.60149	0.44742	-3.57939	0.000344397	0.0031993
MPDU1	1138.42	-1.40252	0.288396	-4.86318	1.15515e-06	3.03834e-05
SOX15	6.01642	5.56777	1.5002	3.71134	0.000206161	0.0021058
WRAP53	449.514	-1.42127	0.256377	-5.54366	2.96214e-08	1.47964e-06
CYB5D1	113.18	1.89612	0.430888	4.4005	1.08003e-05	0.000195556
BORCS6	189.412	-1.23172	0.277279	-4.44216	8.90616e-06	0.000168772
RPL26	6566.27	1.05386	0.229539	4.5912	4.40702e-06	9.47011e-05
RNF222	34.4464	8.11305	1.17606	6.89851	5.25518e-12	8.8924e-10
PIK3R5	161.748	2.41868	0.635786	3.80424	0.00014224	0.00155467
ADPRM	173.487	1.5244	0.237665	6.41408	1.41672e-10	1.49399e-08
TMEM238L	620.902	-1.6253	0.641918	-2.53195	0.011343	0.048213
MAP2K4	1072.44	-1.22039	0.32131	-3.79815	0.00014578	0.00158174
COX10	944.489	-2.22477	0.277863	-8.00674	1.1779e-15	5.15966e-13
PMP22	3777.31	-3.59482	0.545528	-6.58961	4.40973e-11	5.58027e-09
ZNF287	101.198	1.22825	0.327765	3.74735	0.000178716	0.00186463
LRRC75A	1139.29	-1.1563	0.410982	-2.81351	0.00490037	0.025381
TRPV2	830.171	1.03464	0.231259	4.47393	7.67932e-06	0.000150017
SPECC1	1302.02	-2.01565	0.496951	-4.05604	4.99122e-05	0.000684056
MAPK7	205.933	-1.11939	0.303241	-3.69143	0.000222998	0.0022416
FAM83G	262.446	-1.81134	0.611335	-2.96293	0.00304728	0.0177069
TOP3A	592.157	-1.10138	0.21451	-5.13439	2.83067e-07	9.29382e-06
ALKBH5	799.742	-1.11327	0.281513	-3.95461	7.66597e-05	0.000956273
DRC3	28.2927	1.09315	0.403327	2.71033	0.00672156	0.0324923
TOM1L2	1388.72	-1.67378	0.363114	-4.60952	4.03604e-06	8.77222e-05
SREBF1	1273.66	-1.38107	0.38871	-3.55296	0.000380923	0.00345959
RASD1	285.838	-2.48418	0.482487	-5.14871	2.62288e-07	8.73904e-06
NT5M	19.454	2.41652	0.595679	4.05675	4.97596e-05	0.000683099
DHRS7B	919.813	-1.40494	0.309821	-4.53468	5.7692e-06	0.000118602
IL23R	15.1648	2.32627	0.578946	4.01811	5.86667e-05	0.000772607
SLC35D1	1105.02	-2.15927	0.37677	-5.731	9.98377e-09	5.92214e-07
DNAI4	158.704	-1.74906	0.460368	-3.79926	0.000145131	0.00157809
EFCAB7	119.774	1.33401	0.445566	2.99396	0.0027538	0.016301
ANGPTL3	32.8937	8.35954	1.33858	6.24507	4.23603e-10	3.98712e-08
L1TD1	5.32079	2.21009	0.832113	2.656	0.00790743	0.0367283
CYP2J2	894.987	-3.55866	0.712393	-4.99535	5.87281e-07	1.6933e-05
HOOK1	1513.53	-1.52398	0.573518	-2.65726	0.00787796	0.0366213
TACSTD2	67.2898	3.18654	1.02336	3.1138	0.00184695	0.0119925
DAB1	379.837	-2.88294	0.83131	-3.46794	0.000524455	0.00442119
FYB2	7.13106	2.35834	0.645295	3.65467	0.000257515	0.0025067
TMEM61	60.7544	-2.20087	0.831818	-2.64586	0.00814839	0.0375309
PARS2	249.627	-1.0046	0.313223	-3.2073	0.00133988	0.00935617
FAM151A	182.454	-1.73015	0.539391	-3.20761	0.00133844	0.00935185
ACOT11	145.873	-1.59488	0.590021	-2.70309	0.00686983	0.0330581
MRPL37	923.326	-1.58729	0.223947	-7.08779	1.36272e-12	2.72282e-10
DIO1	4.96602	1.89214	0.676899	2.7953	0.00518515	0.0264934
YIPF1	1193.16	-1.10457	0.405426	-2.72447	0.00644045	0.0314269
ECHDC2	1117.11	-1.83305	0.513403	-3.5704	0.000356442	0.00328175
SAMD11	265.637	1.92001	0.475772	4.03557	5.4471e-05	0.00072899
PLEKHN1	153.108	1.16333	0.373138	3.11771	0.00182264	0.0118482
HES4	88.8335	-1.14547	0.373413	-3.06755	0.00215818	0.0134608
SDF4	4123.58	-1.45955	0.346792	-4.2087	2.5684e-05	0.00039744
CPTP	449.615	-1.75141	0.353053	-4.96075	7.02198e-07	1.94582e-05
FNDC10	169.535	-1.04172	0.39021	-2.66965	0.00759311	0.0355876
NADK	6348.5	-1.46039	0.390908	-3.73589	0.000187051	0.00194373
GNB1	5633.06	-1.81145	0.26961	-6.71876	1.83277e-11	2.57696e-09
TMEM52	62.4768	-3.37297	0.706228	-4.77604	1.78785e-06	4.44581e-05
PRKCZ	692.413	-1.53598	0.473785	-3.24194	0.0011872	0.00848248
PRXL2B	80.0017	1.70137	0.623315	2.72956	0.00634193	0.03101
SMIM1	593.602	-1.60506	0.439927	-3.64846	0.000263812	0.00256362
LRRC47	1117.41	-1.07646	0.225877	-4.76571	1.88192e-06	4.60928e-05
AJAP1	9.21038	3.55641	1.0974	3.24075	0.00119217	0.00850334
RPL22	6252.95	1.36023	0.22429	6.06458	1.323e-09	1.03203e-07
ESPN	702.303	-4.02826	1.03774	-3.88175	0.000103708	0.00121153
TNFRSF25	117.127	1.35432	0.330843	4.09355	4.2482e-05	0.000595847
DNAJC11	905.839	-1.08025	0.241842	-4.46675	7.94151e-06	0.000153819
CAMTA1	403.898	1.16798	0.278922	4.18747	2.82087e-05	0.000427788
ERRFI1	1961.06	-1.4585	0.55209	-2.64178	0.00824711	0.0378704
CA6	1620.73	6.81267	1.03098	6.60794	3.89698e-11	5.08304e-09
PIK3CD	240.027	1.40423	0.482832	2.90831	0.00363384	0.0201981
MC1R	2.88859	4.74774	1.66531	2.85097	0.00435861	0.0231855
SPATA2L	185.411	-1.05756	0.240438	-4.39849	1.09006e-05	0.000196746
CHMP1A	1578.41	-1.04755	0.324628	-3.22693	0.00125128	0.00886794
DPEP1	7993.89	-5.25616	0.990366	-5.30729	1.11268e-07	4.35473e-06
PIEZO1	1397.18	-1.22575	0.36185	-3.38746	0.000705435	0.00561439
MVD	656.536	-1.13489	0.347008	-3.27051	0.00107353	0.00788293
IL17C	1.71062	3.92612	1.42051	2.76388	0.00571178	0.0284689
IRF8	1058.58	-1.32733	0.413936	-3.2066	0.00134313	0.00936165
COX4I1	8577.45	-1.40828	0.351942	-4.00145	6.29547e-05	0.000816555
KIAA0513	1033.2	-1.62911	0.476884	-3.41615	0.000635126	0.00515938
ZDHHC7	1877.1	-1.5369	0.344796	-4.45741	8.29554e-06	0.000159591
MEAK7	69.2163	1.54257	0.529533	2.91307	0.00357894	0.0199709
NECAB2	9.1002	2.26805	0.724752	3.12942	0.0017515	0.0114841
OSGIN1	388.064	-3.54386	0.78344	-4.52346	6.08366e-06	0.000123948
CDYL2	250.693	2.01392	0.456102	4.41549	1.00779e-05	0.000185724
DYNLRB2	87.5893	2.06635	0.426023	4.85031	1.23269e-06	3.20526e-05
MAF	246.053	-2.06398	0.627798	-3.28765	0.00101026	0.0075202
MON1B	783.276	-1.3211	0.349162	-3.78364	0.000154552	0.00164967
DUXB	3.49213	2.94308	0.950475	3.09643	0.00195865	0.0124969
BCAR1	1384.25	-1.33902	0.279887	-4.78417	1.71698e-06	4.28832e-05
LDHD	297.984	-2.02037	0.570548	-3.5411	0.00039846	0.00358457
PDPR	1462.68	-1.38307	0.395853	-3.49391	0.000476008	0.00409769
ST3GAL2	1153	-1.83023	0.450955	-4.05856	4.93769e-05	0.000679992
VAC14	516.56	-1.04843	0.300019	-3.49454	0.000474881	0.00409419
CMTR2	938.736	-1.52999	0.479527	-3.19062	0.00141967	0.00971675
PHLPP2	286.08	-2.35204	0.6697	-3.51208	0.000444609	0.00388971
AP1G1	2587.38	-1.27711	0.407759	-3.13201	0.00173613	0.0114132
DHX38	524.741	-1.01553	0.285621	-3.55552	0.000377228	0.00343425
ZFHX3	955.876	1.19581	0.462419	2.58599	0.00970991	0.0429461
WWP2	1038.38	-1.16216	0.297594	-3.90519	9.41496e-05	0.00112515
NQO1	1396.59	2.01742	0.707153	2.85288	0.00433249	0.0231005
CYB5B	1903.87	-1.50356	0.283219	-5.30884	1.10327e-07	4.34375e-06
COG8	423.368	-1.23855	0.212698	-5.82304	5.77855e-09	3.76394e-07
ZFP90	627.45	1.66487	0.424001	3.92657	8.61667e-05	0.00104733
PSKH1	519.557	-1.00575	0.35855	-2.80505	0.0050309	0.025856
PARD6A	33.0109	1.53803	0.413301	3.72133	0.00019818	0.0020389
CARMIL2	103.4	1.59178	0.561244	2.83617	0.00456579	0.023952
ATP6V0D1	2191.31	-1.97826	0.383827	-5.15405	2.54926e-07	8.53926e-06
HSD11B2	5555.69	-4.24861	0.829111	-5.12429	2.98661e-07	9.69073e-06
CES2	329.835	-2.64588	0.429418	-6.16155	7.20373e-10	6.35994e-08
PDP2	1308.77	-2.20549	0.386879	-5.70072	1.19303e-08	6.86236e-07
CA7	5194.43	-5.70258	1.05641	-5.39808	6.73573e-08	2.91685e-06
CMTM4	2353.97	-1.65804	0.574319	-2.88697	0.00388972	0.021247
BEAN1	25.7488	-2.80744	0.664931	-4.22216	2.41971e-05	0.000376654
MRPS17	10.9634	2.67299	0.911916	2.93118	0.00337682	0.0190957
PSPH	422.226	1.36913	0.333413	4.10641	4.01857e-05	0.000574248
ASL	918.891	-1.30218	0.303886	-4.2851	1.82656e-05	0.000301052
CASTOR2	136.278	1.56458	0.354847	4.40917	1.03768e-05	0.000190001
NCF1	162.4	2.66721	0.854532	3.12125	0.00180086	0.0117267
LIMK1	71.166	1.00918	0.337261	2.99229	0.0027689	0.0163818
ABHD11	184.727	-1.08851	0.416774	-2.61175	0.009008	0.0404065
MLXIPL	2746.66	-2.12013	0.652478	-3.24935	0.0011567	0.00832198
CCL26	272.967	3.84237	1.37407	2.79634	0.00516856	0.0264323
CCL24	1352.87	3.20824	0.595913	5.38375	7.29515e-08	3.12348e-06
MDH2	3143.01	-1.34307	0.301854	-4.44941	8.61061e-06	0.000164265
SH2B2	61.7937	1.17095	0.438586	2.66983	0.00758906	0.0355833
COL26A1	97.6891	9.92006	0.933438	10.6274	2.22129e-26	3.16229e-23
IFT22	80.0291	1.97073	0.384396	5.12681	2.94693e-07	9.61677e-06
PLOD3	1308.52	-1.20359	0.207021	-5.81386	6.10472e-09	3.92806e-07
MOGAT3	1854.28	-3.46272	0.798869	-4.33452	1.46076e-05	0.000250175
EPHB4	274.365	1.70887	0.431691	3.95855	7.54054e-05	0.000942692
ACTL6B	23.7277	7.2782	1.02025	7.13374	9.76752e-13	2.02259e-10
LRCH4	739.573	-1.30776	0.277933	-4.70529	2.53504e-06	5.97755e-05
C6H7orf61	46.2709	1.09945	0.390779	2.8135	0.0049006	0.025381
ZCWPW1	53.5478	1.45705	0.55077	2.64548	0.00815749	0.0375528
PILRA	34.5664	2.77313	0.94778	2.92592	0.00343437	0.0193584
STAG3	9.15312	4.41542	0.81311	5.43028	5.62648e-08	2.48372e-06
GAL3ST4	103.08	1.94361	0.762616	2.54861	0.0108155	0.046412
CNPY4	298.78	-1.03082	0.399168	-2.58243	0.00981068	0.0433077
MIR25	13.8747	7.08915	1.3294	5.33259	9.68229e-08	3.92426e-06
AZGP1	427.214	13.2213	2.40535	5.49661	3.87164e-08	1.81457e-06
TMEM225B	408.58	1.30647	0.392601	3.32774	0.000875542	0.00670808
NPTX2	129.399	2.03701	0.420846	4.84029	1.29652e-06	3.32568e-05
CYTH3	752.742	-1.20162	0.32809	-3.66246	0.000249806	0.00244419
DAGLB	1502.27	-1.41869	0.456753	-3.10602	0.00189623	0.0122012
ACTB	38733.2	-1.17035	0.421544	-2.77634	0.00549742	0.0276547
AMZ1	11.5386	6.52321	1.48512	4.39237	1.12122e-05	0.000201732
CHST12	390.691	1.14711	0.394256	2.90956	0.00361932	0.0201272
ZFAND2A	439.258	1.55032	0.366289	4.23251	2.31098e-05	0.000365431
CYP2W1	960.829	-4.8348	0.81545	-5.929	3.04792e-09	2.15607e-07
ADAP1	1596.14	-2.02012	0.408302	-4.94762	7.51256e-07	2.0617e-05
SLC5A2	179.8	9.99655	1.12432	8.8912	6.04518e-19	4.91776e-16
TRIM72	24.1328	7.87276	1.3606	5.78624	7.19785e-09	4.50419e-07
BCKDK	947.769	-1.18029	0.278642	-4.23586	2.27679e-05	0.000360645
HSD3B7	863.078	-1.01432	0.343245	-2.95508	0.00312585	0.0180361
CTF1	50.3984	2.5013	0.56677	4.41326	1.01824e-05	0.000187045
BCL7C	252.996	1.08091	0.392133	2.75649	0.00584258	0.0290032
PHKG2	257.617	-1.20301	0.393339	-3.05846	0.00222481	0.0137858
ITGAL	95.5344	2.12749	0.634372	3.3537	0.000797385	0.00622015
SEPHS2	3157.86	-1.82331	0.387217	-4.70877	2.49217e-06	5.90091e-05
MVP	3780.12	-1.7063	0.396249	-4.30612	1.66141e-05	0.000279495
CDIPT	1169.53	-1.05526	0.395781	-2.66626	0.00766997	0.0358299
ASPHD1	9.44132	5.91951	1.29706	4.56378	5.024e-06	0.000105538
ALDOA	16064.6	-1.47131	0.295055	-4.98655	6.14684e-07	1.75016e-05
YPEL3	804.16	-1.20148	0.367225	-3.27179	0.0010687	0.00787286
GDPD3	1025.04	-2.51735	0.682688	-3.68741	0.000226547	0.00227125
MAPK3	2983.98	-2.181	0.399126	-5.46444	4.64378e-08	2.10709e-06
CORO1A	706.297	1.74081	0.520046	3.34743	0.000815655	0.00633231
SLX1A	452.938	-1.7843	0.279301	-6.38847	1.67559e-10	1.75076e-08
SULT1A1	4667.08	-3.3639	0.509159	-6.60679	3.92754e-11	5.08304e-09
CLN3	405.919	-1.31939	0.308763	-4.27314	1.92742e-05	0.00031449
RABEP2	779.66	-1.45189	0.403017	-3.60257	0.000315091	0.00299048
KATNIP	518.556	-1.45915	0.501995	-2.90671	0.00365252	0.0202821
IL21R	38.6825	1.89331	0.59227	3.1967	0.00139012	0.00957196
ZKSCAN2	187.84	2.64564	0.492976	5.36668	8.01997e-08	3.38294e-06
AQP8	7478.24	-9.38415	1.761	-5.32887	9.8828e-08	3.99132e-06
ARHGAP17	1245.32	-1.61221	0.385095	-4.18651	2.83275e-05	0.000429019
SLC5A11	112.704	-4.46907	1.21699	-3.67223	0.000240446	0.002373
PRKCB	686.516	2.0218	0.728029	2.77709	0.0054848	0.0276156
CHP2	9424.84	-2.99873	0.583747	-5.13703	2.79117e-07	9.24089e-06
GGA2	480.054	1.03991	0.318344	3.26662	0.00108838	0.00797141
OTOA	9.50773	4.73019	1.38526	3.41465	0.000638641	0.00517317
IGSF6	166.808	2.47876	0.777796	3.18691	0.00143802	0.00981283
VWA3A	6.14481	3.34668	0.941646	3.55407	0.000379314	0.00345049
UQCRC2	4226.86	-1.18296	0.384405	-3.07738	0.00208829	0.0131184
CRYM	164.826	-2.36876	0.663411	-3.57058	0.000356191	0.00328175
ANKS4B	2517.33	-2.01039	0.686242	-2.92957	0.00339432	0.0191755
ACSM5	6.3507	3.16657	1.21583	2.60446	0.009202	0.0411148
TMC5	1814.46	-2.30378	0.864005	-2.6664	0.0076669	0.0358299
SYT17	82.8455	1.62974	0.419259	3.8872	0.000101409	0.00119318
RPS15A	17585.3	1.50617	0.287338	5.2418	1.5902e-07	5.82341e-06
MPV17L	11.6284	4.93011	0.881505	5.59283	2.234e-08	1.17792e-06
PDXDC1	3718.93	-1.18701	0.388859	-3.05255	0.00226906	0.0139915
SNN	168.778	1.67518	0.419152	3.9966	6.4259e-05	0.000831643
CLEC16A	332.929	-1.03393	0.290022	-3.56499	0.000363865	0.00332856
GRIN2A	27.0957	7.76598	1.28882	6.02564	1.68447e-09	1.27896e-07
C6H16orf72	1745.27	-1.17395	0.339356	-3.45933	0.000541514	0.00453812
LITAFD	9.05861	3.32559	0.825172	4.03017	5.57354e-05	0.000743291
CARHSP1	498.656	1.75662	0.373495	4.7032	2.56113e-06	6.01418e-05
ABAT	2093.97	-2.49881	0.422167	-5.91901	3.23878e-09	2.27694e-07
RBFOX1	22.2857	2.54059	0.890603	2.85266	0.00433546	0.0231055
C6H16orf89	40.4976	9.34221	3.14298	2.97241	0.00295474	0.0173283
PPL	332.8	1.74644	0.433827	4.02567	5.68144e-05	0.000753271
GLYR1	1416.92	-1.11637	0.2243	-4.97714	6.45309e-07	1.80576e-05
NAA60	720.483	-1.31984	0.355289	-3.71485	0.000203325	0.00208431
ZNF597	93.5423	1.19541	0.411679	2.90374	0.00368736	0.0204158
MEFV	9.95823	3.18518	0.825367	3.85911	0.000113801	0.00130785
TRNAK-CUU_10	8.14365	6.67202	1.6899	3.94816	7.87529e-05	0.00097597
TNFRSF12A	609.624	1.86922	0.487907	3.83109	0.000127578	0.0014287
PAQR4	1040.31	-2.77606	0.629922	-4.40698	1.0482e-05	0.00019162
KREMEN2	17.7735	-3.37955	1.06877	-3.1621	0.00156637	0.0105061
PRSS27	34.676	8.41849	0.824272	10.2132	1.72991e-24	2.1891e-21
PDPK1	1270.86	-1.01833	0.367119	-2.77384	0.00553986	0.027819
AMDHD2	433.271	-1.16575	0.310686	-3.75218	0.000175302	0.00183503
ATP6V0C	2068.62	-1.23582	0.359448	-3.4381	0.000585802	0.00484374
TBC1D24	350.843	-1.43374	0.358276	-4.00178	6.28665e-05	0.000816404
ECI1	524.248	-1.40799	0.394865	-3.56575	0.000362814	0.00332429
MLST8	277.281	-1.12933	0.29752	-3.79581	0.000147163	0.00159017
RAB26	232.099	-1.90083	0.527491	-3.60352	0.000313931	0.00298195
NTHL1	100.815	1.14315	0.346662	3.2976	0.000975167	0.00732075
SYNGR3	130.183	2.12069	0.645723	3.28422	0.00102267	0.00759267
RNF151	83.7239	1.99645	0.520835	3.83316	0.000126507	0.0014195
HAGH	548.74	-1.05056	0.369403	-2.84394	0.00445593	0.0235492
MAPK8IP3	382.351	1.3193	0.450891	2.92598	0.00343375	0.0193584
JPT2	1589.19	-1.02272	0.263855	-3.87607	0.000106156	0.00123369
CCDC154	6.25616	4.06145	0.986562	4.11677	3.84224e-05	0.000553778
PERCC1	33.63	8.37589	1.34239	6.23954	4.38853e-10	4.0968e-08
RPUSD1	338.272	-1.05906	0.307513	-3.44394	0.000573312	0.00475215
HAGHL	436.224	-1.7984	0.409815	-4.38833	1.14225e-05	0.000204001
WDR24	316.914	-1.24487	0.2497	-4.98548	6.18088e-07	1.75546e-05
JMJD8	336.308	-1.31327	0.379802	-3.45776	0.000544676	0.00455791
MCRIP2	868.179	-1.79538	0.404892	-4.43422	9.24077e-06	0.000173669
METTL26	725.945	-1.00002	0.343426	-2.91188	0.00359262	0.0200317
RAB40C	517.487	-1.06997	0.397485	-2.69184	0.00710588	0.0339609
CAPN15	986.136	-1.40456	0.528931	-2.65548	0.00791968	0.0367552
PGAP6	773.258	-1.59555	0.408112	-3.90959	9.24514e-05	0.00110835
ARHGDIG	38.2493	1.43555	0.54731	2.62291	0.00871822	0.0394798
RGS11	85.5377	1.91636	0.545646	3.5121	0.000444582	0.00388971
FAM234A	3108.8	-2.65527	0.40687	-6.52609	6.75109e-11	8.18282e-09
DENND2D	1109.77	-2.20027	0.53051	-4.14746	3.36181e-05	0.000492129
ALX3	5.59336	3.61237	1.11994	3.2255	0.00125755	0.00889577
GPR61	9.2954	5.89924	1.39387	4.23227	2.31343e-05	0.000365431
ATXN7L2	152.647	1.4618	0.515302	2.83678	0.00455708	0.0239316
SORT1	2462.77	-1.11759	0.378162	-2.95532	0.00312341	0.0180361
SLC25A24	3947.18	-1.22778	0.456353	-2.69043	0.00713605	0.0340337
LRRC39	11.324	1.51805	0.543252	2.79438	0.00519992	0.0265569
PLPPR4	22.6758	-4.74362	1.34068	-3.53823	0.000402819	0.00361806
PTBP2	656.594	1.93991	0.416348	4.65936	3.17198e-06	7.18204e-05
RWDD3	149.933	1.0385	0.389137	2.66873	0.00761391	0.0356411
GCLM	2173.53	-1.21811	0.47772	-2.54984	0.0107773	0.0462832
BCAR3	1030.1	-2.21533	0.471613	-4.69734	2.63568e-06	6.15117e-05
RPL5	20427	1.03401	0.358945	2.88069	0.00396806	0.0215715
GLMN	419.619	1.73698	0.208707	8.3226	8.60554e-17	4.6265e-14
HFM1	4.76708	3.14952	1.20183	2.62061	0.00877719	0.0396208
BARHL2	27.6444	8.4405	1.45411	5.8046	6.45194e-09	4.10509e-07
MCOLN2	703.298	-2.91189	0.828456	-3.51484	0.00044002	0.00387278
LPAR3	294.907	-5.48492	0.840672	-6.52444	6.8256e-11	8.18282e-09
SSX2IP	518.711	-1.24385	0.461541	-2.69499	0.00703913	0.0337268
CTBS	17.5376	2.22001	0.714154	3.10858	0.00187988	0.0121403
SPATA1	309.41	1.78529	0.370817	4.81448	1.47586e-06	3.72816e-05
UOX	96.2401	5.23913	0.912375	5.7423	9.34006e-09	5.62825e-07
SAMD13	124.46	-1.64541	0.550947	-2.98652	0.00282171	0.0166424
PRKACB	2875.52	-1.62613	0.416936	-3.9002	9.6112e-05	0.001145
GIPC2	9214.29	-3.47359	0.684024	-5.07816	3.81099e-07	1.17306e-05
ST6GALNAC3	27.5037	2.5945	0.491834	5.27515	1.32648e-07	5.01904e-06
RABGGTB	1449.47	1.31317	0.326358	4.02371	5.72891e-05	0.0007578
ACADM	4580.51	-2.10668	0.426056	-4.94462	7.62928e-07	2.0887e-05
CRYZ	1546.01	-2.41165	0.559475	-4.31056	1.62842e-05	0.000274757
MIR186	12.6009	6.65208	1.06788	6.22923	4.68735e-10	4.30518e-08
CHI3L1	94.0312	3.02728	1.12157	2.69914	0.00695195	0.0333653
PPFIA4	80.6769	1.74571	0.692883	2.51948	0.0117528	0.0493964
LGR6	11.5306	2.78458	0.991233	2.8092	0.00496642	0.0256287
PTPN7	52.3466	1.45126	0.440937	3.29131	0.000997236	0.00745222
NAV1	707.83	1.7023	0.518128	3.28548	0.00101808	0.00756353
PKP1	71.2591	3.81666	0.900072	4.2404	2.23126e-05	0.000354779
KIF21B	475.482	-1.49992	0.557876	-2.68862	0.00717477	0.0341612
NR5A2	691.977	-2.27106	0.647822	-3.50568	0.00045545	0.00395058
PTPRC	807.42	1.68656	0.627642	2.68714	0.00720665	0.03427
NEK7	3860.85	1.50382	0.346058	4.34558	1.38908e-05	0.000238976
CRB1	5.27176	5.55077	1.65461	3.35473	0.000794412	0.00620121
IL10	22.9903	2.30567	0.672277	3.42964	0.00060439	0.00495209
C4BPA	72.4123	6.01271	1.20631	4.98437	6.21627e-07	1.76112e-05
MIR29C-2	5.93519	3.06489	0.842211	3.6391	0.00027359	0.00264958
G0S2	1879.67	-1.74179	0.649633	-2.68119	0.00733612	0.034755
TRAF3IP3	106.982	1.40758	0.518499	2.71472	0.00663326	0.0321747
SERTAD4	207.531	2.09983	0.778652	2.69675	0.00700191	0.0335626
LPGAT1	1560.72	-1.15055	0.409869	-2.80712	0.00499863	0.025725
BATF3	19.1734	2.33873	0.784613	2.98074	0.00287549	0.0169245
VASH2	173.315	1.6754	0.612787	2.73407	0.00625562	0.0306431
PROX1	237.656	1.6701	0.350155	4.76961	1.84584e-06	4.54045e-05
RGS16	142.784	-1.95932	0.471816	-4.15273	3.28536e-05	0.000484675
SHCBP1L	3.23792	5.68645	2.07554	2.73975	0.00614858	0.0302358
ARPC5	7857.2	-1.14275	0.339133	-3.36964	0.000752677	0.00593234
PTGS2	367.346	2.70498	0.854681	3.1649	0.00155135	0.0104177
ZBTB37	125.458	1.76663	0.374608	4.71594	2.40598e-06	5.7446e-05
SLC9C2	4.64139	-4.73223	1.60431	-2.9497	0.00318078	0.0182774
PRDX6	14213.1	-3.17059	0.503591	-6.29597	3.05492e-10	3.02543e-08
PIGC	651.801	-1.19494	0.386414	-3.09237	0.00198564	0.0126197
FMO4	450.562	-2.61305	0.618037	-4.22798	2.35795e-05	0.0003699
FMO1	7.864	-5.51289	1.45034	-3.80111	0.00014405	0.00157144
FMO2	7121.71	-7.06577	1.65565	-4.26766	1.97536e-05	0.000319657
FMO3	821.573	-4.15018	1.02336	-4.05544	5.00399e-05	0.000684981
SELL	381.674	3.76923	0.905887	4.16082	3.17108e-05	0.000470866
SLC19A2	137.811	1.41639	0.297649	4.7586	1.94944e-06	4.74406e-05
CCDC181	135.022	1.20539	0.401699	3.00072	0.00269338	0.0160517
SFT2D2	251.688	-1.14451	0.432702	-2.64502	0.00816849	0.0375883
GPR161	126.12	2.89689	0.619873	4.67336	2.96308e-06	6.77642e-05
RCSD1	364.845	1.28465	0.401357	3.20077	0.0013706	0.00949499
GPA33	7632.34	-3.82058	0.774971	-4.92996	8.22453e-07	2.23554e-05
MAEL	12.3307	-3.9488	1.42521	-2.77067	0.00559412	0.0279825
ILDR2	35.2819	-1.57429	0.608598	-2.58674	0.00968881	0.0428694
FH	2331.69	-1.41586	0.35604	-3.97668	6.98836e-05	0.000886307
KMO	14.8585	3.45353	0.959137	3.60067	0.000317398	0.00300736
SDCCAG8	129.803	1.19617	0.341527	3.50242	0.000461053	0.0039931
EFCAB2	93.3145	1.38479	0.48069	2.88083	0.00396623	0.0215715
COQ8A	2103.1	-1.15409	0.27757	-4.15784	3.21276e-05	0.000476434
SRP9	2009.94	1.04792	0.296887	3.52967	0.000416075	0.0037137
DEGS1	941.486	-1.08977	0.378014	-2.88288	0.00394053	0.0214628
MEF2D	798.839	-1.12297	0.320216	-3.5069	0.000453357	0.00393843
TSACC	51.5222	1.57625	0.414041	3.80699	0.000140667	0.00154192
TMEM79	132.176	1.39826	0.320033	4.36912	1.24751e-05	0.000218919
BGLAP	40.6783	1.33022	0.422194	3.15074	0.00162858	0.0108151
SEMA4A	190.34	1.90222	0.47609	3.99551	6.4555e-05	0.000833579
LMNA	7524.26	-1.07142	0.29298	-3.65698	0.000255209	0.00249277
MEX3A	41.5444	2.47308	0.559118	4.42319	9.72556e-06	0.000181284
ARHGEF2	1836.05	-1.34733	0.305044	-4.41684	1.00154e-05	0.000185171
PKLR	108.957	-3.14148	0.59027	-5.3221	1.02576e-07	4.11352e-06
GBA	354.065	-1.01402	0.308107	-3.29113	0.000997861	0.00745222
SLC50A1	766.213	-1.51319	0.374945	-4.03578	5.44211e-05	0.00072899
ADAM15	1286.55	-1.7138	0.311198	-5.5071	3.64791e-08	1.74563e-06
ZBTB7B	1300.36	-1.93594	0.437146	-4.42859	9.48512e-06	0.000177674
IL6R	179.633	2.5605	0.568561	4.50347	6.68518e-06	0.000132875
AQP10	13.2966	1.99349	0.511635	3.89631	9.76692e-05	0.00116112
TPM3	7106.24	-1.21493	0.45652	-2.66128	0.00778442	0.0362589
RPS27	13781.8	1.38208	0.31023	4.45502	8.38836e-06	0.000160833
SLC39A1	1627.76	-1.29493	0.282783	-4.57924	4.66679e-06	9.93459e-05
S100A14	3021.46	-2.0584	0.639915	-3.21668	0.00129681	0.00912252
S100A16	1621.17	-2.30026	0.408187	-5.6353	1.74749e-08	9.56835e-07
S100A2	41.1713	1.97601	0.434123	4.55172	5.32103e-06	0.000110385
S100A5	13.5005	1.57261	0.542464	2.89901	0.00374341	0.0206584
HAUS1	202.341	1.15282	0.313238	3.68035	0.000232915	0.00232283
ATP5F1A	18980.5	-1.14323	0.362111	-3.15713	0.00159329	0.0106241
SLC14A1	726.849	1.42349	0.563854	2.52458	0.0115837	0.0489342
RPRD1A	749.911	1.79723	0.258481	6.95303	3.57525e-12	6.16947e-10
C7H18orf21	393.236	1.28219	0.367079	3.49295	0.000477716	0.00410731
MAPRE2	404.099	-1.28508	0.321109	-4.00199	6.28128e-05	0.000816404
DTNA	513.325	2.66662	0.686968	3.88173	0.000103718	0.00121153
NOL4	14.2156	2.415	0.832818	2.89979	0.00373414	0.0206548
B4GALT6	132.17	3.39306	0.700559	4.84336	1.27659e-06	3.29685e-05
DSG3	85.5521	3.62841	1.0477	3.46323	0.000533735	0.00447952
DSC2	2783.2	-2.35744	0.803574	-2.93369	0.00334957	0.0190338
DSC3	283.905	7.29318	1.0627	6.86288	6.74853e-12	1.08252e-09
TTC39C	681.843	-1.27279	0.481947	-2.64094	0.00826765	0.0379372
RMC1	530.636	-1.01852	0.367772	-2.76943	0.00561543	0.0280624
THOC1	487.194	1.19809	0.273199	4.38543	1.15759e-05	0.000205675
LPIN2	1780.85	-1.49141	0.497305	-2.99899	0.00270878	0.0161014
TGIF1	693.497	2.34652	0.334596	7.013	2.33266e-12	4.34292e-10
DLGAP1	40.9423	5.68956	0.953356	5.96793	2.40284e-09	1.75423e-07
EPB41L3	3175.9	-3.12222	0.655239	-4.765	1.88852e-06	4.61553e-05
TMEM200C	157.837	-1.61702	0.402437	-4.01806	5.86798e-05	0.000772607
LAMA1	79.1747	-1.90883	0.689728	-2.76751	0.00564859	0.0282157
IMPA2	727.434	-1.45944	0.367361	-3.97278	7.10393e-05	0.000898963
AFG3L2	2065.95	-1.11368	0.377531	-2.94991	0.00317867	0.0182774
PRELID3A	31.8408	1.44984	0.41664	3.47984	0.00050171	0.00427025
SPIRE1	252.23	1.35161	0.446738	3.02551	0.00248214	0.0150287
PTPN2	1023.75	1.19027	0.236846	5.02549	5.02155e-07	1.46925e-05
ACAA2	5194.87	-1.40758	0.428986	-3.28117	0.00103376	0.00765012
CTIF	163.221	1.06182	0.418434	2.53761	0.0111613	0.0476445
MAPK4	45.4548	2.87692	0.690992	4.16347	3.13451e-05	0.000466044
NLRP3	43.3855	2.38404	0.768169	3.10354	0.00191223	0.012266
ATXN3	163.83	1.20322	0.245218	4.90674	9.26013e-07	2.46987e-05
ITPK1	2522.94	-1.41037	0.355488	-3.96742	7.2656e-05	0.000914341
SLC7A7	357.263	-2.65962	0.717857	-3.70494	0.000211437	0.00214621
LRP10	3419.69	-1.45374	0.338386	-4.29611	1.73818e-05	0.000288995
RBM23	823.749	-1.3632	0.326932	-4.16969	3.0502e-05	0.000455889
LMLN2	3.56298	2.97808	0.942769	3.15887	0.00158382	0.0105982
PCK2	1078.19	-1.51552	0.462104	-3.27962	0.00103949	0.00768747
TGM1	24.2365	2.63275	0.712438	3.69541	0.00021953	0.00221455
RABGGTA	309.288	-1.13181	0.388525	-2.9131	0.00357856	0.0199709
AP4S1	185.596	1.43221	0.33767	4.24145	2.22077e-05	0.000353739
NUBPL	238.502	1.2653	0.241723	5.23451	1.65422e-07	5.94318e-06
GEMIN2	332.394	1.0414	0.221994	4.6911	2.71734e-06	6.31587e-05
PRPF39	676.56	1.35814	0.418174	3.24779	0.00116306	0.00835758
RPS29	12751.9	1.27003	0.288269	4.40573	1.0543e-05	0.000192119
RN7SL1	8.51463	2.95755	1.17069	2.52634	0.0115257	0.0488053
ARF6	3482.72	-1.51331	0.374327	-4.04276	5.28257e-05	0.000714428
CDKL1	32.9836	-1.46844	0.488029	-3.00892	0.00262179	0.015699
ABHD12B	52.8266	2.06751	0.704712	2.93384	0.00334793	0.0190338
RTRAF	4429.61	1.37722	0.164303	8.38221	5.1944e-17	2.95795e-14
PTGDR	255.622	-2.07641	0.629177	-3.30021	0.000966142	0.00726296
GNPNAT1	1614.22	-1.66192	0.411308	-4.04057	5.33222e-05	0.000719534
CNIH1	2230.03	1.16839	0.250915	4.65651	3.21617e-06	7.26764e-05
SAMD4A	245.119	2.10397	0.691489	3.04267	0.00234491	0.0143814
CCDC198	16.4626	3.41751	1.00193	3.41092	0.00064745	0.00523949
PSMA3	2934.9	1.13082	0.222474	5.08292	3.71684e-07	1.15464e-05
TIMM9	796.247	1.21065	0.2031	5.96085	2.50932e-09	1.8203e-07
L3HYPDH	70.6938	1.99778	0.615971	3.24331	0.00118151	0.00845768
SIX1	12.7008	5.65651	0.949422	5.95785	2.55579e-09	1.84227e-07
SIX4	53.2757	5.80979	0.69845	8.31812	8.93696e-17	4.6265e-14
MNAT1	465.533	1.19737	0.216548	5.52933	3.21455e-08	1.58487e-06
HIF1A	2848.3	-1.00599	0.393007	-2.55973	0.0104753	0.0453281
SYT16	552.007	-1.79885	0.487826	-3.68749	0.000226477	0.00227125
HSPA2	2916.85	1.2689	0.420114	3.02036	0.00252474	0.0152406
GPX2	5866.95	2.54554	0.801845	3.1746	0.00150041	0.0101776
MAX	1590.14	-1.33821	0.482195	-2.77524	0.00551603	0.0277115
PLEK2	1232.88	-1.61841	0.586719	-2.75841	0.00580834	0.0288618
ARG2	458.876	1.65437	0.357429	4.62854	3.68253e-06	8.0966e-05
ZFP36L1	2542.15	1.37153	0.450271	3.04601	0.00231899	0.0142531
DPF3	110.977	-1.46449	0.446665	-3.27872	0.00104278	0.00770186
ACOT4	237.98	-1.41247	0.51261	-2.75545	0.00586108	0.0290536
ENTPD5	1633.34	-2.00303	0.541663	-3.69792	0.000217371	0.00219861
ALDH6A1	1511.39	-1.39054	0.37853	-3.67352	0.000239232	0.00236923
AREL1	693.163	-1.39559	0.478378	-2.91733	0.00353042	0.0197777
DLST	2374.56	-1.09605	0.32623	-3.35975	0.000780122	0.0061106
RPS6KL1	14.4111	1.94045	0.770695	2.51779	0.0118093	0.0495616
TGFB3	304.77	2.12289	0.73373	2.89329	0.00381232	0.02094
IFT43	208.166	1.67562	0.55647	3.01116	0.00260255	0.0156085
CIPC	843.62	-1.34106	0.424471	-3.15935	0.0015812	0.0105869
SPTLC2	5181.77	-1.6998	0.461724	-3.68142	0.000231936	0.00231712
GALC	943.284	-1.66275	0.435966	-3.81395	0.000136761	0.00150636
GPR65	66.7248	2.1173	0.613239	3.45265	0.00055511	0.00462822
SPATA7	410.394	1.22643	0.369115	3.32261	0.000891783	0.00681188
FOXN3	74.3892	1.05578	0.39143	2.69724	0.00699177	0.0335281
EFCAB11	68.4671	1.3598	0.327967	4.14615	3.38109e-05	0.000494316
CALM1	13622.4	-1.33859	0.43009	-3.11235	0.00185603	0.0120183
RPS6KA5	390.009	-1.90893	0.449365	-4.24806	2.15631e-05	0.000345973
IFI27L2	1904.49	1.66314	0.542047	3.06825	0.00215319	0.0134438
SERPINA14	3.38153	6.0941	2.36733	2.57426	0.0100456	0.0441393
DICER1	1904.1	-1.17287	0.431303	-2.71937	0.00654059	0.03182
SYNE3	480.295	-2.53094	0.583678	-4.3362	1.44966e-05	0.000248647
EML1	1911.8	-1.00666	0.324789	-3.09944	0.00193888	0.0123916
DEGS2	2499.46	-2.81366	0.78584	-3.58045	0.000343009	0.00319161
SLC25A29	270.186	3.09928	0.469266	6.60453	3.98778e-11	5.10302e-09
DIO3	15.74	3.24148	1.09372	2.96371	0.00303955	0.0176709
PPP2R5C	2712.57	-1.44486	0.358643	-4.02868	5.60899e-05	0.000747144
AMN	407.682	-2.75472	0.965845	-2.85214	0.0043426	0.0231328
EXOC3L4	98.5235	-2.04056	0.690046	-2.95714	0.00310509	0.0179694
TNFAIP2	236.719	3.41172	0.637185	5.35436	8.58596e-08	3.58189e-06
KLC1	1400.71	1.13785	0.449371	2.53209	0.0113384	0.048213
PPP1R13B	625.549	-1.18587	0.389596	-3.04385	0.00233568	0.0143402
TDRD9	28.4117	7.53429	1.41087	5.34019	9.28503e-08	3.81759e-06
CLBA1	66.0857	2.04072	0.52842	3.86193	0.000112494	0.00129807
BTBD6	350.663	-1.09201	0.357118	-3.05784	0.00222935	0.0138065
CRIP1	7985.72	-2.62015	0.633506	-4.13594	3.535e-05	0.000512215
METRNL	316.978	-1.56742	0.453636	-3.45523	0.000549834	0.00459095
NARF	1167.65	-1.46579	0.453784	-3.23016	0.00123722	0.00877924
RAC3	86.7083	3.60923	0.676554	5.33473	9.56885e-08	3.90608e-06
NOTUM	554.803	8.16041	0.715098	11.4116	3.6594e-30	8.33538e-27
PCYT2	859.949	-1.87593	0.401156	-4.6763	2.92094e-06	6.69347e-05
SLC25A10	2553.97	-2.40136	0.628646	-3.81989	0.000133509	0.00147768
HGS	1093.62	-1.16709	0.305914	-3.81508	0.000136137	0.00150385
PDE6G	6.70719	5.7194	1.53848	3.71757	0.000201145	0.00206755
ACTG1	57787.7	-1.03332	0.266052	-3.88391	0.000102789	0.00120563
BAIAP2	288.214	1.44963	0.446078	3.24972	0.0011552	0.0083164
SLC26A11	237.939	-1.00085	0.320032	-3.12735	0.00176388	0.0115519
CCDC40	4.19017	3.36144	1.14947	2.92433	0.00345195	0.019424
ENGASE	125.474	-1.47679	0.441596	-3.34421	0.00082518	0.00637151
TIMP2	2562.32	-1.07796	0.378448	-2.84836	0.00439448	0.0233328
SYNGR2	2183.38	-1.53966	0.345929	-4.45079	8.55565e-06	0.000163765
TMC8	54.6623	1.70882	0.369037	4.63048	3.64817e-06	8.06777e-05
MIR6516	4.70138	3.29486	0.898704	3.66623	0.00024615	0.00241465
ST6GALNAC1	5302.57	-2.12992	0.790835	-2.69325	0.00707594	0.0338604
SPHK1	253.553	1.33579	0.402658	3.31743	0.000908482	0.00690701
RNF157	269.08	1.72638	0.660415	2.61408	0.00894676	0.0402269
EVPL	901.453	-1.76381	0.635206	-2.77676	0.0054904	0.0276316
WBP2	1701.62	-1.45348	0.255558	-5.68747	1.28934e-08	7.3056e-07
UNC13D	59.8742	1.14652	0.415952	2.75638	0.00584445	0.0290032
SLC16A5	793.042	-1.89822	0.420489	-4.5143	6.3526e-06	0.000127601
OTOP3	230.898	-5.9425	1.78458	-3.32992	0.000868703	0.0066624
OTOP2	341.896	-5.99514	1.539	-3.89548	9.80038e-05	0.00116319
USH1G	3.90982	-4.49171	1.44659	-3.10503	0.0019026	0.0122229
TMEM104	292.586	-1.15568	0.327501	-3.52878	0.000417482	0.00372043
SLC9A3R1	5328.86	-2.26825	0.734933	-3.08633	0.00202642	0.0128074
CD300LF	25.4624	2.3601	0.934515	2.52549	0.0115538	0.0488852
GPR142	29.8184	-3.16189	0.675492	-4.68087	2.85658e-06	6.57244e-05
RPL38	5278.14	1.09132	0.31164	3.50186	0.000462027	0.0039985
CDC42EP4	832.438	-1.0365	0.31722	-3.26745	0.0010852	0.00795328
SSTR2	24.6412	1.63465	0.47293	3.45644	0.000547363	0.00457703
SOX9	319.419	2.0687	0.717581	2.88289	0.00394049	0.0214628
MYL4	11.5737	3.08504	0.691068	4.46416	8.03842e-06	0.000155432
WNT3	14.0972	2.83969	0.882283	3.21857	0.00128833	0.00907408
MARCHF10	4.07034	5.94985	1.74729	3.40519	0.000661169	0.00531837
TANC2	225.184	1.31049	0.300094	4.36691	1.26014e-05	0.000220446
CYB561	2340.22	-1.51569	0.431357	-3.51377	0.000441801	0.00388247
ACE	1124.09	-3.95214	0.461349	-8.56648	1.06694e-17	7.14784e-15
LIMD2	258.194	1.56504	0.437471	3.57747	0.000346939	0.00321451
TEX2	1732.88	-1.23073	0.352686	-3.48959	0.000483766	0.00414569
MILR1	99.2965	2.24503	0.855816	2.62326	0.00870925	0.0394549
CACNG5	5.95764	-2.90346	1.12122	-2.58954	0.00961039	0.0426052
PRKCA	1246.35	1.26837	0.430689	2.94498	0.00322973	0.0184934
CEP112	126.055	1.29877	0.363323	3.57471	0.00035062	0.00323861
AXIN2	1896.31	2.10573	0.500616	4.20628	2.5961e-05	0.000400637
GNA13	2523.09	-1.58654	0.336495	-4.71489	2.41842e-06	5.75559e-05
WIPI1	145.204	1.78039	0.585498	3.04082	0.00235935	0.0144311
MAP2K6	466.67	-2.39474	0.461449	-5.18961	2.10732e-07	7.29492e-06
KCNJ16	21.1468	5.05537	0.910236	5.55391	2.79355e-08	1.40778e-06
KCNJ2	24.5805	2.96685	0.603714	4.91434	8.90812e-07	2.38156e-05
PLEKHM1	604.455	-1.47079	0.366195	-4.01642	5.90893e-05	0.000777099
ARHGAP27	967.747	-1.68234	0.532672	-3.1583	0.00158691	0.0106029
FMNL1	169.368	1.26134	0.464867	2.71335	0.00666072	0.0322804
HEXIM1	1556.57	-1.55399	0.389332	-3.99142	6.56785e-05	0.000845212
DCAKD	195.115	-1.02849	0.335767	-3.0631	0.00219053	0.0136179
CCDC103	41.9078	1.19886	0.468011	2.56161	0.0104188	0.0451691
GRN	3750.45	-2.05278	0.31687	-6.4783	9.2764e-11	1.06716e-08
SLC25A39	2455.24	-1.4242	0.3665	-3.88593	0.000101937	0.0011981
NAGS	122.922	-5.2833	1.16891	-4.51985	6.18829e-06	0.000124962
PYY	2434.52	-4.7119	1.44953	-3.25063	0.00115149	0.00830719
ETV4	237.25	2.80524	0.742133	3.77997	0.000156848	0.00167104
NBR1	3397.55	-1.10219	0.334257	-3.29742	0.000975758	0.00732075
VAT1	1622.19	-1.13032	0.295266	-3.82813	0.000129123	0.0014384
RPL27	11037	1.39161	0.262154	5.30838	1.10606e-07	4.34375e-06
ATP6V0A1	1516.68	-1.33514	0.249392	-5.35358	8.62293e-08	3.58418e-06
RAB5C	1449.06	-1.19847	0.395117	-3.03321	0.00241968	0.0147289
ODAD4	17.5968	1.75331	0.63073	2.77981	0.00543911	0.0274542
JUP	3970.2	-1.1677	0.362319	-3.22284	0.00126927	0.00896203
KRT16	4.78647	4.98082	1.28811	3.86678	0.000110281	0.00127512
KRT14	90.294	10.431	2.10692	4.95085	7.38913e-07	2.03765e-05
KRT36	6.17392	6.96314	1.14059	6.10487	1.02884e-09	8.5529e-08
KRT35	4.40673	6.47254	2.25814	2.86631	0.00415288	0.0223733
KRT31	10.7255	5.05932	1.24175	4.07435	4.61433e-05	0.000637774
KRT23	33.9214	3.82597	0.801263	4.77492	1.79778e-06	4.46076e-05
KRT20	21779	-4.7295	1.28041	-3.69375	0.000220975	0.00222716
MIR8888	2.85758	5.43144	1.69885	3.19714	0.00138799	0.00956888
RARA	790.595	-1.64393	0.294831	-5.57583	2.46351e-08	1.27531e-06
CSF3	23.2842	5.77995	0.799319	7.23109	4.7913e-13	1.11364e-10
PGAP3	365.468	-1.59645	0.455178	-3.50731	0.000452668	0.00393544
PPP1R1B	3480.07	-2.51927	0.641894	-3.92475	8.68189e-05	0.00105414
RPL19	23587.3	1.19794	0.236927	5.05618	4.27731e-07	1.29559e-05
LASP1	5244.83	-1.78552	0.415012	-4.30234	1.69007e-05	0.000282645
RPL23	11642.2	1.20554	0.300978	4.0054	6.19124e-05	0.000805851
C9H17orf98	7.58876	1.9113	0.724825	2.63691	0.00836651	0.0382104
EPOP	121.653	1.72621	0.475354	3.63142	0.000281866	0.00272058
SRCIN1	67.7155	1.36949	0.412149	3.32279	0.000891206	0.00681188
ARHGAP23	201.049	1.36734	0.539239	2.53569	0.0112225	0.0478523
SP2	310.674	-1.1086	0.31261	-3.54627	0.000390731	0.00353178
SKAP1	53.5086	1.63142	0.558801	2.9195	0.00350596	0.0196793
HOXB3	384.266	1.11504	0.371048	3.00512	0.00265473	0.0158521
HOXB4	73.2407	1.57601	0.352611	4.46954	7.83894e-06	0.000152091
HOXB8	112.417	2.71598	0.466431	5.8229	5.78356e-09	3.76394e-07
TTLL6	70.8754	-2.34259	0.646561	-3.62315	0.000291036	0.0027995
GIP	3.97505	2.81166	1.07394	2.61807	0.0088428	0.0398381
IGF2BP1	90.442	5.7645	1.01785	5.66342	1.48386e-08	8.28416e-07
ABI3	70.4897	1.08037	0.373351	2.8937	0.00380734	0.02094
PHOSPHO1	37.381	1.92384	0.511869	3.75845	0.000170967	0.00179626
NXPH3	45.947	2.78929	0.853291	3.26886	0.00107982	0.00791888
FAM117A	406.142	-1.0548	0.265609	-3.97127	7.14906e-05	0.000902668
DLX3	14.1291	4.47421	1.10526	4.04812	5.16309e-05	0.0007017
CACNA1G	90.8851	-4.45903	0.784207	-5.68603	1.30023e-08	7.33087e-07
ABCC3	1786.22	-2.2472	0.633139	-3.5493	0.000386258	0.00350246
ANKRD40CL	1222.28	-2.49371	0.651498	-3.82765	0.00012937	0.00143886
STXBP4	230.938	1.11213	0.314798	3.53284	0.000411122	0.00367525
DGKE	287.371	2.93274	0.483532	6.06526	1.31743e-09	1.03203e-07
AKAP1	2612.25	-1.26977	0.333867	-3.80322	0.000142828	0.00155961
CUEDC1	453.466	1.20529	0.375754	3.20766	0.00133819	0.00935185
TSPOAP1	194.374	2.11518	0.660348	3.20314	0.0013594	0.00943913
SUPT4H1	1348.15	1.17877	0.3456	3.41079	0.000647748	0.00523949
TEX14	53.9855	2.21792	0.66248	3.3479	0.000814262	0.00632828
PPM1E	15.0732	2.05631	0.674747	3.04752	0.00230737	0.014197
YPEL2	524.165	1.55793	0.379839	4.10156	4.1037e-05	0.00058203
PTRH2	322.169	1.40197	0.321305	4.36336	1.28078e-05	0.000223039
VMP1	4499.63	1.47446	0.454076	3.24716	0.00116564	0.00837044
C9H17orf64	103.01	3.58257	0.717621	4.99229	5.96662e-07	1.71601e-05
USP32	1047.43	-1.18554	0.469579	-2.52469	0.0115801	0.0489342
CA4	12493.4	-4.1575	0.929918	-4.47082	7.79191e-06	0.000151956
TRNAK-CUU_15	5.31271	-4.92853	1.6771	-2.93871	0.00329577	0.0188148
ZNHIT3	184.141	1.14369	0.390055	2.93212	0.00336661	0.0190758
PIGW	135.935	1.06467	0.370759	2.87159	0.00408407	0.0220839
DHRS11	1787.25	-2.28671	0.509424	-4.48882	7.1618e-06	0.000140873
C9H17orf78	32.5533	3.09543	1.01279	3.05634	0.0022406	0.0138686
DUSP14	138.889	1.98702	0.580674	3.42192	0.00062181	0.00507792
HEATR6	256.055	1.02004	0.294004	3.46948	0.00052147	0.0044058
GAS2L2	25.9245	3.00092	1.15947	2.58819	0.00964804	0.0427388
RASL10B	45.1992	1.95556	0.561999	3.47966	0.000502051	0.00427025
CCT6B	17.7637	1.61285	0.411284	3.92151	8.79962e-05	0.00106164
CCL8	45.6696	2.45981	0.850202	2.89321	0.00381328	0.02094
CCL7	4.44252	3.58347	1.05444	3.39845	0.000677692	0.00543538
TMEM98	2676.57	-1.24595	0.39353	-3.1661	0.001545	0.0103995
MYO1D	5454.91	-1.87401	0.528876	-3.54338	0.000395031	0.00355934
RHBDL3	84.3111	1.66171	0.638888	2.60094	0.00929685	0.041441
ADAP2	134.418	1.73801	0.63075	2.75547	0.00586078	0.0290536
COPRS	393.524	1.156	0.32941	3.50931	0.000449278	0.00390896
RAB11FIP4	1065.76	-1.53826	0.545749	-2.81863	0.00482292	0.0250356
KSR1	867.315	-1.08499	0.409345	-2.65056	0.00803584	0.037111
LYRM9	102.377	1.36322	0.352104	3.87165	0.000108103	0.00125503
VTN	61.925	2.59267	0.904031	2.8679	0.00413202	0.0222925
SLC46A1	301.731	-1.68241	0.416651	-4.03794	5.3922e-05	0.000724195
SLC13A2	1364.85	-3.06106	0.892342	-3.43037	0.000602766	0.00494589
PIGS	856.847	-1.00006	0.196255	-5.0957	3.47461e-07	1.09619e-05
PIPOX	350.377	1.03175	0.385889	2.67371	0.00750178	0.0352466
MYO18A	2354.25	-2.3187	0.469909	-4.93435	8.04168e-07	2.19107e-05
CORO6	100.754	1.78449	0.624387	2.85798	0.00426341	0.0228358
TMIGD1	3266.05	-4.95137	1.52787	-3.2407	0.00119236	0.00850334
DOC2B	186.44	1.83933	0.48771	3.77135	0.000162368	0.0017202
PITPNA	3214.23	-1.5788	0.416959	-3.78647	0.000152803	0.0016356
SLC43A2	2290.29	-2.74989	0.726437	-3.78545	0.000153434	0.0016408
RILP	80.6144	-1.27855	0.45327	-2.82074	0.00479137	0.0249287
METTL16	616.286	1.2548	0.356859	3.51623	0.00043772	0.0038585
CLUH	2146.12	-1.42625	0.265512	-5.37169	7.80008e-08	3.32243e-06
SHPK	165.414	-1.14965	0.331328	-3.46984	0.000520777	0.00440321
PNPLA7	1020.8	-1.20171	0.368754	-3.25884	0.0011187	0.00813592
TOR4A	256.77	-1.89468	0.4512	-4.19919	2.67869e-05	0.000410698
TPRN	1015.65	-1.89769	0.613106	-3.09521	0.00196674	0.0125275
LRRC26	123.723	-3.81237	1.1377	-3.35094	0.000805363	0.0062695
GRIN1	52.4274	-3.55571	0.822936	-4.32075	1.55497e-05	0.000263927
FUT7	16.1695	1.89805	0.736819	2.57601	0.0099947	0.0440176
ABCA2	209.241	1.01133	0.351924	2.87371	0.00405684	0.0219702
MAMDC4	15.4432	1.92533	0.702964	2.73887	0.006165	0.0302904
AJM1	6.66972	2.3978	0.638515	3.75528	0.00017315	0.00181752
LCN15	20.3204	7.04624	1.30421	5.40268	6.56513e-08	2.85383e-06
DIPK1B	25.1085	-3.35664	0.755743	-4.4415	8.93325e-06	0.000169005
NOTCH1	1043.16	1.2029	0.403696	2.97972	0.0028851	0.0169572
CARD9	70.5373	1.68165	0.525942	3.19741	0.00138669	0.00956575
DNLZ	165.864	1.56843	0.428815	3.65759	0.000254601	0.00248897
GPSM1	219.106	2.8518	0.489119	5.83048	5.52694e-09	3.65967e-07
CCDC187	8.59757	3.5694	1.06348	3.35635	0.000789782	0.00617352
RXRA	1803.93	-1.26682	0.389551	-3.25199	0.001146	0.00827632
CEL	8.36875	2.64873	0.599303	4.41969	9.88436e-06	0.000183564
AIF1L	322.411	2.31124	0.460934	5.01426	5.32367e-07	1.54672e-05
FIBCD1	31.6821	4.34383	0.603288	7.20026	6.00983e-13	1.36892e-10
QRFP	57.66	6.23501	0.856586	7.2789	3.36548e-13	8.1552e-11
IER5L	126.798	1.82642	0.541022	3.37588	0.000735806	0.00583166
CRAT	1573.1	-1.68887	0.373142	-4.52608	6.00874e-06	0.000123082
DOLK	233.144	-1.3828	0.25297	-5.46624	4.59691e-08	2.09417e-06
KYAT1	434.221	-1.14366	0.261402	-4.37511	1.21371e-05	0.000213977
SLC27A4	1315.69	-1.21271	0.464076	-2.61317	0.00897059	0.0402863
RPL12	18266.5	1.06243	0.300188	3.53922	0.000401318	0.00360743
MVB12B	99.5877	2.03506	0.618978	3.28778	0.00100982	0.0075202
SCAI	238.426	1.38124	0.355791	3.88217	0.00010353	0.00121153
RPL35	9894.33	1.37879	0.316973	4.34987	1.36218e-05	0.000235415
OLFML2A	371.044	1.3469	0.421084	3.19865	0.00138072	0.00954187
RABGAP1	895.205	1.01385	0.361673	2.80322	0.00505957	0.0259799
ZBTB26	333.281	1.17846	0.206496	5.70694	1.15027e-08	6.64994e-07
METTL7B	2296.21	-3.31147	0.936096	-3.53753	0.000403884	0.00362477
ITGA7	1787.88	1.80755	0.442961	4.0806	4.49194e-05	0.000624649
GDF11	133.1	1.25236	0.451722	2.77241	0.00556437	0.0278919
DGKA	2443.51	-1.35624	0.423441	-3.20291	0.00136045	0.00943913
SUOX	1031.83	-1.75087	0.378219	-4.62924	3.67007e-06	8.0966e-05
MYL6B	262.736	1.45883	0.32335	4.51161	6.43378e-06	0.000128777
SLC39A5	346.813	-1.28689	0.414099	-3.10768	0.00188561	0.0121603
CS	5899.14	-1.3754	0.325141	-4.23018	2.33507e-05	0.000367323
ATP5F1B	25310.4	-1.47007	0.371764	-3.95432	7.67537e-05	0.000956398
NACA	7382	1.21937	0.236138	5.1638	2.41989e-07	8.15389e-06
RDH16	92.2501	4.07989	0.663065	6.15308	7.5993e-10	6.5567e-08
TAC3	10294.7	-3.53705	0.771714	-4.58337	4.57537e-06	9.77652e-05
STAC3	58.911	1.27359	0.369692	3.44501	0.000571035	0.00473672
ARHGAP9	191.566	1.71337	0.353925	4.84107	1.29143e-06	3.32011e-05
MARS1	877.258	1.14303	0.378515	3.01977	0.00252964	0.0152558
DDIT3	94.5871	1.33436	0.371841	3.58851	0.000332572	0.00312772
KIF5A	175.374	1.08069	0.421208	2.5657	0.0102969	0.0448627
DTX3	217.97	1.27333	0.414321	3.07328	0.00211716	0.0132491
OS9	1837.53	-1.07206	0.29087	-3.68571	0.000228069	0.0022845
METTL1	115.198	1.22546	0.486732	2.51774	0.0118111	0.0495616
ATP23	169.572	1.08148	0.300018	3.60471	0.000312498	0.00297081
C10H12orf56	31.4319	1.19553	0.420098	2.84583	0.00442961	0.0234645
IRAK3	82.1876	2.00278	0.402711	4.97324	6.58441e-07	1.83349e-05
GRIP1	54.1524	1.99675	0.573109	3.48406	0.00049387	0.00421957
IL22	4.69497	4.40454	1.40261	3.14025	0.00168806	0.0111581
SLC35E3	195.48	1.14831	0.315946	3.63451	0.000278513	0.00269268
PTPRR	1951.53	-4.79987	0.800496	-5.99613	2.02079e-09	1.49447e-07
ATXN7L3B	857.586	-1.02115	0.366267	-2.78801	0.00530333	0.0269762
KRR1	363.743	1.03165	0.227956	4.52563	6.0215e-06	0.000123122
PLXNB2	5067.09	-1.1516	0.457441	-2.5175	0.0118192	0.0495616
PIM3	642.055	1.65918	0.429595	3.86219	0.000112376	0.00129803
CELSR1	308.974	3.52671	0.45747	7.70915	1.2666e-14	4.00878e-12
TTC38	3153.59	-1.75714	0.630658	-2.7862	0.00533306	0.0270911
PARVG	170.117	2.2181	0.591929	3.74725	0.000178784	0.00186463
BIK	32.1749	1.6278	0.544367	2.99026	0.0027874	0.0164656
PACSIN2	847.542	-1.12878	0.407149	-2.77241	0.00556432	0.0278919
CYB5R3	1782.49	-1.26409	0.318721	-3.96614	7.3046e-05	0.000918235
SERHL2	410.503	-1.72553	0.407217	-4.23737	2.26154e-05	0.000358729
TNFRSF13C	66.0106	1.77423	0.58337	3.04134	0.00235528	0.0144217
SHISA8	4.88423	3.69965	1.29804	2.85019	0.00436931	0.0232316
SREBF2	2874.83	-1.53661	0.411806	-3.73139	0.000190428	0.00197341
ACO2	7597.75	-2.17979	0.322222	-6.76486	1.33437e-11	1.92369e-09
TOB2	1748.31	-1.03187	0.388291	-2.65746	0.00787311	0.0366137
TEF	1332.65	-1.81995	0.476406	-3.82017	0.000133359	0.00147745
DNAJB7	55.5973	-1.50568	0.584831	-2.57456	0.0100366	0.0441234
CACNA1I	6.75033	4.09538	0.995579	4.11357	3.89594e-05	0.000558125
MIEF1	734.448	-1.29318	0.3487	-3.70857	0.000208431	0.00212404
MGAT3	697.4	-2.95059	0.688339	-4.28654	1.81476e-05	0.00029954
APOBEC3Z3	62.6802	1.86184	0.604119	3.08191	0.00205677	0.0129632
NPTXR	344.076	3.39278	0.607609	5.58382	2.35299e-08	1.22927e-06
FAM227A	8.92381	3.23792	0.701715	4.6143	3.94426e-06	8.60559e-05
LGALS2	18874.7	-2.73717	0.696225	-3.93144	8.44383e-05	0.00103073
MPST	3484.04	-2.07819	0.545706	-3.80826	0.000139951	0.00153703
TST	1201.88	-2.47431	0.57707	-4.28772	1.80518e-05	0.00029926
FOXRED2	28.4898	1.06116	0.334608	3.17135	0.00151732	0.010252
MYH9	10971.1	-1.30655	0.355925	-3.67087	0.000241731	0.00238155
RBFOX2	1641.67	1.47594	0.383571	3.8479	0.000119135	0.00136091
HMOX1	284.373	2.1916	0.652051	3.36109	0.000776347	0.00609317
ISX	935.093	-4.8228	1.49534	-3.22521	0.00125879	0.00889901
MTERF2	226.345	1.26671	0.27773	4.56094	5.0925e-06	0.00010603
NUAK1	277.075	1.24797	0.452308	2.75913	0.00579559	0.028811
C10H12orf75	634.212	3.03842	0.54514	5.57365	2.49457e-08	1.28555e-06
C10H12orf45	797.087	1.2246	0.27157	4.50936	6.50249e-06	0.000129924
TXNRD1	5364.25	-1.7318	0.533737	-3.24467	0.00117586	0.00842252
EID3	78.2862	1.12652	0.32252	3.49288	0.000477846	0.00410731
SH3RF3	339.504	3.27229	0.618601	5.28982	1.22435e-07	4.69499e-06
CCDC138	43.4785	1.71828	0.356472	4.82024	1.43386e-06	3.63701e-05
GCC2	2319.49	-1.30359	0.487263	-2.67532	0.00746571	0.0351294
SULT1C4	1502.75	-1.38703	0.517483	-2.68034	0.00735477	0.0347911
SULT1C2	1683.67	-5.07579	0.944989	-5.37128	7.81816e-08	3.32243e-06
SULT1C3	180493	-5.26919	1.03099	-5.11082	3.20766e-07	1.02618e-05
SLC5A7	949.615	-6.08241	1.68539	-3.60891	0.000307489	0.00293637
ST6GAL2	26.3007	2.96624	1.1312	2.6222	0.00873629	0.0395302
ECRG4	147.498	2.31771	0.832352	2.78453	0.00536049	0.0271901
SLC9A2	678.541	-3.94223	0.575787	-6.84668	7.55838e-12	1.17921e-09
IL18RAP	49.2163	2.3902	0.459418	5.20267	1.96447e-07	6.86297e-06
IL1RL1	26.6771	1.88593	0.638204	2.95506	0.0031261	0.0180361
IL1RL2	14.5534	3.93521	0.727434	5.40971	6.31261e-08	2.75457e-06
RFX8	25.0135	7.35066	1.31213	5.6021	2.11766e-08	1.12701e-06
RPL31	10566.2	1.06436	0.259748	4.09768	4.17308e-05	0.000588936
LYG1	2.79319	4.09408	1.57616	2.59751	0.00939032	0.0417596
LIPT1	249.343	1.05466	0.279108	3.77869	0.000157654	0.00167805
CRACDL	170.441	2.54416	0.462921	5.49588	3.88761e-08	1.81459e-06
CNGA3	116.33	-4.75196	1.86542	-2.54739	0.0108532	0.0465387
TMEM131	1412.71	-1.06029	0.326227	-3.25015	0.00115343	0.0083142
C10H2orf92	25.0292	1.46387	0.458935	3.18971	0.00142416	0.0097416
COX5B	5066.21	-1.14643	0.33947	-3.3771	0.000732538	0.00581512
CNNM4	723.632	-1.85745	0.452452	-4.1053	4.03791e-05	0.000575567
HAAO	51.0155	2.57089	0.586325	4.38474	1.16122e-05	0.000206
DYNC2LI1	99.7523	1.5399	0.390196	3.94648	7.93084e-05	0.00098105
ABCG5	10.8644	3.95798	0.893065	4.43191	9.34029e-06	0.00017525
SLC3A1	1458.35	-4.72286	1.38025	-3.42175	0.000622196	0.00507792
ATP6V1E2	5.04513	6.25565	1.70324	3.6728	0.000239912	0.002373
CRIPT	863.377	1.02273	0.19246	5.31399	1.07248e-07	4.27079e-06
TTC7A	2778.13	-1.75415	0.521607	-3.36297	0.000771077	0.00606059
KCNK12	11.1683	3.38924	0.927345	3.65478	0.000257406	0.0025067
EML6	20.8016	1.7484	0.480543	3.63838	0.000274361	0.0026548
RTN4	5151.49	-1.30925	0.29078	-4.50255	6.71421e-06	0.00013322
RPS27A	22027.7	1.50561	0.316814	4.75233	2.01089e-06	4.86242e-05
CFAP36	198.781	1.96993	0.498448	3.95213	7.74601e-05	0.000963093
REL	283.484	1.6167	0.262904	6.14941	7.7771e-10	6.60995e-08
B3GNT2	1904.01	-1.45705	0.571784	-2.54825	0.0108263	0.0464412
TMEM17	159.784	2.12435	0.349607	6.07639	1.22915e-09	9.72141e-08
EHBP1	484.951	1.07127	0.368011	2.91097	0.00360312	0.0200567
SLC1A4	276.259	2.21342	0.699251	3.16541	0.00154864	0.0104117
ACTR2	6524.76	-1.13837	0.370279	-3.07437	0.00210948	0.0132296
ETAA1	462.622	1.20259	0.313636	3.83435	0.000125895	0.00141928
C1D	959.073	1.03971	0.314063	3.31051	0.000931263	0.00705196
ARHGAP25	177.111	1.43462	0.522951	2.74333	0.00608202	0.0299603
GKN2	15.0271	7.56212	2.41439	3.13211	0.00173554	0.0114132
GFPT1	8786.28	-1.12007	0.384761	-2.91109	0.00360172	0.0200567
MXD1	902.951	-2.47946	0.703221	-3.52587	0.0004221	0.0037557
TIA1	1999.48	1.34774	0.397315	3.39211	0.000693572	0.00554554
SNRPG	2790.82	1.75578	0.368939	4.75901	1.94543e-06	4.74406e-05
VAX2	99.5305	9.35447	1.17211	7.9809	1.45266e-15	6.00043e-13
MGAT4B	4329.55	-1.68701	0.419766	-4.01893	5.84637e-05	0.000771545
HNRNPAB	4789.35	-1.06338	0.280219	-3.79481	0.000147756	0.00159506
RMND5B	930.595	-1.45671	0.253374	-5.74928	8.96261e-09	5.48108e-07
N4BP3	120.924	-1.19879	0.468094	-2.56101	0.0104369	0.0452133
TMED9	1646.9	-1.00551	0.245431	-4.09692	4.18681e-05	0.000590144
SEMA6A	1510.87	-2.18695	0.396291	-5.51854	3.41837e-08	1.66375e-06
TNFAIP8	491.457	1.95175	0.476245	4.09821	4.16353e-05	0.000588318
SRFBP1	290.995	1.00491	0.282494	3.55727	0.000374732	0.00341426
GRAMD2B	813.516	-1.12663	0.411981	-2.73467	0.00624419	0.0306003
SLC12A2	4773.3	1.22401	0.484198	2.52792	0.0114742	0.0486339
CDC42SE2	302.164	-1.73169	0.555	-3.12016	0.00180755	0.0117635
CSF2	7.6361	2.55842	0.727654	3.51598	0.000438139	0.00385922
SEPTIN8	2499.8	-1.5991	0.336219	-4.75612	1.97345e-06	4.78736e-05
SHROOM1	351.81	1.31832	0.514317	2.56325	0.0103696	0.0450248
FSTL4	49.5387	-1.52226	0.578944	-2.62937	0.00855442	0.0388927
C11H5orf15	2917.86	-1.32296	0.525097	-2.51947	0.0117533	0.0493964
VDAC1	5328.22	-1.62001	0.309174	-5.2398	1.60754e-07	5.86805e-06
KLHL3	426.712	3.38476	0.573948	5.89732	3.6945e-09	2.5501e-07
NME5	60.956	1.23753	0.299592	4.13071	3.6164e-05	0.000522681
REEP2	35.428	1.80785	0.654343	2.76285	0.00572988	0.0285466
HSPA9	4141.44	-1.13733	0.196812	-5.77878	7.52434e-09	4.65732e-07
CTNNA1	9773.49	-1.48271	0.361639	-4.09998	4.13178e-05	0.000584557
PTPRD	114.128	-2.44972	0.831296	-2.94686	0.00321015	0.0184183
ZDHHC21	562.612	-1.74951	0.531533	-3.29144	0.000996746	0.00745222
TTC39B	1802.29	-2.72945	0.434597	-6.28042	3.37668e-10	3.23169e-08
SAXO1	5.0004	-4.84796	1.86008	-2.60631	0.00915236	0.0409251
LRRC19	1357.46	-2.76697	0.854265	-3.239	0.00119948	0.00853801
MOB3B	1248.22	-1.20857	0.315005	-3.83666	0.00012472	0.00140916
B4GALT1	5695.8	-1.52522	0.423017	-3.60557	0.000311469	0.00296598
AQP3	325.324	1.72419	0.565319	3.04994	0.00228884	0.0140982
NUDT2	268.826	1.05543	0.273822	3.85444	0.000115996	0.00132906
MYORG	144.281	-1.48607	0.52679	-2.82099	0.0047876	0.0249205
GALT	334.702	-2.21821	0.30042	-7.3837	1.53946e-13	3.81151e-11
VCP	5676.49	-1.12586	0.190889	-5.89797	3.67995e-09	2.5501e-07
FAM214B	398.332	-2.0431	0.351135	-5.81857	5.9352e-09	3.84068e-07
CD72	109.817	3.14116	1.02191	3.07381	0.00211347	0.0132473
SIT1	77.4221	2.03452	0.535858	3.79676	0.000146598	0.00158556
CA9	245.636	1.82451	0.696152	2.62084	0.00877127	0.0396098
GBA2	800.219	-1.33143	0.447106	-2.97789	0.00290237	0.0170475
SPAG8	12.7682	6.3657	1.40486	4.53121	5.86458e-06	0.000120345
TMEM8B	87.5981	1.29349	0.428474	3.01884	0.00253746	0.0152831
GNE	2400.95	-1.59769	0.441792	-3.61638	0.000298752	0.00286163
GRHPR	593.308	-1.61797	0.295147	-5.48191	4.20769e-08	1.93231e-06
FBXO10	30.7456	1.33493	0.402236	3.31878	0.000904116	0.00688434
FRMPD1	13.0645	2.69345	0.938722	2.86927	0.00411423	0.0222176
ALDH1B1	2219.67	-4.7187	1.30179	-3.62479	0.000289193	0.00278413
IGFBPL1	247.556	-2.29201	0.672245	-3.40949	0.00065084	0.00525889
TDRD7	1797.42	-1.82953	0.426779	-4.28683	1.81242e-05	0.00029954
TRIM14	1482.53	-1.42324	0.465097	-3.06009	0.00221274	0.0137185
CORO2A	2779.55	-2.4286	0.653559	-3.71597	0.000202429	0.00207699
GALNT12	2401.99	-1.57035	0.599355	-2.62006	0.00879139	0.0396692
MSANTD3	23.7686	2.29026	0.650861	3.51881	0.000433485	0.00382974
PLPPR1	24.4944	6.90807	1.0981	6.29093	3.1556e-10	3.0982e-08
BAAT	63.6951	8.69519	1.87007	4.64966	3.32483e-06	7.46493e-05
ABCA1	1009.5	2.1487	0.410673	5.23214	1.67563e-07	6.00117e-06
TAL2	8.10435	2.26347	0.649889	3.48285	0.000496103	0.00423005
ZNF462	952.607	-1.05779	0.368209	-2.8728	0.00406846	0.0220227
KLF4	8558.91	-1.8742	0.730975	-2.56397	0.0103483	0.0449807
FRRS1L	19.8006	3.24221	0.619214	5.23601	1.64086e-07	5.9326e-06
EPB41L4B	4104.27	-2.2412	0.584252	-3.83601	0.000125047	0.00141146
PTPN3	955.71	-1.6107	0.531258	-3.03186	0.00243051	0.0147869
LPAR1	811.831	-2.3026	0.54677	-4.21128	2.53928e-05	0.000393467
ZNF483	21.0463	2.20513	0.700739	3.14687	0.00165029	0.0109465
SLC31A2	142.656	1.46766	0.485932	3.02031	0.00252516	0.0152406
SLC31A1	6412.94	-3.18934	0.76086	-4.19176	2.76795e-05	0.00042201
RNF183	223.16	2.33075	0.784797	2.96988	0.00297914	0.0173997
HDHD3	154.8	-1.35782	0.53781	-2.52472	0.0115789	0.0489342
ALAD	665.357	-1.20416	0.343944	-3.50103	0.000463455	0.00400477
COL27A1	218.556	2.49576	0.595635	4.19008	2.78854e-05	0.000424014
AKNA	310.456	1.17285	0.373937	3.13648	0.00170989	0.0112697
TMEM268	151.353	1.38775	0.490007	2.8321	0.00462431	0.0242367
TNFSF15	37.4003	2.04498	0.625231	3.27075	0.00107261	0.00788293
TLR4	363.501	1.36316	0.368587	3.69834	0.000217013	0.00219861
RAB14	2733.4	-1.35299	0.291897	-4.63515	3.56675e-06	7.94945e-05
GSN	10641.2	-1.22083	0.368692	-3.31125	0.000928812	0.00704277
STOM	9716.81	-3.36185	0.570491	-5.8929	3.79477e-09	2.58794e-07
C12H6orf136	1173.86	-1.29166	0.45045	-2.86748	0.00413749	0.0223115
PPP1R18	589.832	1.45481	0.542077	2.68377	0.0072797	0.0345308
IER3	1208.2	2.15116	0.361171	5.95609	2.58349e-09	1.85053e-07
SFTA2	47.7664	3.83071	1.08424	3.53308	0.000410749	0.00367525
DLA88	14091.5	-2.91477	0.72032	-4.04649	5.19904e-05	0.000704903
TNF	19.3666	3.22757	0.788163	4.09506	4.22066e-05	0.000592714
LY6G5B	115.292	1.83485	0.468473	3.91666	8.97846e-05	0.00108207
MPIG6B	91.6356	-2.41329	0.520107	-4.64	3.4841e-06	7.78048e-05
NEU1	1259.32	-1.43506	0.28889	-4.9675	6.78224e-07	1.88397e-05
CFB	236.538	2.19875	0.572262	3.84221	0.00012193	0.00138589
PPT2	556.882	-1.49536	0.490839	-3.04654	0.00231488	0.0142355
AGPAT1	2678.77	-1.5713	0.571242	-2.75067	0.00594727	0.0294238
DLA-DOB	128.443	2.42626	0.946786	2.56262	0.0103884	0.0450654
COL11A2	53.1411	1.62175	0.470364	3.44785	0.000565064	0.00470089
SLC39A7	1900.33	-1.05085	0.230981	-4.5495	5.37737e-06	0.000111149
B3GALT4	80.5978	-1.36495	0.421295	-3.23989	0.00119577	0.00851693
TAPBP	3501.26	-1.04126	0.387378	-2.68797	0.00718887	0.034214
SYNGAP1	74.6489	1.22656	0.438529	2.79699	0.00515805	0.0264023
ITPR3	2299.75	-1.65273	0.57295	-2.8846	0.0039191	0.021387
UQCC2	864.845	1.17827	0.251118	4.69208	2.70435e-06	6.29854e-05
RPS10	18478.5	1.23196	0.282272	4.36446	1.27437e-05	0.000222264
SCUBE3	49.7721	2.23732	0.573276	3.90269	9.51314e-05	0.00113569
DEF6	138.041	1.11884	0.380871	2.93758	0.00330784	0.0188553
TULP1	4.60499	2.6815	1.01567	2.64015	0.00828704	0.0379862
ARMC12	44.3141	2.38077	0.55625	4.28003	1.86867e-05	0.000307203
BRPF3	1587.48	-1.82821	0.447188	-4.08824	4.34667e-05	0.00060816
PNPLA1	79.9405	-4.28404	1.119	-3.82847	0.000128945	0.00143835
BNIP5	1914.78	-4.00496	1.01987	-3.92695	8.60286e-05	0.00104727
MDGA1	512.394	-5.90631	0.914816	-6.45628	1.07308e-10	1.21003e-08
KCNK16	3.39628	-3.55057	1.29229	-2.7475	0.00600511	0.0296712
MOCS1	328.125	-1.1484	0.35752	-3.21212	0.00131758	0.00923443
LRFN2	6.06369	-3.63455	1.35604	-2.68026	0.00735652	0.0347911
TREML2	20.4938	3.82999	0.822823	4.6547	3.24457e-06	7.31196e-05
MDFI	49.0292	3.46794	0.531521	6.52456	6.82019e-11	8.18282e-09
TOMM6	1190.41	1.03946	0.373203	2.78525	0.00534863	0.0271581
USP49	246.791	1.5963	0.398292	4.00785	6.12735e-05	0.000801198
PTK7	901.745	1.49356	0.338223	4.41591	1.00584e-05	0.000185664
LRRC73	25.4021	-1.54676	0.449329	-3.44238	0.000576612	0.00477603
YIPF3	1415.44	-1.20028	0.340776	-3.52221	0.000427968	0.00379015
MYMX	20.1076	-4.74531	1.63351	-2.90497	0.00367287	0.0203455
SLC29A1	1081.31	-1.26122	0.295926	-4.26195	2.0265e-05	0.000326909
AARS2	207.378	-1.17284	0.275575	-4.25599	2.08123e-05	0.000335263
SUPT3H	277.616	1.22472	0.385346	3.17823	0.00148175	0.010069
RUNX2	241.153	2.29798	0.500607	4.5904	4.42404e-06	9.48878e-05
CLIC5	2281.65	-3.11695	0.74797	-4.16722	3.08337e-05	0.000459641
SLC25A27	94.5223	2.33779	0.39978	5.84768	4.98488e-09	3.33958e-07
ADGRF1	95.969	2.98075	0.592194	5.03339	4.8187e-07	1.41809e-05
PKHD1	88.9471	7.83144	1.24675	6.28148	3.35357e-10	3.23169e-08
IL17A	7.59049	4.94322	1.07026	4.6187	3.86152e-06	8.44124e-05
IL17F	10.6422	3.16129	0.915139	3.45444	0.000551442	0.004601
TMEM14A	426.391	1.29826	0.277607	4.67662	2.91644e-06	6.69347e-05
TINAG	379.822	-4.31777	0.871771	-4.95287	7.31257e-07	2.02143e-05
COL21A1	73.7203	2.09308	0.648867	3.22575	0.00125644	0.00889349
BEND6	92.4956	2.54836	0.842284	3.02554	0.00248189	0.0150287
LMBRD1	1847.19	-1.09414	0.427849	-2.5573	0.0105488	0.0455593
COL19A1	120.044	-4.10884	1.59686	-2.57308	0.0100798	0.0442215
OOEP	102.733	3.13092	0.826694	3.78728	0.000152306	0.00163334
DDX43	14.1663	6.82762	1.33862	5.10048	3.3879e-07	1.07478e-05
EEF1A1	6831.36	1.32391	0.262791	5.03789	4.70691e-07	1.39239e-05
CD109	299.223	2.00633	0.625287	3.20865	0.00133361	0.00933527
SENP6	1094.1	1.14321	0.289704	3.94614	7.94212e-05	0.00098105
HTR1B	53.7983	2.53431	0.720255	3.51863	0.000433784	0.00382974
PHIP	1215.64	1.36823	0.282334	4.84613	1.25893e-06	3.26604e-05
HMGN3	889.683	1.46359	0.345018	4.24206	2.21479e-05	0.000353281
ELOVL4	14.6308	1.54766	0.599256	2.58264	0.00980466	0.0433077
RWDD2A	72.8814	1.09588	0.342815	3.1967	0.0013901	0.00957196
ME1	3278.34	-2.03668	0.528993	-3.8501	0.000118069	0.00135009
SRSF12	100.868	3.68363	0.473464	7.78017	7.24245e-15	2.49952e-12
RRAGD	420.303	2.10401	0.569354	3.69543	0.000219513	0.00221455
FBXL4	313.176	1.1631	0.291682	3.98758	6.67521e-05	0.000856125
USP45	165.124	-1.25804	0.406117	-3.09773	0.00195006	0.0124491
TSTD3	3612.81	-5.02653	1.0037	-5.008	5.49985e-07	1.59384e-05
CD24	1972.88	3.75162	0.577896	6.49185	8.47875e-11	9.85352e-09
SOBP	80.93	2.01409	0.429956	4.68441	2.80766e-06	6.47297e-05
FOXO3	2008.69	-1.1195	0.333831	-3.35348	0.00079801	0.00622076
WASF1	77.6581	2.04295	0.715955	2.85346	0.00432456	0.023069
DDO	31.4482	2.44753	0.966563	2.5322	0.011335	0.048213
SLC22A16	148.835	-1.41548	0.556622	-2.54299	0.010991	0.0470057
RPF2	654.809	1.43867	0.318	4.5241	6.06524e-06	0.000123794
SLC16A10	52.1649	1.92169	0.473535	4.05819	4.94542e-05	0.000680234
MFSD4B	405.294	-2.8832	0.520634	-5.53788	3.06161e-08	1.51603e-06
CCN6	22.9609	2.77783	0.788171	3.5244	0.000424441	0.0037677
TUBE1	342.611	1.3459	0.244619	5.50204	3.75419e-08	1.77413e-06
FAM229B	36.9189	7.91536	1.25593	6.30238	2.93118e-10	2.92835e-08
PHF10	779.293	1.0808	0.272952	3.95969	7.50475e-05	0.000939248
DYNLT2	3.11812	3.38618	1.0241	3.30648	0.00094475	0.00713986
LAPTM4B	176.394	-1.96528	0.490577	-4.00606	6.17408e-05	0.000804537
MATN2	981.309	-2.14191	0.383513	-5.58498	2.33731e-08	1.22671e-06
RPL30	10437.2	1.14899	0.251914	4.56104	5.0902e-06	0.00010603
STK3	533.801	1.48157	0.390085	3.79807	0.000145827	0.00158174
OSR2	96.7952	4.71115	0.625991	7.5259	5.23581e-14	1.4424e-11
RGS22	200.892	1.411	0.423525	3.33158	0.000863556	0.00663186
FBXO43	18.7016	7.74533	2.50548	3.09136	0.00199245	0.0126559
SNX31	350.636	3.09427	0.607527	5.09321	3.52046e-07	1.10758e-05
RIMS2	21.7031	1.47184	0.584244	2.51922	0.0117617	0.0494111
EIF3E	6128.49	1.08103	0.216926	4.98342	6.24685e-07	1.7654e-05
TMEM74	54.3636	3.6504	0.660455	5.5271	3.25575e-08	1.59826e-06
NUDCD1	468.648	1.01934	0.367566	2.77321	0.00555069	0.0278611
TRPS1	679.564	3.58111	0.636733	5.6242	1.86369e-08	1.01074e-06
EIF3H	5372.56	1.51855	0.196981	7.70909	1.26715e-14	4.00878e-12
UTP23	239.644	1.805	0.339099	5.32293	1.0211e-07	4.10928e-06
MED30	533.222	1.07663	0.271685	3.96277	7.40842e-05	0.000929235
TNFRSF11B	148.167	2.26677	0.700048	3.23803	0.00120358	0.00855656
DSCC1	144.716	1.22975	0.354323	3.47071	0.000519082	0.00439215
DEPTOR	782.173	1.02095	0.375895	2.71604	0.00660672	0.0320733
MTBP	203.081	1.03211	0.383549	2.69096	0.00712465	0.0340078
SNTB1	391.568	1.88978	0.60735	3.11152	0.00186127	0.0120375
C13H8orf76	148.216	1.83933	0.379668	4.84457	1.26883e-06	3.28425e-05
TATDN1	446.747	1.55449	0.25089	6.19589	5.79548e-10	5.23847e-08
MYC	1407.27	1.39255	0.390575	3.56538	0.000363332	0.00332636
NDRG1	8349.89	-3.28555	0.414326	-7.92987	2.19376e-15	8.55416e-13
ST3GAL1	294.371	1.49017	0.469896	3.17128	0.00151769	0.010252
TRAPPC9	606.397	-1.16601	0.314699	-3.70514	0.00021127	0.00214621
SLC45A4	615.09	-1.65352	0.498896	-3.31435	0.000918563	0.00697434
GPR20	44.8849	-1.79608	0.445973	-4.02733	5.64142e-05	0.000750585
MROH5	42.6561	5.8967	1.0982	5.36943	7.89856e-08	3.34411e-06
SLURP1	38.5673	6.28133	1.21497	5.16995	2.34158e-07	7.93699e-06
CYP11B2	14.0379	-3.97931	1.38357	-2.87613	0.00402587	0.0218232
ZC3H3	425.79	-1.65751	0.48482	-3.41883	0.000628918	0.00511858
NAPRT	501.669	-1.20661	0.401287	-3.00684	0.0026398	0.0157903
EEF1D	7411.12	1.08542	0.292583	3.70978	0.000207438	0.00211694
NRBP2	454.292	2.83119	0.403814	7.01112	2.36422e-12	4.34292e-10
EPPK1	668.329	-2.52281	0.883859	-2.85431	0.004313	0.0230182
SPATC1	8.58236	5.7717	1.31177	4.39994	1.0828e-05	0.000195747
CYC1	3835.46	-1.81788	0.450263	-4.03736	5.40551e-05	0.000725128
DGAT1	3618.2	-2.08963	0.644636	-3.24156	0.00118877	0.00848833
SLC39A4	2837.77	-3.03524	0.812927	-3.73372	0.000188672	0.00195878
KIFC2	912.439	-1.65819	0.579272	-2.86255	0.00420246	0.022587
PPP1R16A	1289.16	-2.28899	0.552189	-4.14531	3.39357e-05	0.000495505
GPT	558.195	-1.73202	0.598055	-2.89609	0.0037784	0.0208187
HYKK	76.2906	1.59075	0.467951	3.3994	0.000675336	0.00542412
BEND4	6.52598	3.11513	1.05993	2.93901	0.00329262	0.0188062
GNPDA2	561.617	1.15079	0.275126	4.18276	2.87988e-05	0.000434999
COMMD8	513.791	1.76342	0.34936	5.04759	4.47428e-07	1.33397e-05
ATP10D	232.084	1.16361	0.458878	2.53577	0.01122	0.0478523
TEC	97.2268	1.72731	0.465353	3.71182	0.000205775	0.00210375
USP46	129.623	1.00032	0.381528	2.62187	0.00874494	0.0395438
CHIC2	475.556	1.04683	0.371376	2.81878	0.00482069	0.0250355
CRACD	1454.72	-3.52266	0.697671	-5.04917	4.43745e-07	1.32995e-05
AASDH	237.863	1.32998	0.344546	3.8601	0.000113342	0.0013052
PPAT	577.505	1.2287	0.316957	3.87656	0.000105942	0.00123245
HOPX	2391.6	1.57294	0.44941	3.50001	0.000465242	0.00401413
SPINK2	108.265	2.13123	0.428079	4.97859	6.40496e-07	1.79786e-05
SULT1B1	5884.84	-3.7086	0.921879	-4.02287	5.74935e-05	0.000759621
SULT1D1	4698.66	-3.00063	1.01975	-2.94251	0.00325558	0.0186134
SLC4A4	12035.7	-2.7649	0.809681	-3.41481	0.000638275	0.00517317
CXCL8	2606.57	4.9021	1.29932	3.77282	0.000161411	0.00171324
PPBP	86.2338	2.97161	0.570768	5.20633	1.92608e-07	6.74959e-06
MTHFD2L	72.6866	1.963	0.426586	4.60166	4.19129e-06	9.04065e-05
EREG	95.6439	2.61927	0.7805	3.35589	0.000791102	0.0061796
H2AW	11.0607	2.39596	0.831198	2.88254	0.00394488	0.0214762
TRIM17	35.3577	1.54355	0.604223	2.55461	0.0106306	0.0458606
OBSCN	17.0415	1.51545	0.554418	2.7334	0.00626837	0.0306924
AKR1B1	780.135	-2.46721	0.46453	-5.31119	1.08911e-07	4.32189e-06
LRGUK	35.845	2.02945	0.51902	3.91016	9.22348e-05	0.00110691
MEST	91.578	3.34893	0.701734	4.77237	1.82073e-06	4.49811e-05
CPA2	36.8477	2.08465	0.588499	3.54231	0.000396639	0.00357101
AHCYL2	7618.14	-4.6571	0.75521	-6.16663	6.97598e-10	6.20698e-08
TSPAN33	507.749	-2.91303	0.645426	-4.51334	6.38147e-06	0.000127955
IRF5	157.66	2.29728	0.590679	3.88921	0.000100569	0.00118693
HILPDA	95.3146	1.78194	0.407838	4.36924	1.2468e-05	0.000218919
PAX4	9.85398	3.07703	1.19949	2.56528	0.0103092	0.0448992
CROT	350.145	1.84042	0.479582	3.83756	0.000124265	0.00140681
ABCB1	3283.64	-5.83387	1.27871	-4.56231	5.05935e-06	0.000105921
CFAP69	4.06732	3.21372	1.03591	3.10231	0.00192019	0.0122929
CDK6	545.105	2.18302	0.338367	6.45162	1.1066e-10	1.23559e-08
BET1	821.766	1.5729	0.283552	5.54714	2.90381e-08	1.4569e-06
PON2	14122	-2.96925	0.667921	-4.44551	8.76831e-06	0.000166715
DYNC1I1	41.2434	1.9536	0.537973	3.63141	0.000281876	0.00272058
SEM1	1461.64	1.07727	0.270292	3.98559	6.73113e-05	0.000861358
DLX5	28.8047	8.41599	1.3101	6.42393	1.32796e-10	1.43515e-08
SDHAF3	195.238	1.16943	0.342068	3.4187	0.000629205	0.00511858
TAC1	433.797	4.25242	0.593454	7.16554	7.74795e-13	1.6341e-10
ASNS	465.042	1.40851	0.400466	3.51717	0.000436177	0.00384789
RPA3	568.822	1.05065	0.287643	3.6526	0.000259597	0.0025248
GLCCI1	113.832	1.56773	0.355814	4.40602	1.05286e-05	0.000192119
NXPH1	10.2248	6.04815	1.08543	5.57211	2.51667e-08	1.2911e-06
NDUFA4	2030.43	1.55747	0.29874	5.21345	1.85363e-07	6.57664e-06
PHF14	673.905	1.13007	0.277394	4.07388	4.6236e-05	0.000638281
SCIN	2852.24	-3.56362	0.782993	-4.55129	5.33191e-06	0.000110409
POLR1F	305.756	1.31442	0.333498	3.94131	8.10371e-05	0.000995282
MACC1	11.8007	7.50206	1.4258	5.26164	1.42777e-07	5.33144e-06
DNAH11	697.086	-1.4024	0.490221	-2.86074	0.00422647	0.0226839
IL6	72.8232	4.37869	1.0478	4.17893	2.92884e-05	0.000440641
KLHL7	651.627	1.58172	0.437171	3.61809	0.000296783	0.00284691
TRA2A	1385.88	1.02509	0.398588	2.5718	0.010117	0.0442993
MPP6	87.4687	1.60765	0.448341	3.58577	0.000336089	0.00315162
OSBPL3	220.29	1.57227	0.434233	3.62079	0.000293705	0.00282279
CYCS	14572	-2.33758	0.580549	-4.0265	5.66124e-05	0.000751863
SNX10	309.381	2.06923	0.525118	3.94051	8.13092e-05	0.000996804
HOXA13	1406.09	-1.63203	0.384322	-4.24651	2.17128e-05	0.000347802
CHN2	209.39	1.69515	0.324311	5.22692	1.72355e-07	6.15347e-06
PRR15	1102.3	-2.00871	0.75744	-2.65197	0.0080023	0.037033
WIPF3	595.451	-2.62906	0.59861	-4.39194	1.12342e-05	0.000201808
FKBP14	202.092	1.23645	0.482511	2.56254	0.0103909	0.0450654
NOD1	943.723	-1.80115	0.444243	-4.05442	5.02578e-05	0.000687138
CRHR2	5.19686	-4.91365	1.26246	-3.89213	9.93661e-05	0.00117638
LSM5	406.046	1.38332	0.370026	3.73843	0.000185176	0.00192776
NT5C3A	4338.28	-3.21202	0.682206	-4.70829	2.49806e-06	5.90257e-05
RP9	240.462	1.34055	0.303639	4.41494	1.01039e-05	0.000185902
KIAA0895	96.4009	1.43263	0.463857	3.08851	0.00201161	0.0127349
ELMO1	803.031	-1.7683	0.351554	-5.02995	4.90606e-07	1.44008e-05
GPR141	7.83541	2.78217	0.843151	3.29973	0.000967788	0.00727054
BMT2	366.848	1.37628	0.312597	4.40274	1.06894e-05	0.000193856
TFEC	114.239	2.69005	0.708072	3.79912	0.000145214	0.00157809
CAV2	1148.51	2.62502	0.53364	4.91909	8.69495e-07	2.33554e-05
CFTR	4161.64	-2.59965	0.985518	-2.63785	0.00834345	0.0381748
CTTNBP2	1189.58	1.56537	0.437055	3.58163	0.000341454	0.00318234
LSM8	1307.77	1.28225	0.202039	6.34654	2.20216e-10	2.25949e-08
TSPAN12	906.567	1.02636	0.399039	2.57208	0.0101091	0.0442908
AASS	35.2741	4.52697	0.972613	4.65444	3.24862e-06	7.31196e-05
IQUB	49.2785	3.6399	0.664339	5.47899	4.27765e-08	1.95655e-06
SVBP	231.302	1.855	0.323144	5.74049	9.44045e-09	5.63607e-07
CCDC30	51.5193	2.11962	0.403495	5.25314	1.49524e-07	5.54364e-06
RIMKLA	113.615	1.77634	0.45236	3.92684	8.60697e-05	0.00104727
GUCA2B	1235.47	-5.88473	1.39282	-4.22505	2.38883e-05	0.000373724
EDN2	80.4849	-3.13541	0.936099	-3.34944	0.00080974	0.00629927
CITED4	500.124	-3.49731	0.690618	-5.06403	4.10476e-07	1.25333e-05
MFSD2A	1490.22	-2.38275	0.684	-3.48355	0.000494814	0.00422447
TRIT1	282.281	1.23907	0.263685	4.69907	2.61351e-06	6.11195e-05
PABPC4	911.852	1.0242	0.359958	2.84532	0.00443662	0.0234908
MACF1	2969.17	1.43771	0.445478	3.22733	0.0012495	0.0088609
ZC3H12A	570.712	1.15793	0.314991	3.67608	0.000236848	0.00235381
CSF3R	313.408	3.45908	0.978866	3.53376	0.000409688	0.00367396
GJB4	16.016	4.91273	1.403	3.50159	0.000462496	0.00399952
GJB5	20.0082	2.79377	0.933129	2.99398	0.00275367	0.016301
CSMD2	10.977	3.53838	1.06614	3.31886	0.000903856	0.00688434
C16orf87	62.2316	1.2969	0.362288	3.57975	0.00034392	0.00319747
ZYG11B	1529.58	-1.04541	0.305686	-3.41988	0.000626496	0.00510427
BTF3L4	1104.78	1.71497	0.267013	6.42279	1.33797e-10	1.43515e-08
CYP4B1	5.06721	-4.07911	1.32187	-3.08586	0.00202963	0.0128206
EFCAB14	1591.9	-1.42218	0.379303	-3.74946	0.000177219	0.0018534
FAAH	1498.39	-2.3199	0.588638	-3.94113	8.10977e-05	0.000995282
TSPAN1	4645.56	-2.33975	0.921318	-2.53957	0.0110989	0.0473962
TESK2	712.979	-2.29865	0.570898	-4.02638	5.66422e-05	0.000751863
PTCH2	107.136	2.51179	0.584662	4.29614	1.738e-05	0.000288995
DYNLT4	3.81288	2.5674	0.994171	2.58245	0.00981008	0.0433077
PLK3	41.2985	1.29541	0.451092	2.87172	0.00408246	0.0220839
BEST4	196.043	-5.49167	1.4275	-3.84704	0.000119551	0.0013643
TMEM53	230.292	-1.31891	0.314227	-4.19731	2.70101e-05	0.00041291
ST3GAL3	54.1131	1.67755	0.46966	3.57183	0.000354497	0.00327177
HYI	1017.9	-1.2581	0.36554	-3.44177	0.000577922	0.0047834
ELOVL1	937.212	-1.01197	0.31132	-3.25057	0.00115173	0.00830719
C15H1orf210	1017.73	-2.47457	0.69767	-3.54691	0.000389779	0.00352597
CCNB1IP1	9.48598	1.81811	0.549284	3.30997	0.000933046	0.00706077
KLHL33	15.7096	-2.47082	0.942608	-2.62126	0.00876054	0.0395799
PNP	4235.2	-1.22504	0.331469	-3.69581	0.000219188	0.00221455
NDRG2	1509.46	-1.20727	0.451284	-2.6752	0.00746851	0.0351294
PHLDA1	383.122	2.35399	0.502132	4.68798	2.75911e-06	6.37393e-05
NAP1L1	6070.7	1.18901	0.321985	3.69276	0.000221831	0.0022338
NAV3	127.824	3.24084	0.588878	5.50341	3.72513e-08	1.76773e-06
NTS	8.6225	4.20563	1.4861	2.82998	0.00465505	0.0243418
CEP290	455.419	1.33571	0.190924	6.99604	2.63292e-12	4.61327e-10
ATP2B1	4066.85	-2.30208	0.436321	-5.27612	1.31949e-07	5.00921e-06
NUDT4	8213.2	-1.97462	0.517358	-3.81674	0.000135226	0.00149523
PLXNC1	245.93	2.36858	0.68008	3.48279	0.000496211	0.00423005
TMCC3	1546.05	-2.86267	0.542264	-5.27912	1.29808e-07	4.96101e-06
FGD6	323.148	1.41106	0.401733	3.51244	0.000444006	0.00388971
NTN4	257.074	-1.65939	0.397172	-4.178	2.94079e-05	0.000441602
CCDC38	10.7489	1.55435	0.45728	3.39911	0.000676043	0.00542597
ANKS1B	39.6763	1.81886	0.574057	3.16843	0.00153267	0.010334
ANO4	48.8737	3.49903	0.818977	4.27244	1.93344e-05	0.000315021
SPIC	7.70822	2.35199	0.873226	2.69345	0.00707165	0.0338604
MMAA	361.322	-1.12434	0.371503	-3.02647	0.00247426	0.015005
LSM6	1185.3	1.17675	0.213295	5.517	3.4483e-08	1.67118e-06
EDNRA	421.684	1.49529	0.558874	2.67554	0.0074609	0.0351294
ARHGAP10	830.012	-1.06879	0.3806	-2.80818	0.00498227	0.0256929
NR3C2	846.792	-1.96712	0.479087	-4.10599	4.02595e-05	0.000574581
RPS3A	20190.2	1.39962	0.23351	5.99386	2.04919e-09	1.50569e-07
TMEM154	315.004	2.0068	0.71337	2.81312	0.00490633	0.0253992
TIGD4	98.8143	2.98614	0.441069	6.77023	1.28576e-11	1.87737e-09
FHDC1	577.915	1.04924	0.369529	2.8394	0.0045198	0.0238204
TLR2	213.075	2.64932	0.504868	5.24756	1.54127e-07	5.68075e-06
RNF175	4.85213	2.37415	0.775734	3.06052	0.00220953	0.0137061
LRAT	610.683	4.08941	1.58811	2.57501	0.0100237	0.0440941
MAP9	134.208	2.45107	0.565991	4.33059	1.4871e-05	0.000253162
ETFDH	3103.72	-1.19063	0.364648	-3.26514	0.00109408	0.0080029
FNIP2	1377.87	-1.05855	0.362685	-2.91866	0.00351544	0.0197228
NPY1R	206.845	-2.25803	0.867768	-2.60212	0.00926503	0.0413315
NPY5R	3.74192	-3.64884	1.31124	-2.78274	0.00539024	0.0272721
TMA16	1002.44	1.44244	0.246189	5.85907	4.65463e-09	3.13678e-07
MARCHF1	121.004	1.26469	0.482743	2.6198	0.00879826	0.0396845
APELA	23.6039	4.14161	1.03509	4.0012	6.30215e-05	0.000816555
ANXA10	300.697	4.86345	1.89092	2.572	0.0101112	0.0442908
PKD1L1	408.983	3.84746	0.75874	5.07085	3.96033e-07	1.21248e-05
ADCY1	20.218	-3.14689	1.18717	-2.65076	0.00803106	0.0371058
CNTNAP2	624.144	-3.30875	0.717698	-4.61023	4.02225e-06	8.75898e-05
FAM131B	137.508	2.47538	0.549025	4.50869	6.52287e-06	0.000130103
CLCN1	29.6942	1.53423	0.496437	3.09048	0.00199831	0.012679
KEL	44.6218	1.55783	0.540852	2.88033	0.00397261	0.0215859
MGAM	762.079	-4.32066	1.35026	-3.19987	0.00137489	0.00950736
DENND2A	837.709	-1.74548	0.398802	-4.3768	1.20436e-05	0.000212659
MKRN1	4324.39	-1.96995	0.452041	-4.35791	1.31311e-05	0.000227792
SLC37A3	1028.76	-1.34108	0.406235	-3.30125	0.000962541	0.00725025
PARP12	1416.16	-1.76617	0.493148	-3.58142	0.000341737	0.00318237
TBXAS1	920.206	-2.25859	0.716081	-3.15409	0.00160998	0.0107103
HIPK2	6373.98	-2.35302	0.614415	-3.82969	0.000128303	0.00143399
KLRG2	15.6428	1.57542	0.59808	2.63413	0.00843535	0.0384281
TTC26	156.298	1.39907	0.339516	4.12079	3.77583e-05	0.000545031
ATP6V0A4	15.9863	2.85992	1.12119	2.55079	0.0107479	0.0462614
MTPN	309.557	-1.16989	0.359597	-3.25333	0.0011406	0.00825829
LUZP6	1026.91	-1.27046	0.232713	-5.45933	4.77924e-08	2.15995e-06
RAMP3	22.3679	-1.69496	0.660273	-2.56706	0.0102566	0.0447977
TBRG4	1011.72	-1.21498	0.31107	-3.9058	9.39127e-05	0.0011235
OGDH	3763.87	-1.68892	0.411814	-4.10117	4.11069e-05	0.000582296
MYL7	5.16857	3.47007	1.1782	2.94524	0.00322709	0.0184876
DBNL	1394.31	-1.09326	0.27044	-4.04251	5.28811e-05	0.000714428
ZNF783	216.537	-1.23685	0.333673	-3.70676	0.000209929	0.00213471
KRBA1	96.5726	2.07421	0.67006	3.09556	0.00196443	0.0125198
AOC1	29163.1	-6.81726	1.68052	-4.05665	4.97824e-05	0.000683099
ATG9B	11.3804	3.32465	0.757763	4.38745	1.14688e-05	0.00020441
TMUB1	529.234	-1.67422	0.350856	-4.77181	1.82579e-06	4.50084e-05
H2BE1	7.93182	2.2951	0.817525	2.80738	0.00499465	0.0257161
INSIG1	1019.05	-1.85015	0.423419	-4.36954	1.24509e-05	0.000218919
SHH	22.1727	2.88753	0.863209	3.34511	0.000822489	0.0063655
HOOK3	608.471	1.50823	0.428428	3.52038	0.00043093	0.00381045
AP3M2	40.3588	1.75062	0.585154	2.99172	0.00277412	0.0163956
KAT6A	1117.74	-1.18168	0.348471	-3.39104	0.00069628	0.00555706
ZMAT4	33.0499	2.78849	0.87709	3.17925	0.00147655	0.0100457
TCIM	1283.01	3.23502	0.657124	4.923	8.52254e-07	2.30554e-05
ADAM32	5.16205	3.63414	0.779227	4.66377	3.10464e-06	7.04358e-05
PLEKHA2	354.041	1.94383	0.529441	3.67147	0.000241155	0.00237793
GOT1L1	27.2705	-3.02389	0.844902	-3.57898	0.000344941	0.00320174
PURG	44.6405	2.07175	0.558713	3.70807	0.000208841	0.00212555
TRNAD-AUC	10.0201	7.31677	1.63175	4.48401	7.32523e-06	0.00014384
DUSP4	229.665	1.7589	0.623024	2.82317	0.00475513	0.0247854
MFHAS1	1774.17	-1.72701	0.441109	-3.91515	9.03474e-05	0.0010877
CLDN23	475.922	-1.37766	0.540168	-2.55043	0.010759	0.0462742
TRMT9B	95.2593	2.28688	0.438084	5.22018	1.78752e-07	6.3619e-06
FGF20	14.1875	8.16328	1.53894	5.30448	1.12995e-07	4.40448e-06
MICU3	170.055	3.70818	0.648053	5.72204	1.05255e-08	6.21111e-07
FAT1	4627.24	-1.08038	0.390861	-2.7641	0.00570796	0.0284623
KLKB1	34.2927	2.21814	0.555879	3.99033	6.59814e-05	0.000848152
TLR3	509.757	-1.76235	0.553774	-3.18245	0.00146037	0.00994745
CCDC110	4.48815	5.12441	1.53607	3.33605	0.000849773	0.00653924
SLC25A4	2709.08	-1.20903	0.454319	-2.66119	0.00778657	0.0362589
ACSL1	1127.06	1.62341	0.34433	4.7147	2.42069e-06	5.75559e-05
CASP3	1940.89	-1.9521	0.380144	-5.13515	2.81912e-07	9.29382e-06
ENPP6	2333.63	-5.85828	1.45973	-4.01325	5.98874e-05	0.00078551
DEFB109B	76.2891	1.01396	0.40061	2.53103	0.0113727	0.0482984
AGPAT5	2858.17	-2.08556	0.403304	-5.1712	2.32601e-07	7.90774e-06
ARHGEF10	384.83	2.41299	0.706089	3.4174	0.00063222	0.00513944
TRAPPC12	286.735	-1.10931	0.264623	-4.19205	2.76448e-05	0.00042201
RPS7	24046.2	1.28744	0.245102	5.25266	1.4992e-07	5.54364e-06
RNF144A	332.74	1.73265	0.579103	2.99195	0.00277198	0.0163915
TAF1B	265.956	1.54944	0.274824	5.63794	1.72101e-08	9.46888e-07
HPCAL1	1386.45	-1.25203	0.48612	-2.57557	0.0100076	0.0440574
ATP6V1C2	92.8742	2.18449	0.622037	3.51184	0.000445016	0.00388971
TRIB2	237.194	1.96215	0.478061	4.1044	4.05368e-05	0.000577092
LRATD1	876.068	-2.1698	0.674148	-3.21857	0.0012883	0.00907408
MYCN	130.994	-1.96721	0.711667	-2.76423	0.00570579	0.0284623
CYRIA	576.021	1.94231	0.383755	5.06134	4.16311e-07	1.26437e-05
WDR35	212.923	1.2465	0.36159	3.44727	0.000566291	0.00470766
KLHL29	141.937	2.40023	0.81349	2.95053	0.00317226	0.0182561
SF3B6	84.3961	2.07075	0.43607	4.74867	2.0476e-06	4.93026e-05
FAM228B	18.1898	1.88419	0.642492	2.93262	0.00336112	0.0190698
NCOA1	1159.56	-1.38016	0.384494	-3.58955	0.000331247	0.00312041
EFR3B	25.5932	1.85365	0.436867	4.24306	2.20495e-05	0.000352204
DTNB	102.469	1.32833	0.406947	3.26413	0.00109802	0.00802653
KIF3C	169.057	2.37817	0.390197	6.0948	1.09574e-09	8.91386e-08
HADHA	4707.47	-1.85988	0.398079	-4.67214	2.98084e-06	6.80338e-05
HADHB	3868.53	-1.52387	0.386992	-3.93773	8.22567e-05	0.00100734
ADGRF3	76.0724	1.95789	0.630392	3.10583	0.00189748	0.0122024
TMEM214	959.086	-1.10825	0.298547	-3.71215	0.000205509	0.00210292
EIF2B4	841.195	1.00208	0.247367	4.05097	5.10051e-05	0.000694853
GCKR	47.1118	-2.05919	0.676971	-3.04177	0.00235194	0.0144089
SPDYA	6.204	2.87295	0.867716	3.31093	0.000929855	0.00704599
CLIP4	59.1512	3.01018	0.534339	5.63347	1.76619e-08	9.62444e-07
ALK	5.49117	3.36955	1.30982	2.57253	0.0100958	0.0442573
CAPN13	1690.48	-4.7901	1.50118	-3.1909	0.00141832	0.00971329
SRD5A2	842.681	3.07889	0.98898	3.1132	0.0018507	0.0120032
MEMO1	1152	1.55266	0.292477	5.30867	1.10428e-07	4.34375e-06
RASGRP3	284.189	1.65876	0.609364	2.72212	0.00648642	0.0316105
RMDN2	245.431	2.09563	0.410512	5.10492	3.3094e-07	1.05281e-05
ARHGEF33	28.6404	1.27027	0.455685	2.7876	0.00530994	0.0269857
EML4	2483.29	1.30471	0.355289	3.67224	0.000240433	0.002373
ARID5A	572.839	2.02084	0.581022	3.47808	0.000505012	0.00429223
TMEM127	1351.3	-1.62292	0.23813	-6.81528	9.40777e-12	1.4286e-09
DUSP2	101.686	2.2353	0.567159	3.94122	8.10678e-05	0.000995282
ADRA2B	27.4103	-2.17618	0.716408	-3.03763	0.00238445	0.014558
MAL	87.9393	2.97164	0.853737	3.48075	0.000500019	0.00425933
MALL	2875.63	-4.26418	0.654393	-6.51623	7.20972e-11	8.55329e-09
MERTK	219.551	-1.5129	0.395222	-3.82798	0.000129202	0.0014384
ZC3H8	184.723	1.89209	0.342529	5.52388	3.31586e-08	1.62079e-06
SLC20A1	2869.92	-2.02842	0.577274	-3.5138	0.000441752	0.00388247
NT5DC4	55.7464	8.77488	1.10702	7.92655	2.25327e-15	8.55416e-13
IL1A	157.214	3.0826	0.57763	5.33664	9.46827e-08	3.87893e-06
IL1B	72.93	3.04147	1.00012	3.0411	0.00235715	0.0144254
FABP1	23559.6	-5.32824	0.948426	-5.61798	1.93207e-08	1.04286e-06
IMMT	2641.14	-1.11782	0.314216	-3.55751	0.000374392	0.0034139
ATOH8	232.667	2.71267	0.421256	6.43947	1.19888e-10	1.31289e-08
SFTPB	3.13783	3.24051	1.04919	3.08859	0.00201112	0.0127349
VAMP5	164.135	2.0805	0.542733	3.83338	0.000126395	0.0014195
RETSAT	718.881	-1.43321	0.41325	-3.46813	0.000524086	0.00442119
TGOLN2	2103.42	-1.10413	0.318604	-3.46552	0.000529198	0.00444471
TMSB10	9601.23	1.93148	0.354216	5.45281	4.958e-08	2.23188e-06
TRABD2A	12.7814	2.93557	0.713133	4.11644	3.8477e-05	0.000553778
LRRTM1	26.0381	6.19053	0.750866	8.24452	1.65819e-16	8.17361e-14
LRRTM4	12.4561	6.33076	1.29728	4.88003	1.06069e-06	2.80282e-05
HK2	7659.03	-3.18223	0.729374	-4.36296	1.28315e-05	0.000223112
SEMA4F	275.594	1.45906	0.384199	3.79766	0.000146066	0.00158282
TLX2	6.1662	-4.40877	1.35153	-3.26206	0.00110605	0.00806971
RTKN	306.785	1.20434	0.337684	3.56647	0.000361825	0.00332057
C17H2orf81	16.6467	3.27055	1.3001	2.51562	0.0118823	0.0497893
SLC4A5	24.0046	2.77155	0.49345	5.61667	1.94673e-08	1.04582e-06
MTHFD2	370.639	2.0164	0.405025	4.97846	6.4091e-07	1.79786e-05
TET3	1102.65	-1.89201	0.638106	-2.96504	0.00302642	0.0176397
SFXN5	210.192	-1.25652	0.467134	-2.68986	0.00714818	0.034063
EXOC6B	664.127	-1.0323	0.268931	-3.83853	0.000123773	0.00140264
PHTF1	1798.2	-1.62473	0.422748	-3.84326	0.000121409	0.0013826
DENND2C	57.5686	1.94688	0.548513	3.54937	0.000386148	0.00350246
NRAS	633.717	-1.15104	0.361363	-3.18528	0.00144613	0.00985638
PTGFRN	693.505	1.50546	0.433455	3.47317	0.000514357	0.00435552
CD101	101.631	1.45042	0.473719	3.06176	0.00220039	0.0136643
VTCN1	266.379	7.08195	0.734452	9.64249	5.28872e-22	6.02332e-19
SPAG17	7.87888	1.66257	0.636068	2.61382	0.00895356	0.0402416
HSD3B2	11.2395	-4.13906	1.48684	-2.78379	0.00537276	0.0272199
HMGCS2	4791.32	-6.12787	1.42782	-4.29176	1.77262e-05	0.00029429
PRKAB2	1162.85	1.43477	0.414001	3.46561	0.000529029	0.00444471
BCL9	491.313	1.03722	0.373416	2.77766	0.00547517	0.0275893
PDZK1	10.2881	2.30859	0.851116	2.71242	0.00667933	0.0323431
ITGA10	32.4583	2.08647	0.484607	4.3055	1.66611e-05	0.000279872
TXNIP	19117.7	-1.43989	0.342868	-4.19955	2.67448e-05	0.000410698
FCGR1A	122.481	2.79146	0.950805	2.93589	0.00332588	0.0189297
MTMR11	1593.33	-1.05459	0.399457	-2.64007	0.00828889	0.0379862
OTUD7B	1009.18	-1.2282	0.421104	-2.91661	0.00353858	0.0198039
PLEKHO1	150.264	1.63767	0.565149	2.89776	0.00375838	0.0207184
C17H1orf54	153.102	1.81588	0.556608	3.2624	0.00110475	0.00806539
CIART	28.2981	2.3237	0.587791	3.95328	7.70871e-05	0.000959503
C17H1orf56	22.8583	2.60667	0.693037	3.76123	0.000169081	0.00177845
TNFAIP8L2	46.2858	1.69389	0.671188	2.52373	0.0116118	0.0489802
SELENBP1	15681	-3.55549	0.584558	-6.08235	1.18431e-09	9.49863e-08
THEM5	10.0338	4.62335	0.689312	6.70719	1.98408e-11	2.72249e-09
SLC16A1	7268.24	-2.29812	0.652169	-3.52381	0.000425383	0.00377312
ADORA3	26.8874	1.94993	0.643265	3.03131	0.00243498	0.0147983
C17H1orf162	29.0564	2.31272	0.758854	3.04765	0.00230638	0.014197
OVGP1	81.9039	2.67711	0.377357	7.09437	1.29945e-12	2.64275e-10
ABCA13	54.9355	5.78001	0.978086	5.90951	3.43135e-09	2.39752e-07
IKZF1	239.273	1.55976	0.509328	3.06238	0.00219581	0.0136432
COBL	244.835	-2.75966	0.889269	-3.10329	0.00191384	0.012266
SEC61G	1757.02	1.1668	0.300122	3.88775	0.000101176	0.00119285
VOPP1	409.204	1.28219	0.410433	3.12399	0.00178416	0.0116461
BLVRA	326.033	1.36839	0.409522	3.34144	0.000833453	0.00642729
SUGCT	705.925	-2.66774	0.535529	-4.98151	6.30894e-07	1.77853e-05
STARD3NL	436.523	1.18176	0.398065	2.96877	0.00298991	0.0174537
NME8	12.0322	6.88369	1.31032	5.25345	1.49277e-07	5.54364e-06
NRCAM	53.4224	-1.14474	0.40186	-2.8486	0.00439118	0.0233261
DLD	3596.07	-1.34373	0.36101	-3.72215	0.000197536	0.00203412
SLC26A3	10818.4	-7.16513	1.45637	-4.91985	8.66114e-07	2.33554e-05
SLC26A4	12.6357	4.26461	1.32888	3.20918	0.00133114	0.00932373
BCAP29	990.982	1.69888	0.228172	7.44561	9.64965e-14	2.49772e-11
NAMPT	1665.21	1.09956	0.387614	2.83674	0.00455771	0.0239316
PUS7	432.674	1.04164	0.264938	3.93166	8.43615e-05	0.00103073
ORC5	391.787	1.32258	0.383539	3.44836	0.000563997	0.00469544
GSAP	277.387	3.40122	0.429567	7.91778	2.41789e-15	8.88303e-13
SEMA3C	1088.25	2.04952	0.659692	3.10678	0.00189139	0.012177
SEMA3E	51.8151	-2.98549	0.977454	-3.05435	0.00225548	0.013938
BET1L	1460.53	-1.34709	0.323238	-4.16749	3.07969e-05	0.000459641
LRRC56	16.0588	-2.33402	0.82702	-2.82221	0.00476942	0.0248372
CDHR5	3334	-2.75478	0.991805	-2.77754	0.00547716	0.0275893
EPS8L2	3067.93	-1.94652	0.70948	-2.74358	0.00607724	0.0299497
COMMD9	566.824	-1.14534	0.418407	-2.73739	0.00619295	0.0304015
SLC1A2	160.466	4.18245	0.477472	8.75956	1.96007e-18	1.48821e-15
CD44	3335.39	2.53133	0.477777	5.29814	1.16989e-07	4.53193e-06
ABTB2	548.646	-2.2849	0.520689	-4.38823	1.14279e-05	0.000204001
KIAA1549L	12.712	2.86886	0.600259	4.77937	1.75849e-06	4.38237e-05
EIF3M	3565.86	1.37586	0.194322	7.0803	1.43842e-12	2.82451e-10
IMMP1L	458.938	1.38304	0.228603	6.04997	1.44876e-09	1.11486e-07
DNAJC24	448.955	1.01638	0.298475	3.40525	0.000661024	0.00531837
OR10V4	5.08433	2.57942	0.79653	3.23832	0.00120236	0.00855322
OSBP	1993.89	-1.10151	0.387152	-2.84515	0.00443902	0.0234926
TRNAL-UAA_1	5.47568	6.36692	1.66057	3.83417	0.00012599	0.00141928
CTNND1	10270.1	-2.14621	0.552558	-3.88413	0.000102697	0.00120563
SELENOH	636.319	1.1832	0.425134	2.78313	0.00538379	0.0272515
TMX2	819.653	-1.00067	0.363499	-2.75289	0.00590709	0.0292437
AGBL2	60.2577	1.02026	0.377745	2.70091	0.00691498	0.0332298
RAPSN	6.28608	2.66753	0.790234	3.37562	0.000736508	0.00583317
ARHGAP1	2139.9	-1.0756	0.322901	-3.33105	0.000865197	0.00663998
CHRM4	59.4909	1.85588	0.692744	2.67903	0.00738356	0.0348638
DGKZ	1424.43	-1.07307	0.325869	-3.29295	0.000991435	0.0074237
PHF21A	298.824	1.12316	0.402737	2.78882	0.00528997	0.026942
C18H11orf94	12.3643	2.04752	0.735294	2.78463	0.00535896	0.0271901
MAPK8IP1	246.953	1.22982	0.344341	3.57152	0.000354915	0.00327298
SLC35C1	2292.74	-1.40614	0.449421	-3.12879	0.00175529	0.0115023
PNPLA2	1098.95	-2.38545	0.387428	-6.15716	7.4063e-10	6.43896e-08
CRACR2B	519.809	-1.96336	0.547421	-3.58656	0.000335063	0.00314855
MUC5B	170.118	11.8836	2.33688	5.08523	3.67184e-07	1.15193e-05
SYT8	37.1171	6.39875	1.17554	5.44323	5.23216e-08	2.33683e-06
TNNI2	157.559	10.3168	1.61989	6.36881	1.90498e-10	1.97235e-08
H19	208.141	7.45707	0.576085	12.9444	2.52796e-38	2.8791e-34
CDKN1C	106.095	1.24382	0.28338	4.38924	1.13747e-05	0.000203689
DHCR7	360.788	-1.54751	0.539126	-2.87042	0.00409932	0.0221476
SHANK2	70.5579	2.70786	0.941851	2.87504	0.00403975	0.0218881
FADD	1506.88	-1.04901	0.286392	-3.66286	0.000249417	0.00244248
FGF3	3.89754	6.30233	1.62983	3.86685	0.000110248	0.00127512
CPT1A	1148.98	-1.46488	0.462333	-3.16845	0.00153257	0.010334
PPP6R3	2491.34	-1.16657	0.352737	-3.3072	0.000942344	0.0071264
C18H11orf24	620.348	-1.08034	0.287054	-3.76355	0.000167521	0.00177149
NUDT8	321.255	-1.05552	0.36078	-2.92566	0.0034373	0.0193584
NDUFV1	3175.45	-1.49101	0.397342	-3.75245	0.000175113	0.00183474
GSTP1	4162.26	-2.57207	0.39878	-6.44985	1.11958e-10	1.23795e-08
PITPNM1	840.025	-1.77823	0.32819	-5.4183	6.01693e-08	2.63565e-06
CORO1B	3406.55	-1.28959	0.370836	-3.47753	0.000506057	0.0042959
RPS6KB2	848.264	-1.05731	0.318132	-3.3235	0.000888955	0.0067994
SPTBN2	122.08	2.55498	0.739247	3.45618	0.000547879	0.00457799
BBS1	68.1877	1.21263	0.441472	2.74679	0.00601808	0.0297096
SLC29A2	25.4925	-2.2053	0.643456	-3.42727	0.000609688	0.00498831
TMEM151A	27.9647	7.51273	1.1248	6.67914	2.4035e-11	3.22041e-09
SIPA1	357.277	1.45503	0.410339	3.54592	0.000391246	0.00353362
MAP3K11	729.754	-1.75566	0.422383	-4.15655	3.23083e-05	0.000478491
SYVN1	1198.42	-1.08487	0.27265	-3.979	6.92058e-05	0.000880654
ZNHIT2	192.044	-1.03042	0.335043	-3.0755	0.00210149	0.013194
NAALADL1	996.9	-3.22339	0.878318	-3.66996	0.000242587	0.00238792
RASGRP2	295.271	2.08875	0.640645	3.26038	0.00111262	0.00810725
CCDC88B	117.022	1.43005	0.440572	3.2459	0.00117079	0.00840212
ESRRA	2655.13	-1.36934	0.511884	-2.6751	0.0074706	0.0351294
GPR137	409.12	-1.22343	0.30625	-3.99487	6.47311e-05	0.000834906
BAD	815.599	-2.07155	0.520322	-3.98128	6.85447e-05	0.000874194
TRPT1	124.119	-1.42903	0.327265	-4.36659	1.26201e-05	0.000220446
MACROD1	339.123	-1.79567	0.395981	-4.53475	5.76731e-06	0.000118602
COX8A	5505.44	-1.25566	0.402457	-3.11999	0.00180857	0.0117635
RCOR2	54.5394	1.45053	0.469576	3.08903	0.00200813	0.0127289
MARK2	1408.47	-1.31468	0.374566	-3.50988	0.000448316	0.00390357
SPINDOC	196.122	2.03024	0.517715	3.92154	8.79851e-05	0.00106164
RTN3	3963.68	-1.0838	0.311664	-3.47745	0.000506199	0.0042959
C18H11orf98	492.742	1.37779	0.396301	3.47661	0.000507787	0.00430617
GANAB	2328.57	-1.02204	0.238798	-4.27996	1.86927e-05	0.000307203
SCGB1A1	955.235	-4.31712	1.35081	-3.19595	0.00139373	0.00958259
SYT7	611.337	-1.94269	0.41928	-4.6334	3.59703e-06	7.97016e-05
CD5	186.646	1.03432	0.298356	3.46673	0.000526827	0.0044379
SLC15A3	7.94387	6.51644	1.72045	3.78764	0.000152086	0.00163252
PTGDR2	52.1328	-3.01676	0.752273	-4.01019	6.0669e-05	0.000794206
MS4A13	10.2145	4.46255	1.32801	3.36033	0.000778481	0.00610194
SCOC	675.671	1.02792	0.348707	2.94782	0.00320024	0.0183708
MAML3	10.4133	2.20984	0.534795	4.13213	3.59413e-05	0.000520122
HSPA4L	330.622	1.80084	0.558744	3.22302	0.00126849	0.00896203
BBS12	55.8709	1.35133	0.374302	3.61026	0.00030589	0.00292509
BBS7	206.337	1.64558	0.393369	4.18329	2.87318e-05	0.000434563
PRDM5	357.675	1.81016	0.395668	4.57495	4.76331e-06	0.000100835
MYO7B	6322.7	-1.29698	0.371765	-3.4887	0.000485374	0.00415321
CYP27C1	38.0219	1.26851	0.495313	2.56102	0.0104365	0.0452133
NIFK	1937.54	1.29677	0.31056	4.17558	2.97234e-05	0.000444836
TFCP2L1	1347.2	-2.29155	0.776849	-2.94981	0.00317973	0.0182774
INHBB	312.281	4.36622	0.529882	8.23998	1.72242e-16	8.17361e-14
SCTR	43.4969	1.35974	0.442812	3.0707	0.00213561	0.0133556
STEAP3	1263.27	-1.49972	0.499904	-3.00002	0.00269961	0.0160721
SLC35F5	1829.77	-1.06251	0.416826	-2.54904	0.0108019	0.0463711
MGAT5	136.773	-1.25763	0.467163	-2.69205	0.00710142	0.0339539
TMEM163	70.8901	-2.14969	0.692548	-3.10403	0.00190905	0.012256
SPOPL	604.516	1.05777	0.33693	3.13944	0.00169273	0.0111694
ARHGAP15	92.4194	2.35953	0.611181	3.8606	0.000113109	0.00130384
ACVR2A	706.315	-1.47523	0.279968	-5.26928	1.36958e-07	5.13096e-06
ORC4	720.57	1.35462	0.374155	3.62048	0.000294062	0.00282383
RND3	1470.75	1.02423	0.358515	2.85686	0.0042785	0.0228877
ZNF35	357.857	1.45668	0.344284	4.23104	2.32614e-05	0.000366931
ALDH1L1	959.432	-2.06915	0.377008	-5.48835	4.05702e-08	1.88594e-06
CFAP100	10.8191	2.58828	0.682785	3.79076	0.000150185	0.00161364
GATA2	115.732	1.72042	0.401293	4.28719	1.80951e-05	0.00029954
CFAP92	28.4525	1.50639	0.55977	2.69108	0.00712201	0.0340078
IQSEC1	341.046	1.12968	0.319757	3.53292	0.000410993	0.00367525
HDAC11	346.845	-1.72605	0.369855	-4.66684	3.0587e-06	6.95321e-05
LSM3	824.376	1.57932	0.378024	4.17783	2.94298e-05	0.000441602
TMCC1	549.549	-1.36378	0.406278	-3.35676	0.000788626	0.00616872
RPL32	19034.5	1.20151	0.285212	4.21269	2.52343e-05	0.000391544
TMEM40	30.6114	3.56374	0.646119	5.51561	3.47564e-08	1.67729e-06
PPARG	1486.44	-2.11871	0.707611	-2.99417	0.00275193	0.016301
SYN2	35.1856	2.19407	0.647432	3.38889	0.000701762	0.00558907
TIMP4	148.566	-2.45047	0.428334	-5.72093	1.05942e-08	6.21946e-07
SLC6A1	142.361	-3.26587	1.09437	-2.98424	0.00284281	0.0167582
ATP2B2	26.6646	3.55754	0.628149	5.66353	1.48294e-08	8.28416e-07
IL17RE	59.197	1.72587	0.555494	3.10691	0.00189052	0.012177
TTLL3	72.6176	1.20713	0.365166	3.3057	0.000947411	0.00715047
OXTR	12.4705	6.62305	1.48168	4.46997	7.82317e-06	0.000152091
TRNT1	868.943	1.00797	0.298478	3.37704	0.000732698	0.00581512
SUCLG2	6793	-1.11108	0.41342	-2.68755	0.00719792	0.0342427
MAGI1	1137.76	-1.79197	0.510461	-3.5105	0.000447259	0.00390033
ADAMTS9	134.34	1.86418	0.696863	2.6751	0.00747067	0.0351294
CADPS	91.1556	2.87702	0.784691	3.66644	0.000245947	0.00241465
C20H3orf14	16.9735	1.45055	0.566614	2.56003	0.0104662	0.045318
PTPRG	516.591	-1.13886	0.383259	-2.97152	0.00296327	0.0173604
ACOX2	465.97	-1.6273	0.493926	-3.29462	0.000985556	0.00738454
PXK	779.212	1.09325	0.259794	4.20815	2.57466e-05	0.000397868
PDHB	1899.94	-1.28401	0.281138	-4.56719	4.94309e-06	0.000104061
FLNB	6575.58	-1.5029	0.513718	-2.92554	0.00343858	0.0193584
IL17RD	72.9156	2.32419	0.373005	6.23099	4.63487e-10	4.29159e-08
ARHGEF3	664.065	1.16979	0.421994	2.77205	0.00557047	0.0278989
CHDH	1147.86	-1.29752	0.305177	-4.25171	2.12144e-05	0.000341258
CACNA1D	260.772	2.76832	0.43704	6.33424	2.38516e-10	2.42541e-08
PRKCD	1563.85	-2.52595	0.524665	-4.81441	1.47634e-06	3.72816e-05
SEMA3G	878.574	-1.66112	0.319608	-5.19737	2.02127e-07	7.03983e-06
GLYCTK	1049.7	-2.18029	0.529871	-4.11475	3.87599e-05	0.000556009
DUSP7	298.987	2.18055	0.404409	5.39194	6.97014e-08	2.99558e-06
ABHD14B	2640.59	-1.39842	0.481983	-2.90138	0.00371521	0.02056
CISH	741.211	-1.37606	0.415104	-3.31497	0.000916541	0.00696363
ZMYND10	16.255	1.23287	0.4219	2.92219	0.00347575	0.019529
SLC38A3	4.97267	3.7992	1.12165	3.38715	0.000706223	0.00561674
GNAT1	32.3844	5.72587	0.876042	6.53607	6.31544e-11	7.90402e-09
GMPPB	1119.48	-1.53791	0.416604	-3.69155	0.000222893	0.0022416
FBXW12	32.2587	1.47078	0.405518	3.62692	0.000286823	0.00276364
CCR3	11.9794	3.3214	1.06849	3.1085	0.00188041	0.0121403
TM6SF2	358.414	-5.50207	1.7626	-3.12156	0.00179897	0.0117211
SUGP2	557.726	1.10488	0.353403	3.12639	0.00176967	0.0115699
NWD1	13.9259	3.25382	1.20889	2.69158	0.00711152	0.0339736
RAB8A	803.611	-1.71376	0.393266	-4.35775	1.31407e-05	0.000227792
NOTCH3	292.856	1.50594	0.375793	4.00737	6.13995e-05	0.000801925
ADGRE2	28.1374	2.61938	0.630433	4.15488	3.25452e-05	0.000480749
RLN3	43.8258	8.75979	1.13424	7.72303	1.13592e-14	3.80501e-12
BRME1	9.2346	2.01047	0.711402	2.82607	0.00471233	0.0246187
MIR24-2	3.89445	2.854	1.00281	2.84599	0.00442734	0.0234634
ZSWIM4	259.485	2.12267	0.472565	4.4918	7.06251e-06	0.000139644
CACNA1A	108.686	1.73505	0.463303	3.74496	0.00018042	0.00187997
RGL3	13.4461	2.44105	0.691455	3.53031	0.000415078	0.0037077
CCDC159	30.994	2.56193	0.438262	5.84566	5.04578e-09	3.36061e-07
P2RY11	13.6981	2.16902	0.657116	3.30082	0.000964034	0.00725191
FCER2	96.5294	2.2987	0.875658	2.62512	0.00866197	0.0392876
SLC25A41	22.9125	7.37702	1.3981	5.27647	1.31696e-07	5.00921e-06
CELF5	14.1122	6.51211	1.29591	5.02512	5.03124e-07	1.46925e-05
GADD45B	310.16	1.19416	0.444764	2.68492	0.00725466	0.0344551
SPPL2B	358.211	-1.01009	0.362321	-2.78784	0.00530603	0.0269778
KISS1R	6.37742	6.31925	1.52356	4.1477	3.35839e-05	0.000492129
FGF22	25.4532	7.66407	1.37369	5.57921	2.41617e-08	1.25652e-06
GPR83	43.8165	3.05977	0.584107	5.23838	1.61996e-07	5.87571e-06
TSKU	657.916	-2.22528	0.440575	-5.05085	4.39848e-07	1.32525e-05
KLHL35	6.87915	3.95882	0.739076	5.35645	8.48745e-08	3.55381e-06
DNAJB13	8.16386	2.99819	0.95755	3.1311	0.00174151	0.0114383
RNF121	522.749	-1.77253	0.422928	-4.1911	2.77601e-05	0.000422674
ART5	25.5068	7.38093	1.40775	5.24305	1.57942e-07	5.80257e-06
CHRNA10	27.0566	1.5069	0.562771	2.67765	0.00741411	0.034979
OR52H7	36.4292	8.84256	2.58869	3.41584	0.00063585	0.00516158
OR52D3	31.9609	5.13484	1.13546	4.52224	6.11878e-06	0.000124219
TRIM66	14.6584	1.39135	0.52438	2.65332	0.00797033	0.0369151
INSC	11.7415	-1.83035	0.725689	-2.52223	0.0116614	0.0491168
OTOG	18.3013	-3.63433	1.14443	-3.17567	0.00149491	0.0101524
SERGEF	87.9824	1.35109	0.411057	3.28687	0.00101306	0.00753609
GAS2	38.5396	1.94748	0.522387	3.72803	0.000192979	0.00199441
MS4A7	80.7951	2.64933	0.813086	3.25837	0.00112055	0.00814415
CPB2	2.29062	4.46612	1.48733	3.00278	0.00267527	0.0159522
NUFIP1	232.622	1.1771	0.448323	2.62555	0.0086508	0.0392526
SPRY2	306.616	1.24917	0.42421	2.94468	0.00323286	0.018502
UGGT2	138.518	2.15773	0.598255	3.6067	0.000310117	0.00295558
CCDC168	98.7456	9.35737	0.779594	12.0029	3.43163e-33	1.30276e-29
GRK1	7.80334	1.40564	0.555368	2.531	0.0113738	0.0482984
CST7	79.5537	1.23723	0.445115	2.77957	0.0054431	0.0274542
EXOG	294.036	1.2354	0.373705	3.30582	0.00094699	0.00715047
XIRP1	4.74912	2.3991	0.828556	2.89551	0.0037854	0.020842
CX3CR1	48.6773	2.02739	0.577037	3.51346	0.000442312	0.00388395
CCDC13	24.7195	-5.11814	1.21891	-4.19894	2.68162e-05	0.000410698
CYP8B1	56.672	-5.74887	1.25442	-4.5829	4.58564e-06	9.78013e-05
CMTM8	18.8921	1.89324	0.599953	3.15565	0.00160141	0.0106599
ZCWPW2	36.1162	1.62888	0.357267	4.55929	5.13264e-06	0.000106671
ZNF385D	24.5887	2.43736	0.911917	2.67279	0.00752231	0.0353139
A4GNT	101.582	9.97114	2.01769	4.94186	7.73821e-07	2.11344e-05
PAQR9	13.5485	-2.18997	0.692948	-3.16037	0.0015757	0.0105563
[truncated: 240 more rows]

## Sheet: S2_CA.deg.Sig
	baseMean	log2FoldChange	lfcSE	stat	pvalue	padj
PFKFB3	2065.99	1.72813	0.396616	4.35718	1.31749e-05	0.0248698
SRPRA	2248.64	1.25761	0.310439	4.05106	5.09857e-05	0.0418155
GNB1	3908.98	1.20069	0.296506	4.04947	5.1334e-05	0.0418155
TMEM17	151.249	-1.43209	0.353789	-4.04786	5.16879e-05	0.0418155
LY6D	154.939	8.31141	1.95951	4.24157	2.21962e-05	0.0359135
TTC29	24.0387	20.7873	3.35099	6.20332	5.52828e-10	6.26133e-06
TSPAN32	10.2695	5.04987	1.24388	4.05976	4.91227e-05	0.0418155
ELANE	17.0605	18.4278	3.68361	5.00264	5.65496e-07	0.0016012
SHOX2	62.3344	6.94008	1.51116	4.59256	4.3785e-06	0.00991819
PAX1	41.9014	7.80173	1.88771	4.13291	3.58192e-05	0.0418155
GTSF2	21.3669	18.9243	3.31437	5.70977	1.1313e-08	4.27102e-05
DNTT	32.4972	19.9742	3.43374	5.81703	5.99012e-09	3.39221e-05
LBX1	17.1447	6.51267	1.59294	4.08847	4.34228e-05	0.0418155
CPO	77.8092	8.69631	2.13814	4.06723	4.75753e-05	0.0418155

## Sheet: S3_CN.deg.Sig
	baseMean	log2FoldChange	lfcSE	stat	pvalue	padj
PARD6G	86.7875	1.13448	0.319537	3.5504	0.000384639	0.00207021
HSBP1L1	10.8803	1.53227	0.514797	2.97644	0.00291612	0.0116065
NFATC1	465.104	1.17841	0.414009	2.84633	0.00442265	0.0164061
GALR1	40.5818	2.35266	0.583131	4.03453	5.47122e-05	0.000385223
MBP	261.345	-1.48005	0.332332	-4.45354	8.44663e-06	7.59141e-05
ZADH2	424.676	-1.21775	0.250712	-4.85717	1.19074e-06	1.33895e-05
CNDP1	432.799	-1.93761	0.537108	-3.6075	0.000309166	0.00171848
CNDP2	1792.03	-1.58493	0.3165	-5.00769	5.50858e-07	6.74663e-06
DSEL	170.5	1.62291	0.487837	3.32675	0.000878654	0.00420179
SERPINB2	103.095	4.29956	1.00863	4.26278	2.01898e-05	0.000161083
SERPINB12	11.0659	2.42538	0.920753	2.63413	0.0084354	0.0283804
PHLPP1	706.774	-1.79306	0.328827	-5.4529	4.95553e-08	8.07619e-07
TNFRSF11A	225.095	-1.13422	0.422253	-2.68611	0.00722892	0.0249955
PIGN	686.351	-1.0072	0.330401	-3.04842	0.00230045	0.00949624
RNF152	791.221	-3.18439	0.452625	-7.03539	1.98697e-12	1.01195e-10
PMAIP1	56.7899	1.97872	0.387506	5.1063	3.28523e-07	4.29011e-06
CPLX4	5.94233	5.4867	1.47192	3.72759	0.00019332	0.00115097
RAX	5.75371	5.14544	1.52971	3.36366	0.000769164	0.0037486
GRP	2.17121	-4.356	1.38252	-3.15076	0.00162846	0.00711644
MALT1	783.696	1.2502	0.322643	3.87487	0.000106682	0.000683068
ALPK2	56.539	2.66994	0.597949	4.46516	8.00105e-06	7.2335e-05
NEDD4L	2011.45	-1.15689	0.294275	-3.93131	8.44856e-05	0.000560928
ATP8B1	4120.97	-1.01227	0.355155	-2.85023	0.00436881	0.0162503
TCF4	1412.62	1.88804	0.362616	5.20672	1.92206e-07	2.66667e-06
ME2	4761.56	-2.39109	0.369904	-6.46408	1.01916e-10	3.25253e-09
MC5R	82.5678	9.60382	1.99144	4.82256	1.4173e-06	1.56634e-05
LDLRAD4	66.0115	1.48176	0.494088	2.99898	0.00270885	0.0109528
CCN2	2801.17	1.5577	0.564037	2.76169	0.00575024	0.0205212
SLC18B1	459.966	-1.11291	0.260724	-4.26854	1.9676e-05	0.000157498
EYA4	91.1285	3.69901	0.597443	6.19141	5.96287e-10	1.61965e-08
TCF21	167.512	-1.03548	0.427997	-2.41936	0.015548	0.0467627
SGK1	2198.26	-1.97068	0.44261	-4.4524	8.49139e-06	7.62603e-05
PDE7B	284.183	1.23322	0.468557	2.63195	0.00848955	0.0285178
PEX7	418.314	-1.43617	0.289949	-4.95317	7.3016e-07	8.77556e-06
IL20RA	219.286	-3.55251	0.817525	-4.34545	1.38991e-05	0.000117165
IL22RA2	54.3096	3.05138	0.473667	6.44204	1.17878e-10	3.75216e-09
OLIG3	4.11327	-5.28982	1.26268	-4.18937	2.79728e-05	0.000213247
TNFAIP3	1270.81	2.31691	0.456616	5.07408	3.8937e-07	4.96274e-06
NHSL1	976.308	-1.10624	0.424099	-2.60845	0.00909537	0.0301363
ADGRG6	563.148	2.02624	0.41591	4.87183	1.10568e-06	1.25485e-05
PLAGL1	303.912	1.12144	0.302265	3.71012	0.000207162	0.00121679
STX11	332.207	2.30732	0.412472	5.59389	2.22042e-08	3.97949e-07
RAB32	1789.33	-1.81537	0.291574	-6.22609	4.78227e-10	1.32248e-08
ADGB	10.2845	-2.86845	0.77895	-3.68246	0.000230998	0.00133562
STXBP5	834.24	-1.26644	0.296924	-4.26519	1.99729e-05	0.00015955
SASH1	1379.55	-2.23207	0.375296	-5.94751	2.72255e-09	6.20854e-08
UST	377.259	1.78051	0.43646	4.07945	4.51431e-05	0.000323817
PPP1R14C	86.3401	5.66526	0.621901	9.10958	8.27017e-20	2.10596e-17
RMND1	222.189	-1.10599	0.254563	-4.34465	1.395e-05	0.000117512
IPCEF1	149.302	1.66853	0.460597	3.62254	0.000291723	0.00163266
TIAM2	308.634	-1.16961	0.355202	-3.29281	0.000991897	0.00466127
LDHAL6B	25.5492	1.08963	0.366477	2.97327	0.00294647	0.0116893
ZDHHC14	145.416	1.85983	0.371574	5.00528	5.57806e-07	6.82489e-06
SYTL3	135.178	1.18606	0.415754	2.85279	0.00433378	0.016145
TAGAP	284.459	2.85355	0.378177	7.54555	4.50381e-14	3.52885e-12
AGPAT4	472.876	-1.32093	0.316794	-4.16969	3.05018e-05	0.000229996
QKI	1517.43	1.68497	0.392955	4.28794	1.8034e-05	0.000146659
PDE10A	368.831	3.15048	0.384013	8.20411	2.3231e-16	2.87985e-14
PRR18	3.48216	4.29638	1.43108	3.00219	0.00268044	0.0108667
MPC1	834.995	-1.18652	0.27915	-4.25046	2.13333e-05	0.000168774
CCR6	679.358	-2.71748	0.487395	-5.57553	2.4678e-08	4.37157e-07
FRMD1	167.268	-3.39112	0.645282	-5.25524	1.47828e-07	2.11087e-06
SMOC2	6248.16	2.11558	0.483483	4.37571	1.21038e-05	0.00010353
THBS2	2344.58	2.97557	0.703617	4.22896	2.34775e-05	0.00018278
WDR27	59.7668	1.49356	0.490918	3.04238	0.00234713	0.0096726
DSE	752.801	2.00976	0.415201	4.84045	1.29545e-06	1.44079e-05
CALHM6	159.959	2.47274	0.397337	6.22327	4.86888e-10	1.34339e-08
TRAPPC3L	39.0356	1.01903	0.364555	2.79528	0.00518541	0.0188019
DCBLD1	281.071	-1.23686	0.385691	-3.20688	0.00134184	0.00604322
NEPN	24.9347	5.03389	1.19625	4.20805	2.57587e-05	0.000198267
CEP85L	59.7611	1.84283	0.474252	3.88575	0.000102013	0.000659043
FAM184A	149.424	-1.81262	0.39916	-4.54109	5.59628e-06	5.27655e-05
HSF2	181.059	1.13233	0.28167	4.02008	5.81796e-05	0.000406359
SMPDL3A	2186.39	1.99975	0.784207	2.55002	0.0107716	0.0346385
CLVS2	6.16345	2.4005	0.836855	2.86847	0.00412456	0.0155456
TRDN	89.8913	8.42593	1.51774	5.55161	2.83043e-08	4.93529e-07
THEMIS	39.6993	1.78572	0.594979	3.00132	0.00268814	0.0108871
TMEM200A	186.682	2.863	0.396269	7.2249	5.01458e-13	2.93269e-11
EPB41L2	2373.94	2.09657	0.315562	6.64391	3.0547e-11	1.13834e-09
AKAP7	736.08	-1.61764	0.300203	-5.38849	7.10532e-08	1.11059e-06
CTSV	548.059	1.41385	0.34811	4.0615	4.87585e-05	0.000347305
SLC35D2	343.485	-1.08401	0.387857	-2.79487	0.00519202	0.0188203
HSD17B3	7.26693	3.62801	1.12735	3.21818	0.00129006	0.00584091
FBP2	547.893	-2.37647	0.578628	-4.10708	4.00689e-05	0.000292046
NTRK2	448.987	-2.58959	0.501912	-5.15945	2.47682e-07	3.33417e-06
SLC28A3	405.033	-4.21438	0.555023	-7.59316	3.12186e-14	2.52706e-12
MIR7-1	8.85028	2.2321	0.634838	3.51602	0.000438067	0.00231786
TLE1	634.416	-1.56644	0.348647	-4.4929	7.02603e-06	6.4329e-05
PSAT1	720.26	2.63033	0.359427	7.31813	2.51451e-13	1.56015e-11
GCNT1	715.069	2.54698	0.388032	6.56385	5.24363e-11	1.84175e-09
RFK	1426.83	-1.20041	0.316098	-3.7976	0.000146101	0.000900098
PCSK5	399.533	-1.09	0.427379	-2.55043	0.0107589	0.0346069
TRPM6	260.753	-4.1239	0.489497	-8.42477	3.61474e-17	5.19799e-15
ANXA1	13243.7	4.35493	0.42424	10.2652	1.01065e-24	7.23859e-22
ALDH1A1	1735.82	-1.17977	0.425804	-2.7707	0.00559367	0.0200915
GDA	655.859	-3.73624	0.467152	-7.99792	1.26542e-15	1.32198e-13
ABHD17B	667.604	-1.16832	0.253378	-4.61097	4.00802e-06	3.90982e-05
KLF9	143.526	-1.23865	0.395834	-3.12922	0.00175271	0.00757543
PIP5K1B	829.983	-1.81105	0.38458	-4.70915	2.48751e-06	2.58984e-05
DMRT1	29.2892	6.22258	1.22958	5.06075	4.17602e-07	5.29497e-06
DMRT3	151.439	10.739	1.90111	5.64882	1.61551e-08	3.00097e-07
VLDLR	935.331	-1.94605	0.350631	-5.55013	2.85451e-08	4.94631e-07
RFX3	429.085	1.03235	0.33055	3.12313	0.0017894	0.00770676
GLIS3	189.365	2.39571	0.422754	5.66691	1.45394e-08	2.75101e-07
PLPP6	768.01	-1.20166	0.245265	-4.89945	9.61073e-07	1.11559e-05
AK3	969.956	-2.3219	0.327302	-7.09406	1.30237e-12	7.04377e-11
CD274	244.068	2.01293	0.360453	5.58446	2.34424e-08	4.17691e-07
PLGRKT	308.378	-1.76957	0.295076	-5.99698	2.01024e-09	4.75263e-08
PDCD1LG2	96.1479	3.14633	0.514037	6.12082	9.30935e-10	2.40279e-08
NFIL3	457.814	1.70203	0.353824	4.81037	1.50654e-06	1.65896e-05
AUH	647.379	-1.18094	0.235764	-5.009	5.47128e-07	6.70766e-06
SYK	790.024	2.82902	0.389656	7.26032	3.86181e-13	2.2914e-11
DIRAS2	54.6501	3.33308	0.517968	6.43492	1.23541e-10	3.90193e-09
GADD45G	83.8939	1.29101	0.319398	4.04199	5.29984e-05	0.000374667
SEMA4D	844.072	1.67165	0.33226	5.03114	4.87565e-07	6.064e-06
SHC3	233.044	4.83858	0.652106	7.41993	1.17186e-13	8.09242e-12
S1PR3	181.905	1.39736	0.576257	2.42489	0.015313	0.0462379
PTPDC1	49.785	1.94974	0.388962	5.01268	5.36776e-07	6.60061e-06
BARX1	5.43321	3.15621	0.971335	3.24935	0.00115667	0.00531657
WNK2	316.393	2.58388	0.560691	4.60839	4.05795e-06	3.95537e-05
CARD19	423.984	-1.30645	0.306821	-4.25803	2.06234e-05	0.000163927
SUSD3	46.2257	2.1174	0.478909	4.42129	9.81131e-06	8.63381e-05
FGD3	185.154	2.14657	0.429806	4.99427	5.90579e-07	7.18989e-06
ZNF837	60.478	1.16885	0.297678	3.92655	8.61716e-05	0.000570881
EPN1	1402.03	-1.2123	0.259564	-4.67054	3.00406e-06	3.04467e-05
ZNF524	144.713	-1.216	0.296945	-4.09503	4.22117e-05	0.000305276
IL11	252.968	5.11502	0.579633	8.8246	1.09856e-18	2.13138e-16
FAM71E2	17.0485	6.73179	1.53373	4.38917	1.13785e-05	9.80816e-05
TMEM150B	400.923	-1.17012	0.391221	-2.99095	0.00278109	0.0111894
BRSK1	43.3234	1.45636	0.445005	3.27268	0.00106533	0.00495665
PTPRH	207.297	-4.40128	0.633597	-6.9465	3.74462e-12	1.72719e-10
RDH13	352.34	-1.20967	0.278905	-4.33723	1.44291e-05	0.000120634
LAIR1	95.6889	1.55585	0.548112	2.83856	0.00453174	0.016765
TMC4	1253.61	-1.33188	0.507722	-2.62324	0.00870973	0.0291242
NDUFA3	533.521	-1.13885	0.305262	-3.73074	0.000190921	0.00113944
VSTM1	20.895	2.72219	0.563113	4.83418	1.33693e-06	1.48019e-05
NLRP12	163.971	4.33263	0.470224	9.21396	3.14309e-20	8.93443e-18
MIR371	3.33246	3.16534	1.03173	3.06798	0.00215512	0.00899046
ZNF331	354.597	1.10886	0.311057	3.56481	0.000364118	0.00197877
ZNF615	462.992	1.09304	0.286032	3.82138	0.000132708	0.000825912
ETFB	1039.06	-1.02606	0.299963	-3.42061	0.000624801	0.00313118
CEACAM18	250.925	-2.59917	0.60516	-4.29502	1.7468e-05	0.000143008
KLK12	38.2088	7.89831	1.61457	4.89189	9.98713e-07	1.14946e-05
KLK11	29.8662	7.5388	1.30738	5.76633	8.10168e-09	1.65045e-07
KLK6	20.0153	3.84995	1.03613	3.7157	0.00020264	0.00119598
KLK1	983.079	-3.90009	1.322	-2.95015	0.00317622	0.0124313
ASPDH	13.5882	-3.71964	0.781058	-4.7623	1.91395e-06	2.05573e-05
NAPSA	32.702	2.22939	0.811362	2.74772	0.0060012	0.0212594
MYH14	7387.6	-2.28592	0.467495	-4.88971	1.00985e-06	1.15901e-05
VRK3	694.205	-1.62919	0.297221	-5.48139	4.22e-08	6.95162e-07
IL4I1	80.0559	1.43847	0.409778	3.51036	0.000447503	0.00235464
PRRG2	488.562	-1.9122	0.451705	-4.2333	2.30286e-05	0.000180204
FCGRT	2495.15	-1.36093	0.327265	-4.1585	3.20346e-05	0.000239926
ALDH16A1	521.939	-1.31714	0.287786	-4.57678	4.72185e-06	4.53379e-05
KASH5	14.6821	1.85486	0.599628	3.09336	0.00197905	0.00838169
DKKL1	23.3704	1.16896	0.397765	2.93882	0.0032946	0.0128371
CD37	472.839	2.22847	0.472065	4.72068	2.35062e-06	2.46412e-05
TRPM4	719.754	-1.95227	0.360424	-5.4166	6.0744e-08	9.64662e-07
HRC	52.314	-1.56468	0.399295	-3.91861	8.90597e-05	0.00058715
LHB	10.0239	5.31808	1.19644	4.44494	8.79174e-06	7.86111e-05
DHDH	202.431	-1.84258	0.366653	-5.02541	5.02358e-07	6.20862e-06
TULP2	4.69856	1.89543	0.735048	2.57864	0.00991887	0.0323907
PLEKHA4	115.76	1.7527	0.462381	3.7906	0.000150282	0.000922139
FUT1	45.7968	3.57739	0.452968	7.89766	2.8418e-15	2.80124e-13
MAMSTR	110.581	-1.71602	0.318427	-5.38905	7.08302e-08	1.10852e-06
FUT2	797.404	-2.26031	0.530998	-4.25671	2.07454e-05	0.000164656
DBP	209.998	-1.20846	0.334768	-3.60983	0.000306396	0.00170619
FAM83E	376.716	-2.26435	0.62179	-3.64166	0.000270883	0.00152722
SPACA4	20.9129	-2.16696	0.725453	-2.98704	0.00281694	0.0113022
SULT2B1	21.064	3.82604	0.66148	5.78406	7.29185e-09	1.50048e-07
TMEM143	109.363	-1.2996	0.29612	-4.38877	1.13992e-05	9.81219e-05
ODAD1	14.3428	1.81316	0.493059	3.67736	0.00023566	0.00136
CARD8	932.071	-2.06906	0.357849	-5.78192	7.38517e-09	1.51712e-07
SLC8A2	24.3397	-2.02582	0.804953	-2.5167	0.0118461	0.0374243
MEIS3	71.1942	1.74205	0.411404	4.2344	2.29161e-05	0.000179669
C5AR2	54.3784	2.22223	0.573542	3.87458	0.00010681	0.000683531
C5AR1	151.737	2.18248	0.564897	3.8635	0.000111773	0.000711194
BBC3	69.0254	1.18547	0.294684	4.02286	5.74951e-05	0.000402498
PRKD2	577.503	-1.02216	0.301684	-3.38818	0.000703579	0.00347188
CALM3	3628.8	-1.73418	0.263802	-6.57381	4.90433e-11	1.73253e-09
CCDC8	174.943	2.01252	0.565529	3.55865	0.00037276	0.00201591
PPP5C	967.011	-1.08396	0.255119	-4.24886	2.14863e-05	0.000169655
PGLYRP1	8.31314	1.58713	0.529879	2.99526	0.00274207	0.0110578
EML2	497.474	-1.01685	0.29783	-3.41419	0.00063973	0.00319943
RTN2	68.4144	1.33792	0.330461	4.04866	5.15122e-05	0.000365216
FOSB	1049.62	1.52982	0.521316	2.93454	0.00334046	0.0129827
POLR1G	235.481	1.05299	0.300561	3.5034	0.000459362	0.00240771
PPP1R13L	276.018	1.71768	0.332072	5.17263	2.30824e-07	3.14533e-06
KLC3	67.8159	3.83085	0.515563	7.43042	1.08257e-13	7.56007e-12
TRAPPC6A	333.934	-1.51163	0.348622	-4.336	1.45097e-05	0.000121142
ZNF296	117.154	1.13445	0.299616	3.78634	0.000152881	0.000935735
APOC4	3.19871	4.59548	1.6745	2.74439	0.00606241	0.0214536
APOC1	314.439	3.60369	0.514121	7.00942	2.39308e-12	1.1882e-10
APOE	7946.38	1.73016	0.524055	3.30148	0.000961756	0.00453882
CBLC	287.742	-1.03282	0.420008	-2.45904	0.0139307	0.0428366
CEACAM16	15.9822	4.35526	0.700385	6.21838	5.02302e-10	1.3828e-08
IGSF23	1101.19	-3.29141	0.770032	-4.27439	1.91665e-05	0.000153823
KCNN4	231.106	-1.38875	0.419603	-3.30967	0.000934066	0.00442695
PLAUR	322.024	2.05392	0.434725	4.72463	2.30538e-06	2.42293e-05
CADM4	53.5912	1.41607	0.408864	3.46343	0.000533334	0.00274135
ZNF428	234.468	1.29163	0.3331	3.87761	0.000105487	0.000676833
ETHE1	6940.01	-3.90651	0.412316	-9.47456	2.67884e-21	9.92226e-19
CD177	39.8766	7.60496	1.61408	4.71163	2.45744e-06	2.5651e-05
CEACAM23	22.3379	2.24455	0.570565	3.93391	8.3576e-05	0.000555492
CEACAM24	6.85676	3.2827	1.05443	3.11326	0.00185035	0.00792183
CAECAM1	252.847	5.94199	0.60404	9.83708	7.7937e-23	4.33011e-20
CEACAM1	6370.89	-2.01077	0.457894	-4.39135	1.12649e-05	9.71711e-05
CXCL17	179.464	9.78292	1.30705	7.48475	7.16851e-14	5.31034e-12
PRR19	4.59725	2.64903	1.04433	2.53659	0.0111939	0.0357519
DEDD2	574.378	-1.31461	0.328557	-4.00118	6.30284e-05	0.000435252
POU2F2	187.834	2.77094	0.438163	6.324	2.54874e-10	7.50681e-09
ATP1A3	51.4807	1.77746	0.497198	3.57496	0.000350277	0.00191906
CD79A	488.374	2.22361	0.510383	4.35675	1.32009e-05	0.000112052
BCKDHA	785.594	-1.05413	0.258421	-4.0791	4.52105e-05	0.00032411
TMEM91	14.246	2.1605	0.657825	3.2843	0.00102234	0.00478777
TGFB1	345.275	1.65378	0.38218	4.32723	1.50999e-05	0.000125385
CYP2S1	45.8069	3.32301	0.702472	4.73045	2.24019e-06	2.36867e-05
CYP2F1	30.5371	7.90793	0.974416	8.11556	4.83569e-16	5.52399e-14
RAB4B	728.795	-1.2588	0.318888	-3.94748	7.89795e-05	0.000528968
NUMBL	155.848	1.01392	0.413647	2.45118	0.0142391	0.0435764
SPTBN4	15.6572	3.29427	0.502954	6.54985	5.75959e-11	2.01718e-09
IL-15L	206.641	-1.98366	0.525092	-3.77774	0.000158255	0.000965247
GMFG	642.389	1.88157	0.430537	4.37029	1.24079e-05	0.000105983
LRFN1	44.2323	1.23335	0.365612	3.37338	0.00074252	0.00363906
NCCRP1	152.981	2.63577	0.791014	3.33214	0.00086181	0.00413256
PAK4	687.909	-1.13371	0.321299	-3.52853	0.000417874	0.00222363
FBXO27	62.0159	2.07407	0.319717	6.48721	8.7438e-11	2.873e-09
RINL	57.491	1.65456	0.527362	3.13742	0.00170439	0.00739801
LGALS4	9102.55	-2.04468	0.384288	-5.3207	1.03368e-07	1.54242e-06
LGALS7B	13.1821	2.83614	0.68527	4.13872	3.49251e-05	0.000257986
MAP4K1	318.188	1.10064	0.348785	3.15563	0.00160154	0.00702137
RASGRP4	142.64	1.14807	0.358189	3.2052	0.0013497	0.00607192
SPRED3	37.1053	1.43188	0.418145	3.42435	0.000616275	0.00309861
GGN	14.2121	1.38781	0.515026	2.69464	0.00704648	0.0244477
DPF1	10.4416	1.73553	0.674112	2.57454	0.0100374	0.0326992
WDR87	22.6181	6.50275	1.62867	3.99268	6.533e-05	0.000449622
ZNF875	19.6467	1.57575	0.567919	2.77461	0.00552683	0.019869
ZNF570	165.285	1.16322	0.341058	3.41061	0.000648175	0.00323373
ZFP82	114.77	1.75912	0.474439	3.70779	0.000209072	0.00122631
ZNF566	101.314	1.36749	0.302765	4.51668	6.28157e-06	5.83876e-05
ZNF461	42.3006	1.21706	0.411125	2.96031	0.00307332	0.0121262
CAPNS1	4012.95	-1.00179	0.304761	-3.28712	0.00101216	0.00474374
THAP8	47.9258	1.30066	0.41045	3.16885	0.00153044	0.00676547
TYROBP	355.886	2.7537	0.530059	5.19509	2.04619e-07	2.82287e-06
HCST	19.2179	1.39012	0.551846	2.51903	0.0117678	0.037225
NFKBID	107.693	1.44864	0.331637	4.36814	1.25307e-05	0.000106734
KIRREL2	3.87606	2.63127	0.759202	3.46584	0.000528571	0.00272311
NPHS1	19.6012	7.27827	1.88223	3.86684	0.000110255	0.000703
UPK1A	220.632	9.99721	1.77838	5.62153	1.89274e-08	3.47373e-07
ATP4A	17.1344	6.73997	2.00651	3.35905	0.000782117	0.00380566
FFAR2	300.81	2.38895	0.484272	4.93307	8.09464e-07	9.578e-06
CD22	607.723	3.3344	0.549189	6.0715	1.26719e-09	3.12905e-08
FXYD5	535.06	1.71684	0.390524	4.39625	1.10135e-05	9.54803e-05
GRAMD1A	673.774	1.16937	0.281359	4.15614	3.23667e-05	0.000241673
WTIP	20.9124	1.67839	0.426019	3.93971	8.15786e-05	0.000543694
UBA2	1970.47	1.09107	0.24698	4.41764	9.97842e-06	8.76194e-05
CEBPA	403.238	-1.27077	0.399382	-3.18185	0.00146337	0.00651836
LRP3	147.375	-1.81879	0.391474	-4.64601	3.38417e-06	3.38223e-05
CEP89	234.279	1.27712	0.305351	4.18248	2.88348e-05	0.00021864
SLC7A9	413.466	-4.68381	0.997344	-4.69629	2.6493e-06	2.73269e-05
TDRD12	5.49194	-1.66399	0.669219	-2.48647	0.0129019	0.0401475
RGS9BP	156.597	-1.78979	0.342724	-5.22226	1.7675e-07	2.47188e-06
ANKRD27	1395.4	-1.04211	0.296263	-3.51753	0.000435591	0.00230786
C1H19orf12	98.5286	-1.05148	0.348687	-3.01553	0.00256534	0.01048
UQCRFS1	3319.39	-1.68561	0.307307	-5.48509	4.13265e-08	6.83392e-07
APBB1IP	191.76	1.73615	0.472578	3.67378	0.000238992	0.00137706
MYO3A	8.72146	1.62731	0.630956	2.57913	0.00990504	0.0323685
ENKUR	7.84134	-2.27627	0.740096	-3.07564	0.00210054	0.00879276
PRTFDC1	191.975	-1.44921	0.427661	-3.38869	0.000702283	0.00346829
ARHGAP21	845.691	-1.287	0.331189	-3.88601	0.000101906	0.0006587
KIAA1217	3268.1	1.90658	0.542428	3.5149	0.000439918	0.00232474
OTUD1	122.967	-2.08307	0.326861	-6.37296	1.85413e-10	5.65164e-09
ARMC3	6.53506	3.06867	0.927639	3.30804	0.000939512	0.00444758
SPAG6	20.2664	5.08141	0.917981	5.53543	3.10471e-08	5.30012e-07
NEBL	283.175	3.98927	0.486367	8.20218	2.36065e-16	2.88543e-14
PLXDC2	1878.58	1.77326	0.609601	2.90888	0.0036273	0.0139291
MAP3K8	206.474	2.50528	0.355491	7.04738	1.82318e-12	9.44269e-11
BAMBI	394.892	2.50149	0.397909	6.2866	3.24484e-10	9.24514e-09
ANKRD26	232.907	1.2016	0.278591	4.31314	1.6095e-05	0.000133195
SLC39A12	11.8217	5.24894	1.27897	4.10404	4.06001e-05	0.000295742
TMEM236	2144.49	-4.9202	0.706241	-6.96675	3.24348e-12	1.53663e-10
ST8SIA6	19.2395	4.38212	0.834666	5.25015	1.51976e-07	2.16e-06
CUBN	31.4577	2.30623	0.452735	5.094	3.5058e-07	4.54415e-06
DCLRE1C	392.322	1.07454	0.302667	3.55024	0.000384887	0.00207063
FAM107B	1082.88	1.66264	0.312822	5.31498	1.06667e-07	1.58419e-06
FRMD4A	361.179	1.60491	0.416566	3.8527	0.000116822	0.000739853
BEND7	207.694	2.55637	0.413565	6.18129	6.35794e-10	1.72313e-08
UCMA	5.23836	2.5446	0.785133	3.24097	0.00119122	0.00544923
CAMK1D	272.229	2.74965	0.411047	6.68937	2.24129e-11	8.58786e-10
PROSER2	122.225	-1.11254	0.353524	-3.147	0.00164954	0.00719556
CELF2	559.417	1.1613	0.438408	2.64891	0.00807513	0.0273262
GATA3	111.756	2.68869	0.454412	5.91686	3.28153e-09	7.4004e-08
ATP5F1C	6815.26	-1.10285	0.314112	-3.51101	0.000446401	0.00235086
SFMBT2	111.768	1.30306	0.458301	2.84323	0.00446591	0.0165515
PRKCQ	42.9701	1.73474	0.563638	3.07776	0.00208566	0.00874244
PFKFB3	1964.31	2.78433	0.298496	9.32786	1.08027e-20	3.47479e-18
IL2RA	53.707	2.59091	0.437714	5.91918	3.2355e-09	7.31008e-08
CALML5	332.04	8.70589	1.64187	5.30242	1.1428e-07	1.68702e-06
TUBAL3	69.3032	-4.45436	0.603024	-7.3867	1.50516e-13	1.01085e-11
ADARB2	13.3774	6.65255	2.33172	2.85306	0.00433007	0.0161361
SLC23A1	246.688	-2.90068	0.47371	-6.12333	9.16421e-10	2.37318e-08
MZB1	492.898	1.76498	0.592806	2.97733	0.00290776	0.0115884
STING1	225.208	2.25654	0.435869	5.1771	2.2536e-07	3.08809e-06
CYSTM1	1018.24	-1.07557	0.32785	-3.28069	0.00103554	0.00483846
SLC4A9	8.10056	1.36381	0.56273	2.42356	0.0153693	0.0463734
CD14	447.965	2.26555	0.521716	4.34249	1.40874e-05	0.00011848
NDUFA2	1202.21	-1.30777	0.304645	-4.29277	1.76461e-05	0.00014437
PCDHAC2	16.7116	2.29242	0.787935	2.9094	0.00362128	0.0139148
ARAP3	425.938	1.52167	0.340669	4.46671	7.94311e-06	7.19175e-05
SPRY4	401.274	1.67526	0.391048	4.28402	1.83547e-05	0.000148576
PRELID2	1600.92	-1.29904	0.319736	-4.06287	4.84731e-05	0.000345473
STK32A	11.6825	-1.49105	0.572225	-2.6057	0.00916874	0.0303285
GZMA	111.173	-2.10071	0.574053	-3.65943	0.00025278	0.00144245
GPX8	460.705	1.30287	0.521518	2.49823	0.0124814	0.0390555
MCIDAS	9.80561	5.93415	1.76226	3.36736	0.000758922	0.00370607
PLPP1	1271.66	-1.10596	0.370672	-2.98366	0.00284823	0.0113882
IL31RA	56.4753	3.63014	0.545665	6.65268	2.87796e-11	1.07906e-09
ANKRD55	21.1863	1.11205	0.392354	2.83431	0.00459249	0.0169589
MIER3	1048.35	-1.53479	0.393752	-3.89786	9.70459e-05	0.000631625
PLK2	1961.69	2.35101	0.395163	5.94946	2.69031e-09	6.15798e-08
GAPT	41.7103	3.07119	0.524981	5.85008	4.91322e-09	1.06103e-07
DIMT1	798.992	1.30353	0.277916	4.69039	2.72689e-06	2.79855e-05
RNF180	229.326	5.05343	0.832986	6.06665	1.30605e-09	3.21203e-08
RGS7BP	24.1273	1.71913	0.664535	2.58698	0.00968226	0.0317623
ADAMTS6	137.946	2.63027	0.460053	5.71731	1.08221e-08	2.11307e-07
ERBIN	5186.62	-1.27863	0.328284	-3.8949	9.82406e-05	0.000638322
CD180	225.412	1.93674	0.634413	3.05281	0.00226712	0.0093745
ZNF366	115.664	1.14575	0.473506	2.41973	0.0155322	0.0467265
TMEM171	472.57	-2.61371	0.42865	-6.09753	1.07721e-09	2.7148e-08
ARHGEF28	167.606	2.12202	0.314704	6.74293	1.55223e-11	6.22062e-10
ENC1	1887.07	2.69118	0.357127	7.53564	4.85948e-14	3.73569e-12
FAM169A	188.112	4.95603	0.924221	5.36239	8.21292e-08	1.26272e-06
PRSS54	30.0114	-1.65485	0.427325	-3.87258	0.000107691	0.000688086
CCDC113	119.044	-1.22856	0.354245	-3.4681	0.000524145	0.0027055
MMP15	2041.04	-1.0008	0.398457	-2.51168	0.0120156	0.0378719
DRC7	15.3542	5.86564	1.64403	3.56783	0.000359946	0.00196324
ADGRG5	23.4281	2.545	0.676346	3.76286	0.000167981	0.00101796
DOK4	673.516	-1.40243	0.272069	-5.15469	2.54049e-07	3.40114e-06
COQ9	1122.92	-1.29003	0.305567	-4.22175	2.42409e-05	0.000187886
CCL17	18.3772	2.18249	0.496729	4.39372	1.11427e-05	9.64567e-05
CCL22	38.0452	3.40695	0.643144	5.29733	1.17505e-07	1.72738e-06
CPNE2	269.203	-2.42648	0.382185	-6.34897	2.16759e-10	6.47785e-09
HERPUD1	1687.01	-1.32146	0.322485	-4.09773	4.17229e-05	0.000302299
SLC12A3	29.2887	-2.31269	0.571485	-4.04681	5.19207e-05	0.000367899
MT2A	476.269	1.14601	0.442405	2.59041	0.00958605	0.0314805
MT-III	58.2472	2.29465	0.902552	2.5424	0.0110094	0.0352962
GNAO1	407.418	1.16213	0.470094	2.47212	0.0134316	0.0415106
CES5A	121.126	9.24822	1.64755	5.6133	1.98502e-08	3.61593e-07
CES1	561.288	-3.67597	0.62885	-5.84554	5.0492e-09	1.08274e-07
SLC6A2	21.8432	7.23083	2.08718	3.46441	0.000531397	0.00273255
LPCAT2	1179.55	-1.93094	0.328341	-5.88089	4.08077e-09	8.96347e-08
MMP2	3849.38	1.71086	0.479943	3.56472	0.000364251	0.00197877
IRX5	15.6813	3.32921	0.721285	4.61567	3.91837e-06	3.82848e-05
IRX3	38.8003	1.69758	0.559592	3.0336	0.00241652	0.00992512
NOD2	183.518	3.91784	0.354066	11.0653	1.84881e-28	2.2598e-25
SNX20	168.317	2.98929	0.475591	6.28542	3.2696e-10	9.29402e-09
NKD1	2102.55	5.42423	0.699964	7.7493	9.23995e-15	8.06714e-13
N4BP1	1185.33	-1.07264	0.289599	-3.70389	0.000212317	0.00124349
NETO2	76.0788	1.68438	0.364549	4.62045	3.82911e-06	3.75628e-05
A3GALT2	852.722	-4.35217	0.492491	-8.83706	9.82723e-19	1.93739e-16
TRIM62	150.548	1.58123	0.305997	5.16747	2.3728e-07	3.21894e-06
AK2	1703.67	-1.02639	0.266665	-3.849	0.000118602	0.000748797
TMEM54	1873.42	-1.59252	0.497595	-3.20042	0.00137226	0.00616431
FNDC5	21.8315	1.35718	0.467559	2.90269	0.00369978	0.014163
KIAA1522	2396.96	-1.34705	0.404042	-3.33395	0.00085623	0.00411064
TSSK3	20.2413	-1.20835	0.4131	-2.92508	0.00344369	0.0133372
MARCKSL1	943.239	1.37252	0.315713	4.34736	1.37785e-05	0.000116308
HDAC1	1956.86	-1.07205	0.321396	-3.3356	0.000851162	0.00409113
IQCC	89.7746	2.16377	0.313905	6.89307	5.46021e-12	2.40073e-10
SPOCD1	18.5183	3.79275	0.97413	3.89347	9.88195e-05	0.000641024
ADGRB2	58.6125	1.02577	0.404744	2.53437	0.0112649	0.0359547
SDC3	984.63	1.03868	0.373782	2.77883	0.00545545	0.0196586
LAPTM5	3124.39	2.04922	0.464782	4.40899	1.03854e-05	9.08668e-05
PTPRU	281.471	3.1063	0.450081	6.90165	5.14011e-12	2.27636e-10
SESN2	314.163	-1.19075	0.326488	-3.64716	0.000265158	0.00150117
ATP5IF1	2227.93	-1.11022	0.298129	-3.72395	0.00019613	0.00116322
PTAFR	80.7044	1.40066	0.415583	3.37035	0.000750716	0.00367187
XKR8	93.987	1.54785	0.368681	4.19836	2.68856e-05	0.000205904
THEMIS2	130.15	2.43277	0.453499	5.36444	8.11989e-08	1.25157e-06
STX12	986.209	-1.16218	0.321623	-3.61348	0.00030211	0.00168462
FGR	421.9	2.2082	0.428791	5.14983	2.60723e-07	3.48668e-06
GPR3	3.99564	3.15783	0.927924	3.40312	0.000666221	0.00331699
CD164L2	11.1121	1.35972	0.521214	2.60875	0.00908742	0.0301181
SYTL1	174.558	1.10266	0.377231	2.92302	0.00346653	0.0134087
SLC9A1	807.837	-1.85046	0.324172	-5.70828	1.14122e-08	2.21415e-07
SFN	343.077	4.61789	0.498786	9.25827	2.07767e-20	6.34883e-18
RPS6KA1	2344.54	-1.93057	0.336477	-5.7376	9.60294e-09	1.92018e-07
CRYBG2	325.665	-1.67742	0.544679	-3.07964	0.0020725	0.00869623
UBXN11	35.0352	1.57468	0.373878	4.21174	2.53411e-05	0.000195422
CNKSR1	177.909	-1.68307	0.396091	-4.2492	2.14536e-05	0.000169507
C2H1orf232	3.22697	4.19707	1.43421	2.9264	0.00342914	0.0132893
PAFAH2	1167.59	-1.62041	0.318615	-5.08578	3.66109e-07	4.7254e-06
PAQR7	180.755	-1.52	0.311627	-4.87764	1.07361e-06	1.22757e-05
RSRP1	1100.06	-1.042	0.38711	-2.69176	0.00710767	0.024632
RUNX3	355.747	2.01605	0.367378	5.48767	4.07271e-08	6.76369e-07
STPG1	4.02287	2.75292	0.952424	2.89044	0.00384705	0.0146431
GRHL3	115.542	4.22447	0.652999	6.46934	9.84312e-11	3.16612e-09
IL22RA1	132.702	-1.34303	0.55663	-2.41279	0.0158308	0.0474294
PNRC2	3122.89	-1.23986	0.321705	-3.85403	0.000116191	0.000736238
CNR2	52.074	3.09109	0.712083	4.34091	1.41892e-05	0.000119035
HMGCL	944.901	-1.09117	0.296776	-3.67675	0.000236228	0.00136199
ASAP3	184.479	1.14012	0.400154	2.8492	0.004383	0.0162837
TCEA3	1261.54	-2.89105	0.38826	-7.44616	9.60999e-14	6.90958e-12
HTR1D	18.7565	2.85295	0.610262	4.67496	2.94007e-06	2.99471e-05
LUZP1	2175.29	-1.4725	0.318322	-4.62581	3.73145e-06	3.67227e-05
C1QB	1356.91	1.76454	0.594624	2.96749	0.00300241	0.0118881
C1QC	1434.46	1.80808	0.584754	3.09203	0.00198792	0.00841064
C1QA	1124.66	1.49068	0.589914	2.52694	0.011506	0.0365484
ALPL	307.036	1.65899	0.618279	2.68324	0.00729136	0.0251551
EIF4G3	1958.03	1.23995	0.279591	4.43486	9.21339e-06	8.1902e-05
CDA	166.489	2.02823	0.489313	4.14506	3.39723e-05	0.000251815
PLA2G2F	426.83	-2.13515	0.738288	-2.89203	0.00382767	0.0145886
PLA2G2D	47.6901	2.50993	1.0026	2.50343	0.0122997	0.038598
PLA2G5	23.6693	2.86057	0.557146	5.13434	2.83141e-07	3.75361e-06
PLA2G2E	27.7428	5.96938	1.02243	5.83843	5.26963e-09	1.1241e-07
RNF186	63.3891	-1.69034	0.643739	-2.62582	0.00864414	0.028971
ALDH4A1	941.665	-1.31943	0.245376	-5.3772	7.56548e-08	1.17319e-06
KLHDC7A	711.879	-1.96927	0.71152	-2.7677	0.00564535	0.0202118
PADI4	73.0467	2.02151	0.570309	3.54458	0.000393236	0.00211276
PADI2	859.978	4.01727	0.427719	9.3923	5.8704e-21	1.93929e-18
SDHB	1513.85	-1.39799	0.30648	-4.56145	5.0802e-06	4.8474e-05
CROCC	146.056	1.48638	0.324013	4.58739	4.48826e-06	4.32991e-05
ARHGEF19	194.682	3.23585	0.42166	7.67407	1.66621e-14	1.38545e-12
FAM131C	27.7523	3.02143	0.534039	5.6577	1.53417e-08	2.88051e-07
SRARP	18.0524	6.81656	1.94679	3.50144	0.000462753	0.00242237
FBLIM1	1243.55	-1.459	0.346259	-4.21362	2.5131e-05	0.000193925
TMEM82	55.703	-3.72276	0.504438	-7.38002	1.58268e-13	1.05137e-11
SLC25A34	143.003	-2.82894	0.406525	-6.95883	3.43114e-12	1.61926e-10
AGMAT	15.0413	-2.27137	0.626383	-3.62616	0.000287667	0.00161291
EFHD2	3025.74	-1.18698	0.310128	-3.82738	0.000129515	0.000807687
PDPN	1359.06	1.39396	0.53384	2.61119	0.00902278	0.0299444
AADACL3	10.529	6.30905	2.26126	2.79006	0.00526978	0.0190548
AADACL4	191.199	10.5601	1.2129	8.70655	3.13273e-18	5.71512e-16
DHRS3	166.823	-1.09667	0.395963	-2.76963	0.00561199	0.020111
VPS13D	1719.17	-1.0713	0.308721	-3.47013	0.000520214	0.00268748
TNFRSF8	22.1514	2.59343	0.554149	4.68002	2.86851e-06	2.93159e-05
CLCN6	262.29	1.30311	0.287081	4.53917	5.64758e-06	5.31003e-05
MTHFR	323.846	2.05348	0.319742	6.42231	1.34225e-10	4.21758e-09
C2H1orf167	92.2239	3.14101	0.452485	6.94169	3.87442e-12	1.78034e-10
AGTRAP	293.821	1.66645	0.356731	4.67146	2.9907e-06	3.04121e-05
DISP3	134.159	1.97551	0.420228	4.70104	2.58837e-06	2.68571e-05
NREP	342.567	1.21955	0.414287	2.94373	0.00324287	0.0126678
CAMK4	147.285	1.77333	0.483929	3.66445	0.000247869	0.00141774
TMEM232	25.6681	1.48542	0.456157	3.25638	0.00112842	0.00521463
MACIR	1038.79	-2.17137	0.376385	-5.76903	7.97306e-09	1.62696e-07
PAM	11120.8	2.10362	0.408055	5.15523	2.53317e-07	3.39505e-06
SLCO4C1	25.3657	2.46281	0.800573	3.07631	0.0020958	0.00877594
ST8SIA4	324.393	1.32506	0.41756	3.17335	0.00150692	0.00668327
LNPEP	95.6508	1.40033	0.396622	3.53065	0.000414544	0.00221072
PCSK1	825.693	3.18125	0.752213	4.22918	2.34544e-05	0.000182717
ELL2	1311.47	1.0355	0.277761	3.72803	0.000192986	0.00114975
RHOBTB3	1161.56	2.90075	0.375577	7.72345	1.13221e-14	9.74574e-13
ADGRV1	501.254	1.51271	0.465811	3.24748	0.0011643	0.00534407
MEF2C	678.493	1.27854	0.477164	2.67945	0.00737425	0.0253688
TMEM161B	289.653	-1.04633	0.321046	-3.25911	0.00111761	0.00517052
RASA1	1210.59	1.09798	0.268739	4.08568	4.39484e-05	0.000316548
VCAN	2093.77	2.17826	0.571147	3.81383	0.000136832	0.000848982
XRCC4	113.25	1.13642	0.325793	3.48818	0.000486324	0.00253153
ATP6AP1L	28.1967	6.82158	1.7201	3.96581	7.31486e-05	0.000494796
SSBP2	386.622	-2.03833	0.417926	-4.87724	1.0758e-06	1.22893e-05
RASGRF2	297.891	-1.40372	0.498222	-2.81746	0.00484057	0.0177091
BHMT	100.135	1.97687	0.591708	3.34095	0.000834919	0.00402414
ARSB	192.352	1.79117	0.354426	5.05373	4.33272e-07	5.47096e-06
LHFPL2	2535.31	-1.09857	0.338439	-3.24599	0.00117041	0.00536809
IQGAP2	3897.5	-2.68069	0.483009	-5.54998	2.85699e-08	4.94631e-07
GCNT4	69.1491	2.09876	0.547058	3.83645	0.000124825	0.000782031
NIPA1	158.736	2.51748	0.338616	7.43462	1.0487e-13	7.40941e-12
SNRPN	695.298	1.00101	0.29704	3.36994	0.000751847	0.00367511
MKRN3	37.8565	3.93033	0.571039	6.88278	5.86977e-12	2.56236e-10
CHRNA7	13.7958	1.75335	0.635519	2.75893	0.00579902	0.0206746
TRPM1	11.6764	1.82573	0.640327	2.85124	0.0043549	0.0162089
PCSK6	428.888	1.094	0.378498	2.89036	0.00384796	0.0146431
CHSY1	679.05	1.93064	0.298351	6.47103	9.73359e-11	3.1558e-09
CERS3	22.5736	7.41426	1.7693	4.19051	2.78332e-05	0.000212362
RGMA	82.0627	1.4026	0.52358	2.67886	0.00738723	0.0253992
SV2B	276.113	1.58517	0.510829	3.10313	0.00191486	0.00815801
NTRK3	80.525	2.58656	0.45435	5.69288	1.24914e-08	2.40444e-07
AEN	459.111	1.56472	0.288248	5.42836	5.68731e-08	9.15889e-07
HAPLN3	124.482	1.25439	0.481961	2.60269	0.00924965	0.0305563
MFGE8	2884.57	1.00729	0.421502	2.38975	0.0168598	0.0498614
RLBP1	32.6695	4.45372	0.623119	7.14746	8.83958e-13	4.95625e-11
KIF7	190.406	1.81923	0.324631	5.60399	2.0947e-08	3.77632e-07
PLIN1	25.5875	4.47621	0.956911	4.67777	2.90007e-06	2.95643e-05
ANPEP	5131.87	-3.89178	0.797388	-4.88066	1.05733e-06	1.21122e-05
FES	383.132	1.50865	0.410322	3.67675	0.000236226	0.00136199
ZSCAN2	78.9639	1.00919	0.318138	3.17218	0.001513	0.00670538
ALPK3	141.249	2.03898	0.851928	2.39337	0.0166944	0.049504
AP3B2	31.276	1.19071	0.442963	2.68806	0.00718686	0.0248782
TM6SF1	32.3484	1.19342	0.471197	2.53275	0.0113171	0.0360795
ADAMTSL3	324.268	-1.66263	0.441505	-3.76581	0.000166009	0.00100751
MEX3B	35.0985	1.79743	0.424967	4.22958	2.34128e-05	0.000182625
STARD5	283.056	-1.53539	0.321535	-4.77517	1.79554e-06	1.9422e-05
IL16	391.916	1.3173	0.431138	3.05542	0.00224749	0.00930022
CFAP161	4.55529	3.00778	0.906389	3.31842	0.000905267	0.00430883
CEMIP	2499.12	4.49473	0.516664	8.69952	3.33292e-18	5.99093e-16
ABHD17C	594.36	-1.07726	0.422348	-2.55065	0.0107523	0.0345949
ARNT2	332.296	1.21023	0.373472	3.24049	0.00119324	0.00545641
FAH	556.387	-1.09548	0.440708	-2.48573	0.0129286	0.0402103
BCL2A1	746.976	1.74753	0.403808	4.32761	1.50733e-05	0.000125334
MINAR1	205.087	9.36517	1.9139	4.89325	9.91851e-07	1.14372e-05
ADAMTS7	110.554	1.15656	0.446586	2.58979	0.00960354	0.0315294
IDH3A	2174.77	-1.2181	0.301813	-4.03595	5.43812e-05	0.000383334
ACSBG1	672.849	-3.37193	0.492164	-6.85125	7.32088e-12	3.12124e-10
CRABP1	3.04848	-2.53208	1.00789	-2.51226	0.0119959	0.0378195
KIAA0232	805.219	-1.57414	0.264352	-5.95472	2.6052e-09	5.99484e-08
SORCS2	274.369	3.00954	0.542178	5.55083	2.84313e-08	4.9428e-07
AFAP1	2156.5	3.34115	0.40064	8.33954	7.45812e-17	1.03592e-14
ABLIM2	285.571	2.71583	0.474506	5.72348	1.04363e-08	2.05415e-07
ACOX3	343.991	-1.75572	0.28167	-6.23326	4.56833e-10	1.26906e-08
DOK7	99.7696	1.60924	0.502155	3.20466	0.00135222	0.00608099
HGFAC	15.5632	1.89622	0.582531	3.25514	0.00113335	0.00523148
RGS12	170.854	1.02133	0.285779	3.57384	0.000351789	0.00192563
GRK4	42.7641	-1.27742	0.343343	-3.72053	0.000198808	0.00117677
CFAP99	20.5315	6.05881	1.46226	4.14345	3.42115e-05	0.000253435
C3H4orf48	87.4494	1.58323	0.399989	3.95819	7.55186e-05	0.000508855
LETM1	1936.78	-1.44045	0.29403	-4.89899	9.63317e-07	1.11714e-05
FGFR3	757.525	-1.76468	0.435801	-4.04928	5.13744e-05	0.000364451
FAM184B	40.9294	4.80641	0.684552	7.02125	2.19897e-12	1.10609e-10
PROM1	2877.06	-1.78361	0.49684	-3.5899	0.000330803	0.00182218
FGFBP1	2340.23	-3.85327	0.586231	-6.57295	4.93269e-11	1.73753e-09
CC2D2A	319.361	1.81577	0.31713	5.72564	1.03046e-08	2.03151e-07
HS3ST1	242.671	1.30057	0.401973	3.23546	0.00121446	0.00553876
MSX1	428.949	4.35159	0.529812	8.21346	2.14905e-16	2.7642e-14
STK32B	33.2338	-4.23852	0.619934	-6.83706	8.0836e-12	3.4071e-10
EVC2	520.076	3.14331	0.406009	7.74195	9.78999e-15	8.48674e-13
EVC	319.471	1.16058	0.438181	2.64862	0.00808203	0.0273354
JAKMIP1	43.5583	2.00448	0.449584	4.45852	8.25286e-06	7.43914e-05
NSUN7	176.693	-1.24866	0.493151	-2.53201	0.0113412	0.036128
RBM47	2361.5	-1.44652	0.417748	-3.46267	0.000534842	0.00274678
RHOH	218.47	2.12585	0.482939	4.4019	1.07307e-05	9.34195e-05
UGDH	2473.59	-1.73867	0.379237	-4.58465	4.54739e-06	4.37315e-05
TMEM156	85.6701	2.83455	0.470333	6.02668	1.67357e-09	4.03472e-08
TLR10	49.3991	2.81897	0.747686	3.77026	0.000163076	0.000991186
KLF3	1844.53	-1.50065	0.318519	-4.71133	2.46103e-06	2.56666e-05
RELL1	1147.24	1.07635	0.306685	3.50962	0.000448743	0.00235913
C3H4orf19	101.583	-1.42036	0.536818	-2.64589	0.00814753	0.0275331
DTHD1	30.9095	2.15229	0.694933	3.09713	0.00195406	0.00830475
CAR1	526.46	11.0435	1.1203	9.85765	6.35193e-23	3.69712e-20
CCKAR	7.61941	4.92037	1.42939	3.44229	0.000576816	0.00293279
SLC34A2	1236.39	-2.21278	0.781871	-2.83011	0.00465324	0.0171409
CCDC149	295.38	-1.00116	0.274524	-3.64688	0.000265447	0.00150141
SOD3	293.118	1.81657	0.424532	4.27899	1.87741e-05	0.000151369
PPARGC1A	110.878	-1.29078	0.321082	-4.02008	5.81778e-05	0.000406359
SPON2	824.504	1.65177	0.391376	4.22043	2.43841e-05	0.000188637
FGFRL1	198.325	-1.4474	0.387735	-3.73296	0.00018924	0.0011322
SLC26A1	83.6255	-2.96912	0.404648	-7.33754	2.17553e-13	1.38497e-11
DGKQ	876.625	-1.58367	0.359632	-4.40359	1.06476e-05	9.28946e-05
TMEM175	476.641	-1.12646	0.236978	-4.75343	1.99997e-06	2.14435e-05
GAK	2229.69	-1.26783	0.277635	-4.56655	4.95816e-06	4.73759e-05
CPLX1	51.0943	-1.37689	0.384961	-3.5767	0.000347956	0.00190892
SLC49A3	64.0574	1.65555	0.541494	3.05738	0.0022328	0.00925762
PIGG	895.636	-1.08786	0.291037	-3.73787	0.000185589	0.00111222
EDARADD	154.393	1.51639	0.439511	3.45017	0.000560235	0.00286366
GPR137B	514.993	1.97506	0.375156	5.26463	1.40469e-07	2.02113e-06
NID1	1945.05	1.36348	0.408808	3.33526	0.000852197	0.00409347
GNG4	122.269	2.04268	0.514998	3.96639	7.29697e-05	0.000494406
MAP3K21	430.506	-1.06873	0.348139	-3.06982	0.00214186	0.00894123
PCNX2	19.4642	2.31794	0.578236	4.00864	6.10701e-05	0.000423884
SIPA1L2	338.884	-1.01085	0.394259	-2.56393	0.0103493	0.0335151
FAM89A	55.3615	-1.02552	0.360701	-2.84313	0.00446735	0.0165518
TTC13	507.437	-1.08814	0.27149	-4.00802	6.12288e-05	0.000424745
CAPN9	391.205	-3.00739	0.86461	-3.47832	0.000504565	0.00261215
PGBD5	142.789	4.58303	0.58209	7.8734	3.45135e-15	3.34808e-13
ABCB10	1105.55	-1.25344	0.286258	-4.37871	1.19385e-05	0.000102188
ACTA1	256.841	-3.14699	0.900074	-3.49637	0.000471634	0.00246358
RAB4A	835.317	-1.0084	0.272632	-3.69877	0.000216648	0.0012622
RHOU	1067.6	-1.56812	0.317131	-4.94471	7.6258e-07	9.10255e-06
IPMK	877.045	-1.45196	0.346865	-4.18594	2.8399e-05	0.000216006
CISD1	1282.69	-1.77429	0.291243	-6.09212	1.11428e-09	2.79095e-08
UBE2D1	504.431	1.01071	0.274399	3.68336	0.000230177	0.00133213
BICC1	373.328	1.48275	0.480523	3.08569	0.0020308	0.00855061
ANK3	644.364	-1.08123	0.375516	-2.87931	0.00398546	0.0151005
TMEM26	94.9989	1.60541	0.483508	3.32034	0.000899082	0.00428607
CABCOCO1	47.573	2.51532	0.420995	5.9747	2.30513e-09	5.37703e-08
ARID5B	341.742	1.32947	0.29668	4.48117	7.42342e-06	6.76128e-05
ZNF365	254.594	1.21923	0.384249	3.17302	0.0015086	0.00668828
EGR2	136.517	1.94026	0.425726	4.55754	5.17551e-06	4.91915e-05
MYPN	4.99871	-3.11918	0.984457	-3.16843	0.00153266	0.00677286
DNA2	145.547	1.13346	0.440183	2.57498	0.0100246	0.0326663
TET1	75.5698	1.11118	0.420322	2.64365	0.00820173	0.0276933
DDX21	1749.62	1.09866	0.296329	3.70757	0.00020926	0.00122676
SRGN	1696.28	2.53164	0.444215	5.69912	1.20426e-08	2.32906e-07
HKDC1	8.1965	-3.65263	0.923898	-3.9535	7.70162e-05	0.00051809
HK1	1461.45	1.02338	0.278854	3.66995	0.000242601	0.00139151
TSPAN15	2020.39	-1.57471	0.374543	-4.20434	2.61842e-05	0.000201162
NEUROG3	23.3537	-3.01085	0.677539	-4.44381	8.83782e-06	7.88963e-05
PALD1	349.625	1.63958	0.34644	4.73265	2.21611e-06	2.34727e-05
PCBD1	812.501	-1.58277	0.309787	-5.1092	3.23518e-07	4.23379e-06
UNC5B	1246.26	-1.94147	0.37181	-5.22167	1.7732e-07	2.477e-06
CDH23	79.2116	2.4918	0.507217	4.91269	8.98346e-07	1.05374e-05
C4H10orf105	21.7642	6.37537	1.50878	4.2255	2.38408e-05	0.000185373
SPOCK2	781.77	2.03176	0.528513	3.8443	0.000120897	0.000760539
OIT3	12.5288	-1.20534	0.461929	-2.60937	0.00907093	0.0300879
PLA2G12B	256.805	-3.19672	0.74591	-4.28567	1.82191e-05	0.00014787
ANXA7	1795.37	-1.11144	0.329428	-3.37385	0.000741239	0.00363424
SEC24C	2110.21	-1.05813	0.264282	-4.00379	6.23361e-05	0.000431446
PLAU	769.231	2.9936	0.454253	6.59015	4.39372e-11	1.57491e-09
VDAC2	7362.4	-1.55969	0.325573	-4.79059	1.66293e-06	1.81644e-05
COMTD1	501.514	-1.7245	0.345174	-4.99604	5.85209e-07	7.13873e-06
DLG5	667.768	1.64591	0.32631	5.04399	4.55922e-07	5.73327e-06
CPHXL	7.90838	5.5054	1.44225	3.81723	0.000134959	0.000838638
MAT1A	5.21223	2.49816	0.9992	2.50016	0.0124138	0.0388663
C4H10orf99	5040.62	-2.73045	0.580146	-4.70649	2.52022e-06	2.62167e-05
CDHR1	33.0649	-2.76162	0.862933	-3.20027	0.001373	0.00616538
RGR	130.672	-2.84602	0.909148	-3.13043	0.00174552	0.00754703
ADIRF	1083.53	2.05725	0.491164	4.18852	2.8078e-05	0.000213697
SHLD2	221.011	-1.00942	0.310659	-3.24927	0.001157	0.00531657
GPRIN2	7.73351	5.23496	1.50224	3.48478	0.000492541	0.0025564
GDF2	2.77884	-4.50508	1.5126	-2.97837	0.00289786	0.0115527
DOK3	75.8769	2.27773	0.503101	4.52739	5.97175e-06	5.56771e-05
DBN1	768.968	1.10626	0.308417	3.58689	0.000334646	0.00184003
PRR7	34.3423	1.7206	0.359415	4.78721	1.69112e-06	1.84229e-05
SLC34A1	7.16397	2.07789	0.615056	3.37838	0.000729151	0.0035836
RGS14	151.177	1.79509	0.433711	4.13891	3.4896e-05	0.000257986
HK3	100.882	1.74383	0.471542	3.69814	0.000217186	0.00126473
GPRIN1	37.0643	1.54085	0.36318	4.24267	2.20877e-05	0.000173843
CDHR2	6558.9	-4.52669	0.554491	-8.16369	3.24947e-16	3.78269e-14
CLTB	1895.32	-1.4029	0.284098	-4.93808	7.88942e-07	9.37583e-06
ARL10	201.146	1.12592	0.257105	4.37923	1.19101e-05	0.000102016
KIAA1191	2497.68	-1.02441	0.251663	-4.07058	4.68968e-05	0.000334825
SFXN1	1311.14	-1.67688	0.342657	-4.89377	9.89231e-07	1.14177e-05
MSX2	92.8492	3.76153	0.579176	6.49462	8.32441e-11	2.74998e-09
STC2	163.657	2.27812	0.486078	4.68673	2.77603e-06	2.8442e-05
NKX2-5	12.8119	6.60819	1.29712	5.09453	3.4961e-07	4.5364e-06
SH3PXD2B	1212.42	1.54046	0.312867	4.92371	8.49207e-07	1.00192e-05
STK10	1148.07	2.15169	0.304409	7.0684	1.56729e-12	8.32912e-11
FGF18	156.419	3.9845	0.591159	6.74015	1.58228e-11	6.32034e-10
NPM1	9236.73	1.24464	0.253756	4.90486	9.34954e-07	1.09149e-05
TLX3	2.10993	4.41212	1.7766	2.48347	0.0130111	0.040387
GABRP	89.5964	7.52692	1.33131	5.65376	1.56974e-08	2.9293e-07
LCP2	382.279	2.18593	0.412719	5.29642	1.18098e-07	1.73291e-06
DOCK2	455.374	2.39137	0.506653	4.71994	2.35911e-06	2.4709e-05
SLIT3	2053.69	2.15835	0.753561	2.8642	0.00418067	0.0156993
MAT2B	2273.35	-1.59277	0.342557	-4.64964	3.32512e-06	3.32866e-05
GABRB2	190.27	9.83287	1.55106	6.33943	2.30615e-10	6.87514e-09
ATP10B	1834.2	-2.01653	0.701999	-2.87255	0.00407173	0.015375
IL12B	57.426	4.85879	0.737455	6.58859	4.44028e-11	1.58695e-09
CYFIP2	675.585	2.55548	0.369289	6.92001	4.51616e-12	2.02945e-10
FNDC9	10.787	-2.09408	0.725068	-2.88812	0.00387549	0.0147158
HAVCR2	65.5069	1.03051	0.387724	2.65784	0.00786423	0.0267831
HAVCR1	393.731	2.13129	0.491356	4.33756	1.44072e-05	0.000120533
TIMD4	319.434	1.68104	0.599795	2.80269	0.00506788	0.0184414
GEMIN5	679.547	1.00046	0.287026	3.48562	0.000491005	0.00254951
FAXDC2	678.939	-1.45537	0.363164	-4.00749	6.13684e-05	0.000425471
NMUR2	6.30379	-4.76495	1.05599	-4.51233	6.41196e-06	5.94188e-05
GLRA1	4.34371	3.12673	0.960837	3.25418	0.0011372	0.00524332
SPARC	17614.7	1.48678	0.568239	2.61647	0.00888452	0.029582
FAT2	109.214	-4.47412	0.575926	-7.76857	7.93788e-15	7.13417e-13
SLC36A1	2237.48	-3.63038	0.421563	-8.61172	7.19702e-18	1.17292e-15
GM2A	1020.42	1.80206	0.36966	4.87492	1.08853e-06	1.23884e-05
CCDC69	256.679	1.19389	0.441501	2.70415	0.00684786	0.02383
GPX3	266.695	-1.21556	0.502597	-2.41856	0.0155819	0.0468504
ZNF300	18.0994	3.25231	0.703524	4.62288	3.7844e-06	3.71839e-05
SMIM3	997.999	1.80551	0.32414	5.57015	2.54526e-08	4.49576e-07
MYOZ3	39.0296	6.98821	1.16803	5.98292	2.19179e-09	5.14207e-08
SLC6A7	24.1892	1.03988	0.404955	2.56789	0.010232	0.0332365
CSF1R	904.477	1.72839	0.517566	3.33946	0.000839424	0.00404097
SLC26A2	5513.01	-2.9335	0.489363	-5.99453	2.04076e-09	4.81548e-08
PDE6A	235.58	-1.7703	0.593276	-2.98394	0.00284566	0.0113817
PPARGC1B	525.297	-2.82692	0.341383	-8.28079	1.22365e-16	1.66186e-14
ARHGEF37	289.508	-1.06684	0.332776	-3.20587	0.00134657	0.00606227
PCYOX1L	122.168	2.45353	0.342659	7.16026	8.05246e-13	4.55672e-11
SH3TC2	42.7581	1.30968	0.395109	3.31472	0.000917354	0.00435788
ADRB2	125.548	2.65922	0.373088	7.12761	1.02126e-12	5.67402e-11
ESM1	624.828	2.67381	0.486272	5.4986	3.82821e-08	6.38365e-07
SNX18	1270.57	1.412	0.293496	4.81098	1.50192e-06	1.65537e-05
HSPB3	45.5482	7.50602	0.9257	8.10848	5.1257e-16	5.80105e-14
ISL1	42.3348	1.66032	0.498436	3.33107	0.000865144	0.00414395
PARP8	526.322	2.32931	0.413706	5.63036	1.79833e-08	3.31539e-07
EMB	323.087	1.36076	0.444342	3.06242	0.00219552	0.00913558
FGF10	236.405	1.79778	0.548111	3.27996	0.00103822	0.00484726
CCL28	129.224	-2.29015	0.626665	-3.6545	0.000257685	0.00146497
HMGCS1	2315.39	-1.1811	0.303841	-3.88724	0.000101391	0.000655715
SELENOP	17316.6	-1.37205	0.400914	-3.4223	0.000620937	0.00311821
CCDC152	121.373	-1.24897	0.441799	-2.82701	0.00469853	0.017267
C6	699.302	3.91756	1.16833	3.35314	0.000799003	0.00387394
PTGER4	720.289	-2.05646	0.325949	-6.30916	2.80555e-10	8.14541e-09
FYB1	476.307	1.65885	0.442233	3.75108	0.000176077	0.00105915
OSMR	1640.36	1.55175	0.444212	3.49327	0.000477144	0.00248826
SLC1A3	61.9153	-2.39943	0.56518	-4.24543	2.18179e-05	0.000172009
IL7R	324.762	1.31251	0.503037	2.60916	0.00907635	0.0300977
ADAMTS12	154.892	1.82704	0.51206	3.56802	0.000359687	0.00196271
NPR3	99.2405	2.68684	0.388418	6.91739	4.60045e-12	2.05224e-10
C4H5orf22	519.273	1.10018	0.265951	4.13678	3.52221e-05	0.000259975
BASP1	605.302	3.21619	0.363522	8.8473	8.96584e-19	1.79655e-16
RETREG1	985.162	-1.17539	0.309626	-3.79617	0.000146947	0.00090394
ANKH	648.908	-2.52195	0.41117	-6.13359	8.59199e-10	2.26336e-08
B3GAT1	256.296	10.3808	2.12108	4.8941	9.87556e-07	1.14092e-05
GLB1L3	7.35306	4.56101	1.38436	3.29467	0.000985377	0.00463776
JAM3	790.076	2.51432	0.387417	6.48997	8.58546e-11	2.82857e-09
IGSF9B	22.4299	3.23005	0.584895	5.52245	3.34306e-08	5.65959e-07
ADAMTS15	87.355	3.86205	0.54956	7.02754	2.10213e-12	1.06615e-10
APLP2	6077.2	-1.05406	0.276909	-3.80652	0.000140935	0.000871347
NFRKB	646.688	-1.52886	0.323692	-4.7232	2.32162e-06	2.43581e-05
TMEM45B	1541.64	-2.65593	0.567318	-4.68156	2.84704e-06	2.91208e-05
KCNJ1	90.3227	-4.09349	1.06384	-3.84786	0.000119156	0.000751516
FLI1	445.463	1.50768	0.443958	3.39601	0.00068377	0.00339056
ETS1	1849.66	1.10873	0.411347	2.69537	0.007031	0.0244009
TMEM218	185.004	1.7968	0.393183	4.56989	4.87977e-06	4.67075e-05
SLC37A2	470.283	2.58194	0.508242	5.08014	3.77165e-07	4.82731e-06
SPA17	97.0523	-1.06511	0.313613	-3.39627	0.000683106	0.00339001
SIAE	683.89	-1.04951	0.28655	-3.66257	0.000249697	0.00142552
VWA5A	599.72	1.78392	0.54824	3.2539	0.00113833	0.00524557
ZNF202	293.015	1.00851	0.281087	3.58788	0.000333376	0.00183387
SCN3B	196.278	2.5434	0.440088	5.7793	7.501e-09	1.53833e-07
GRAMD1B	488.025	2.28017	0.428718	5.31858	1.0458e-07	1.55699e-06
JHY	31.398	-1.56649	0.536471	-2.91999	0.0035004	0.0135012
BLID	14.9564	6.54362	1.57547	4.15344	3.27517e-05	0.00024431
SORL1	2705.61	-1.38665	0.379569	-3.65323	0.00025896	0.00146948
GRIK4	26.2421	2.4819	0.608079	4.08154	4.47386e-05	0.000321481
TLCD5	24.2999	2.32146	0.421025	5.51382	3.5113e-08	5.91981e-07
POU2F3	8.76637	1.2941	0.518111	2.49773	0.0124992	0.0390935
OAF	1104.57	-1.88327	0.353261	-5.33112	9.76097e-08	1.46751e-06
USP2	164.77	-2.28704	0.363705	-6.28817	3.21234e-10	9.17393e-09
CCDC153	85.9295	1.95383	0.420326	4.64836	3.34578e-06	3.3466e-05
PDZD3	489.36	-1.34464	0.510247	-2.63528	0.00840687	0.0282968
SLC37A4	397.63	-1.70139	0.34405	-4.94517	7.60779e-07	9.08993e-06
UPK2	8.06796	5.65111	2.16015	2.61607	0.00889472	0.029605
CXCR5	101.176	2.50204	0.961753	2.60154	0.00928062	0.0306173
TREH	19.4026	-2.04807	0.483137	-4.23911	2.24411e-05	0.000176511
MPZL2	1168.65	-1.42573	0.41744	-3.41542	0.000636832	0.00318625
JAML	297.586	1.63001	0.430278	3.78828	0.000151693	0.000929395
SMIM35	9.13253	4.64192	0.906291	5.12189	3.02482e-07	3.9798e-06
IL10RA	386.195	1.9692	0.419789	4.69094	2.71959e-06	2.79576e-05
TMPRSS13	86.3951	5.62144	1.02396	5.48988	4.022e-08	6.68856e-07
FXYD6	597.088	1.90403	0.393694	4.83631	1.32273e-06	1.46713e-05
DSCAML1	20.4933	1.89522	0.58846	3.22064	0.00127905	0.00580105
PCSK7	2520.14	-1.01747	0.311378	-3.26765	0.00108445	0.00503426
APOA1	263.769	3.28786	0.587698	5.59448	2.21287e-08	3.9718e-07
CADM1	588.29	2.40127	0.409657	5.86167	4.58241e-09	9.95419e-08
TMPRSS5	128.367	-3.12655	0.645412	-4.84427	1.27079e-06	1.41853e-05
ANKK1	10.7015	21.4472	3.11522	6.88466	5.79245e-12	2.53767e-10
BCO2	263.366	-2.36594	0.566882	-4.1736	2.99824e-05	0.000226639
TEX12	129.75	-1.98193	0.49547	-4.0001	6.33156e-05	0.000436742
IL18	732.063	-1.62712	0.473344	-3.43749	0.000587122	0.00297814
SDHD	3822.23	-2.07392	0.3092	-6.70736	1.98182e-11	7.73923e-10
DLAT	1147.14	-1.3748	0.288255	-4.76938	1.84791e-06	1.99005e-05
LAYN	96.1969	1.23227	0.389752	3.16166	0.00156871	0.00690717
POU2AF1	588.266	2.68365	0.551512	4.86598	1.13893e-06	1.28424e-05
COLCA2	24.9922	1.66551	0.498683	3.33983	0.000838308	0.00403729
ZC3H12C	227.559	2.50442	0.354704	7.0606	1.65783e-12	8.69685e-11
EXPH5	1432.71	-1.85718	0.488371	-3.8028	0.000143069	0.000883646
ATM	399.654	1.22686	0.270488	4.53574	5.74022e-06	5.38471e-05
SLC35F2	896.105	-1.09643	0.452841	-2.42122	0.0154684	0.0465837
GUCY1A2	363.251	1.50479	0.511247	2.94337	0.00324662	0.0126703
CASP4	1398.55	-2.34209	0.374605	-6.25217	4.04783e-10	1.13219e-08
CASP12	122.06	1.82721	0.380508	4.80201	1.57081e-06	1.72198e-05
PDGFD	1323.29	1.99319	0.409113	4.87198	1.10483e-06	1.25485e-05
MMP13	726.069	2.6217	0.703471	3.7268	0.000193923	0.00115232
MMP12	855.723	1.83419	0.606679	3.02333	0.00250007	0.0102407
MMP3	474.145	3.87068	1.07682	3.59454	0.000324964	0.00179486
MMP1	3373.03	2.3119	0.93241	2.47949	0.013157	0.0407546
MMP8	18.8751	2.0134	0.724761	2.77802	0.00546908	0.0197019
MMP7	764.228	9.83945	0.888593	11.0731	1.69497e-28	2.2598e-25
TMEM123	3405.51	1.21301	0.303032	4.00293	6.25621e-05	0.000432766
BIRC3	1527.78	2.22486	0.42441	5.24223	1.58643e-07	2.24173e-06
CEP126	51.0799	-1.12311	0.374365	-3.00005	0.00269939	0.0109218
ZZEF1	871.531	-1.08583	0.275572	-3.94028	8.13868e-05	0.000542712
SPNS3	56.582	1.54561	0.445976	3.46568	0.000528892	0.00272311
SPNS2	136.812	2.1813	0.366193	5.95669	2.57392e-09	5.94176e-08
GGT6	485.163	-1.47209	0.527006	-2.79331	0.00521722	0.018906
PIMREG	66.9757	3.27314	0.501771	6.52319	6.88291e-11	2.34999e-09
AIPL1	4.89054	3.50525	0.852869	4.10995	3.95751e-05	0.00028862
NLRP1	68.9926	3.36024	0.605724	5.54748	2.89814e-08	4.99949e-07
SCIMP	531.351	3.14216	0.518337	6.06201	1.34433e-09	3.29411e-08
RNF167	1340.75	-1.10265	0.273235	-4.03555	5.44736e-05	0.000383764
MINK1	1569.22	-1.15337	0.273952	-4.21013	2.55226e-05	0.000196574
TM4SF5	162.235	-2.57603	0.498968	-5.16271	2.43404e-07	3.29471e-06
MED11	679.467	-2.02902	0.345075	-5.87995	4.10396e-09	8.98973e-08
ARRB2	273.642	1.19895	0.312508	3.83652	0.000124788	0.000782031
ALOX12	15.1944	1.55342	0.585033	2.65526	0.00792464	0.0269438
SLC16A13	210.626	1.44057	0.414526	3.47521	0.000510451	0.00264062
SLC16A11	13.2292	2.36444	0.657324	3.59706	0.000321832	0.00177976
DLG4	125.408	1.10979	0.402147	2.75965	0.00578628	0.0206438
ACADVL	4453.15	-2.16182	0.2855	-7.57207	3.67317e-14	2.93445e-12
CLDN7	3962.46	-1.47864	0.570194	-2.59321	0.00950836	0.0312589
SLC2A4	156.058	-1.28116	0.534035	-2.39902	0.0164392	0.0488658
YBX2	72.2286	1.74055	0.5362	3.24608	0.00117005	0.00536809
ACAP1	601.803	1.28369	0.408174	3.14495	0.00166112	0.00723332
PLSCR3	276.077	1.4092	0.316297	4.4553	8.37748e-06	7.5348e-05
TMEM256	512.634	-1.20739	0.331178	-3.64576	0.000266599	0.00150723
NLGN2	156.884	2.13851	0.405871	5.26895	1.3721e-07	1.98007e-06
TMEM102	298.353	-1.32758	0.3866	-3.434	0.000594755	0.00301022
CHRNB1	181.119	2.01327	0.375427	5.36262	8.20224e-08	1.26267e-06
TNFSF13	266.96	-2.27358	0.419696	-5.41721	6.05358e-08	9.64662e-07
CD68	227.366	2.131	0.516982	4.12199	3.75611e-05	0.000276073
RNF227	67.1734	1.44974	0.333893	4.34193	1.41235e-05	0.000118631
RNF222	85.5048	8.42173	1.29541	6.5012	7.96825e-11	2.66109e-09
MYH10	1222.51	1.392	0.445538	3.1243	0.00178226	0.00768534
PIK3R6	78.7758	1.35752	0.563823	2.40771	0.0160531	0.0479513
PIK3R5	421.294	3.15397	0.402651	7.833	4.76374e-15	4.51374e-13
GAS7	703.883	1.28655	0.416506	3.08892	0.00200888	0.00847291
ADPRM	189.436	1.07379	0.302082	3.55462	0.000378524	0.00204269
TMEM220	251.662	-1.0753	0.284486	-3.77981	0.000156951	0.000958246
TMEM238L	406.367	-2.17408	0.394605	-5.5095	3.59856e-08	6.04192e-07
SHISA6	15.6799	6.25209	2.12762	2.93853	0.00329769	0.0128409
ARHGAP44	179.69	1.92719	0.400886	4.80733	1.52958e-06	1.6813e-05
COX10	722.132	-1.71003	0.297088	-5.75597	8.61476e-09	1.74047e-07
PMP22	2548.27	-2.60278	0.397796	-6.543	6.02977e-11	2.0938e-09
CDRT1	31.291	1.19287	0.383142	3.1134	0.00184947	0.00792085
ZNF286A	46.3038	1.81569	0.612851	2.9627	0.00304954	0.0120435
ZNF287	120.924	1.0277	0.309531	3.32019	0.000899562	0.00428668
TRPV2	1285.4	1.36116	0.289962	4.69428	2.67551e-06	2.7574e-05
PIGL	169.19	-1.6769	0.314337	-5.33471	9.56952e-08	1.4405e-06
SPECC1	1076.01	-1.36665	0.35428	-3.85755	0.000114527	0.000726827
SLC5A10	3.93413	2.25004	0.824158	2.73011	0.00633139	0.0223022
FAM83G	226.68	-1.16562	0.40848	-2.85355	0.00432338	0.016121
MYO15A	4.57791	1.90992	0.79315	2.40802	0.0160393	0.0479219
TOM1L2	1020.79	-1.695	0.28672	-5.9117	3.386e-09	7.60792e-08
RASD1	207.489	-1.99604	0.402264	-4.96202	6.97634e-07	8.40116e-06
DHRS7B	790.739	-1.05878	0.302421	-3.50101	0.00046349	0.00242519
IL23R	23.7126	2.2815	0.625381	3.64817	0.000264117	0.00149597
SLC35D1	892.736	-1.48497	0.282286	-5.26053	1.43641e-07	2.06071e-06
DNAI4	120.898	-1.58738	0.334881	-4.74013	2.13577e-06	2.27005e-05
SGIP1	108.128	1.32253	0.42331	3.12426	0.00178254	0.00768534
PDE4B	784.819	1.77727	0.408559	4.3501	1.36077e-05	0.000115105
ANGPTL3	33.3877	7.36676	0.997656	7.38407	1.53526e-13	1.02543e-11
KANK4	268.125	-1.37886	0.333163	-4.13869	3.49298e-05	0.000257986
PATJ	2120.54	-1.14277	0.433651	-2.63522	0.00840826	0.0282968
CYP2J2	598.632	-2.64835	0.476613	-5.55661	2.75059e-08	4.80292e-07
HOOK1	1099.65	-1.67378	0.405205	-4.13069	3.61671e-05	0.000266468
JUN	3272.81	-1.82176	0.383885	-4.74559	2.07899e-06	2.21741e-05
TACSTD2	257.978	4.36883	0.807479	5.41045	6.28654e-08	9.94054e-07
DAB1	225.769	-3.36445	0.575186	-5.84932	4.93593e-09	1.06405e-07
TTC22	1077.65	-1.98954	0.548602	-3.62655	0.00028723	0.0016112
FAM151A	128.694	-1.87837	0.414666	-4.52983	5.90309e-06	5.51632e-05
ACOT11	104.929	-1.74247	0.444146	-3.92319	8.73844e-05	0.000577663
YIPF1	897.138	-1.37181	0.343993	-3.98789	6.66635e-05	0.000458026
LRP8	434.635	1.26926	0.352157	3.60426	0.000313046	0.0017361
ECHDC2	764.008	-2.05464	0.358132	-5.7371	9.63098e-09	1.92018e-07
ZYG11A	17.6226	-1.04039	0.418715	-2.48473	0.0129652	0.0402829
SAMD11	236.052	1.00639	0.336636	2.98955	0.00279385	0.0112333
PLEKHN1	205.703	1.19396	0.405499	2.94441	0.00323574	0.012648
PERM1	10.7012	1.49633	0.527395	2.83722	0.00455087	0.0168256
ISG15	830.39	-2.54382	0.711546	-3.57507	0.000350135	0.00191906
C5H1orf159	360.35	-1.14974	0.285903	-4.02144	5.7843e-05	0.000404703
TNFRSF18	41.8221	2.0151	0.519872	3.87614	0.000106126	0.00067986
TNFRSF4	32.1271	2.99941	0.581228	5.16048	2.46314e-07	3.3194e-06
SDF4	3128.4	-1.48959	0.288088	-5.1706	2.33344e-07	3.17259e-06
PUSL1	30.7375	1.00379	0.311233	3.2252	0.00125885	0.0057158
CPTP	353.141	-1.47295	0.281776	-5.22738	1.71926e-07	2.40992e-06
NADK	4833.22	-1.4832	0.305907	-4.84851	1.24391e-06	1.39361e-05
TMEM52	48.1686	-1.9119	0.572716	-3.3383	0.000842919	0.0040547
PRKCZ	496.573	-1.7319	0.373059	-4.64243	3.44335e-06	3.43856e-05
ARHGEF16	832.225	-1.34176	0.47124	-2.84729	0.00440938	0.0163668
TP73	45.3363	2.05846	0.46411	4.43528	9.1951e-06	8.17989e-05
SMIM1	488.217	-1.26691	0.374059	-3.38691	0.000706835	0.00348654
AJAP1	18.3061	3.6767	0.753938	4.87666	1.07895e-06	1.23023e-05
KCNAB2	219.156	1.63105	0.318337	5.12367	2.9965e-07	3.95105e-06
GPR153	205.42	2.06472	0.353629	5.83866	5.26239e-09	1.1241e-07
ESPN	442.73	-3.14261	0.631514	-4.97631	6.48066e-07	7.85844e-06
TNFRSF25	169.684	1.44986	0.390319	3.71455	0.000203567	0.00120029
TNFRSF9	38.0782	1.37416	0.568927	2.41536	0.0157196	0.0471627
CA6	2284.58	6.32275	1.06284	5.94892	2.69925e-09	6.16691e-08
GPR157	350.029	2.37471	0.333404	7.12263	1.05889e-12	5.85648e-11
SPSB1	719.966	1.85049	0.495361	3.73565	0.000187234	0.0011213
PIK3CD	488.588	2.04954	0.436948	4.69059	2.72421e-06	2.79816e-05
DBNDD1	63.7291	1.03922	0.321408	3.23334	0.0012235	0.00557187
SPIRE2	478.067	-1.62696	0.489577	-3.32319	0.000889956	0.00424588
DPEP1	4417.46	-5.44882	0.686877	-7.93274	2.14358e-15	2.16618e-13
CPNE7	38.0486	1.2377	0.412884	2.99769	0.00272034	0.0109811
CDH15	9.02099	5.4792	1.45015	3.77838	0.000157853	0.000963276
GALNS	217.701	1.13795	0.343005	3.3176	0.000907956	0.00431827
IL17C	13.3573	6.02743	1.21842	4.94694	7.53909e-07	9.02549e-06
ZNF469	72.6496	3.15289	0.581001	5.42666	5.74199e-08	9.22265e-07
SLC7A5	394.759	1.74258	0.373506	4.66547	3.07912e-06	3.11042e-05
FOXC2	5.11258	4.63357	1.63807	2.82867	0.00467421	0.0172035
COX4I1	6196.69	-1.65084	0.320663	-5.1482	2.62999e-07	3.50943e-06
KIAA0513	798.836	-1.49215	0.304511	-4.90017	9.5754e-07	1.11557e-05
ZDHHC7	1664.86	-1.0129	0.259715	-3.90005	9.61724e-05	0.000626607
CRISPLD2	2014.59	1.57801	0.471098	3.34964	0.000809177	0.00391861
MEAK7	103.893	1.63873	0.377708	4.33862	1.43382e-05	0.000120038
ATP2C2	656.877	-1.87283	0.455588	-4.1108	3.94294e-05	0.000287729
NECAB2	16.0152	2.42541	0.516188	4.69869	2.61838e-06	2.71225e-05
OSGIN1	242.517	-3.11278	0.459855	-6.76905	1.29634e-11	5.31718e-10
PLCG2	521.109	2.54284	0.43961	5.78431	7.2809e-09	1.50048e-07
PKD1L2	2.18606	-4.78994	1.45504	-3.29196	0.000994901	0.00467359
CDYL2	343.323	1.83114	0.326752	5.60406	2.09391e-08	3.77632e-07
DYNLRB2	88.7447	1.36384	0.354463	3.84762	0.00011927	0.000751847
DUXB	4.5013	2.47896	0.895057	2.76961	0.00561227	0.020111
LDHD	200.733	-2.21004	0.251706	-8.78022	1.63153e-18	3.06803e-16
ST3GAL2	816.148	-1.90691	0.368202	-5.17898	2.23103e-07	3.0606e-06
FCSK	545.872	-1.76076	0.265244	-6.63828	3.17361e-11	1.17194e-09
HYDIN	18.3643	-1.61554	0.480855	-3.35973	0.000780183	0.00379927
CMTR2	762.554	-1.2769	0.311391	-4.10065	4.11985e-05	0.000298854
MARVELD3	543.969	-1.14467	0.479049	-2.38947	0.0168727	0.0498874
PHLPP2	202.597	-2.06698	0.40653	-5.08445	3.68691e-07	4.736e-06
NQO1	2520.45	2.28852	0.60668	3.7722	0.000161812	0.000984483
UTP4	624.723	1.30153	0.288545	4.51066	6.46255e-06	5.98423e-05
ZFP90	758.002	1.35348	0.251096	5.39029	7.0346e-08	1.10236e-06
ESRP2	746.193	-1.11239	0.444539	-2.50235	0.0123372	0.0387056
SLC12A4	822.367	1.24395	0.317563	3.91717	8.95934e-05	0.00058908
LCAT	218.158	1.84175	0.416287	4.42424	9.6781e-06	8.54347e-05
TSNAXIP1	18.097	1.59472	0.502506	3.17353	0.00150595	0.00668304
ENKD1	80.2772	1.07524	0.427061	2.51777	0.0118101	0.0373298
PARD6A	35.2235	1.03599	0.412315	2.51261	0.0119841	0.0377919
CARMIL2	305.185	2.75679	0.502041	5.49117	3.99286e-08	6.64915e-07
RIPOR1	646.016	1.65368	0.387726	4.26506	1.99845e-05	0.00015955
ATP6V0D1	1743.24	-1.49216	0.299331	-4.98498	6.19679e-07	7.52916e-06
HSD11B2	3157.67	-4.45154	0.543151	-8.19576	2.49006e-16	3.01347e-14
ZDHHC1	777.899	-2.04278	0.242153	-8.43589	3.28678e-17	4.84028e-15
TPPP3	708.249	1.14147	0.386711	2.95173	0.00316001	0.0123837
SLC9A5	83.5783	-1.07106	0.384957	-2.78228	0.00539782	0.0194739
CES2	197.003	-3.23813	0.440189	-7.35622	1.8919e-13	1.22353e-11
PDP2	1078.1	-1.42604	0.305286	-4.67117	2.99485e-06	3.04125e-05
CA7	2859.2	-5.70388	0.775023	-7.35962	1.8443e-13	1.21198e-11
CMTM4	1766.25	-1.60907	0.364777	-4.4111	1.02846e-05	9.00492e-05
BEAN1	17.2599	-2.52273	0.629797	-4.00563	6.18534e-05	0.000428591
CDH11	855.844	1.73196	0.517447	3.34712	0.000816546	0.00395116
NIPSNAP2	2604.41	-1.11818	0.311396	-3.59086	0.000329595	0.00181716
NUPR2	135.768	-1.29232	0.372737	-3.46712	0.000526066	0.00271427
ASL	735.363	-1.24933	0.335421	-3.72467	0.000195574	0.001161
CASTOR2	285.839	2.20337	0.325457	6.77007	1.28722e-11	5.29754e-10
NCF1	384.287	3.20244	0.549699	5.8258	5.68385e-09	1.19576e-07
LAT2	427.873	2.57718	0.488556	5.2751	1.32683e-07	1.92611e-06
LIMK1	138.561	1.73795	0.313229	5.54848	2.8816e-08	4.98186e-07
MLXIPL	1687.37	-2.77091	0.440566	-6.28943	3.18631e-10	9.12091e-09
FZD9	15.7224	2.62195	0.522863	5.01461	5.31423e-07	6.54796e-06
CCL26	490.208	3.80889	0.795762	4.78646	1.69746e-06	1.84755e-05
CCL24	2218.19	3.10082	0.491376	6.31049	2.78147e-10	8.10703e-09
MDH2	2586.46	-1.17397	0.287502	-4.08334	4.43927e-05	0.000319371
SRRM3	3.85293	-2.19299	0.86894	-2.52376	0.0116108	0.0368183
UPK3BL2	495.816	10.8641	1.66351	6.53084	6.5403e-11	2.25189e-09
ORAI2	287.81	1.24421	0.321901	3.8652	0.000110999	0.000707371
SH2B2	136.001	2.03147	0.344414	5.89834	3.67188e-09	8.22003e-08
MYL10	5.88483	3.3715	1.26348	2.66843	0.00762065	0.0260977
COL26A1	297.571	10.5086	1.16809	8.99636	2.3333e-19	5.55927e-17
IFT22	112.477	1.84471	0.392709	4.69739	2.63501e-06	2.72254e-05
CLDN15	166.847	-2.4122	0.551989	-4.37001	1.24239e-05	0.000106046
MOGAT3	1107.15	-3.52106	0.508184	-6.9287	4.24718e-12	1.92986e-10
AP1S1	2159.76	-1.06607	0.336394	-3.16912	0.00152903	0.0067617
MUC17	1574.52	-2.33575	0.824293	-2.83364	0.00460218	0.0169896
ACHE	114.716	-1.21035	0.431077	-2.80773	0.00498926	0.018215
EPHB4	532.84	2.1774	0.342713	6.35343	2.10562e-10	6.33915e-09
ZAN	7.06119	5.10331	1.38704	3.67929	0.000233884	0.00135039
ACTL6B	15.2942	5.62924	1.51164	3.72394	0.000196138	0.00116322
AGFG2	4492.64	-1.19283	0.402403	-2.96426	0.00303411	0.0119942
PILRA	59.5668	2.79652	0.538259	5.19549	2.04186e-07	2.82007e-06
STAG3	15.1937	4.23619	0.691422	6.12678	8.96744e-10	2.34771e-08
GAL3ST4	172.944	2.10724	0.519435	4.05679	4.97518e-05	0.000353688
MIR25	25.1978	6.94289	0.991687	7.00109	2.53976e-12	1.24673e-10
AZGP1	461.874	11.4922	1.29505	8.87396	7.05914e-19	1.46244e-16
CYP3A4	508.212	-4.35953	0.933808	-4.66855	3.03327e-06	3.07172e-05
ATP5J2	2429.06	-1.03416	0.307983	-3.35784	0.000785553	0.00381981
NPTX2	255.798	2.44462	0.503866	4.85173	1.22392e-06	1.37373e-05
DAGLB	1164.76	-1.40334	0.30695	-4.57187	4.83394e-06	4.63051e-05
GRID2IP	6.76133	1.51438	0.622791	2.4316	0.0150322	0.0455589
ZNF853	234.222	1.21362	0.339636	3.57328	0.00035254	0.00192887
ZNF316	608.356	1.00115	0.262307	3.81671	0.000135241	0.000839968
FSCN1	205.962	1.21714	0.447176	2.72185	0.00649181	0.0227754
CARD11	305.235	2.37651	0.426849	5.56756	2.58331e-08	4.54984e-07
AMZ1	21.6333	6.43353	1.16995	5.49897	3.82013e-08	6.37889e-07
LFNG	627.73	1.43852	0.329268	4.36884	1.24911e-05	0.000106545
ELFN1	17.7796	2.05952	0.571357	3.60461	0.000312619	0.0017353
TMEM184A	385.327	-1.67123	0.473552	-3.52914	0.000416909	0.00221946
ZFAND2A	548.35	1.3254	0.325254	4.07497	4.60209e-05	0.000328956
CYP2W1	521.773	-6.15474	0.5217	-11.7975	4.02204e-32	8.19356e-29
COX19	709.141	-1.15094	0.271696	-4.23614	2.27396e-05	0.000178514
ADAP1	1108.67	-2.05546	0.315238	-6.52034	7.01472e-11	2.38833e-09
SUN1	2337.63	-1.11044	0.280177	-3.96334	7.39069e-05	0.000498821
FOXL3	2.67515	-2.56532	1.01723	-2.52187	0.0116733	0.0369739
SLC5A2	134.942	8.58774	1.35183	6.35267	2.11613e-10	6.33956e-09
ITGAX	305.597	1.87699	0.521367	3.60013	0.000318055	0.00176308
ITGAM	185.333	2.18282	0.550365	3.96613	7.3049e-05	0.000494427
TRIM72	36.0339	7.4438	1.05499	7.0558	1.71612e-12	8.96415e-11
CTF1	62.0263	2.04016	0.380846	5.35691	8.46571e-08	1.2967e-06
PHKG2	211.713	-1.12564	0.294968	-3.81616	0.000135546	0.000841428
ZNF768	751.849	-1.0936	0.274714	-3.98085	6.86705e-05	0.000469703
ITGAL	237.186	2.86352	0.463807	6.17394	6.6607e-10	1.79326e-08
SEPHS2	2511.29	-1.44635	0.319051	-4.53329	5.80721e-06	5.43503e-05
SEPTIN1	166.046	1.17436	0.470255	2.49728	0.0125152	0.0391235
SPN	284.609	1.60293	0.472823	3.39012	0.000698617	0.00345437
C6H16orf54	279.371	1.22507	0.336378	3.64194	0.000270587	0.00152625
PRRT2	53.2048	1.10155	0.448251	2.45743	0.0139934	0.0429753
MVP	3151.1	-1.24975	0.275305	-4.53952	5.6383e-06	5.30539e-05
ALDOA	12648	-1.36594	0.290763	-4.69778	2.63007e-06	2.72014e-05
GDPD3	668.065	-2.55457	0.465707	-5.48535	4.12642e-08	6.83392e-07
MAPK3	2075.05	-2.10256	0.269944	-7.78888	6.76037e-15	6.26e-13
CORO1A	1552.78	2.39868	0.458268	5.23422	1.65682e-07	2.33041e-06
SLX1A	386.392	-1.20117	0.287125	-4.18343	2.87142e-05	0.00021786
SULT1A1	2749.7	-3.64832	0.383881	-9.50379	2.02397e-21	7.98031e-19
NUPR1	2495.16	-1.01319	0.295869	-3.42444	0.000616061	0.00309861
IL27	69.9025	8.41631	1.35572	6.20799	5.36667e-10	1.46749e-08
CLN3	342.584	-1.09081	0.266879	-4.08729	4.36434e-05	0.000314908
RABEP2	667.846	-1.08338	0.312218	-3.46994	0.000520566	0.00268816
CD19	200.565	1.44734	0.486389	2.97568	0.00292342	0.0116243
LAT	147.553	1.40922	0.504606	2.79271	0.00522687	0.0189298
SBK1	30.5298	2.68921	0.484489	5.5506	2.84687e-08	4.9428e-07
KATNIP	428.156	-1.20334	0.309513	-3.88785	0.000101135	0.000654404
IL21R	132.033	3.18582	0.505394	6.30362	2.90766e-10	8.40196e-09
HS3ST4	7.56668	3.53126	1.20497	2.93059	0.00338323	0.0131363
ZKSCAN2	212.822	2.03291	0.311857	6.51872	7.09077e-11	2.40084e-09
AQP8	4013.07	-9.4517	1.33212	-7.09524	1.29126e-12	7.0147e-11
ARHGAP17	1081.1	-1.09313	0.290693	-3.76043	0.000169623	0.00102639
MIR8878	11.3545	5.76213	1.27863	4.50648	6.59126e-06	6.08497e-05
SLC5A11	65.5323	-4.21095	0.727855	-5.78542	7.23326e-09	1.49345e-07
PRKCB	1015.82	1.96377	0.4793	4.09716	4.18253e-05	0.000302862
CHP2	5473.82	-3.65041	0.413854	-8.82051	1.13941e-18	2.1761e-16
NDUFAB1	1362.82	-1.39518	0.316945	-4.40197	1.07275e-05	9.34195e-05
GGA2	770.18	1.42543	0.299993	4.75154	2.01874e-06	2.16001e-05
USP31	253.505	-1.10708	0.344025	-3.21802	0.0012908	0.00584133
OTOA	9.42274	3.67785	0.726621	5.06158	4.15806e-07	5.27768e-06
IGSF6	294.189	2.59841	0.494429	5.25538	1.47715e-07	2.11087e-06
VWA3A	8.36181	2.99359	0.971769	3.08056	0.00206612	0.00867545
UQCRC2	2999.01	-1.61955	0.289261	-5.59894	2.15669e-08	3.87665e-07
CRYM	96.8644	-3.24012	0.521375	-6.21456	5.14694e-10	1.41373e-08
ANKS4B	1549.38	-2.6951	0.434752	-6.19916	5.67659e-10	1.54877e-08
GP2	175.527	2.54713	0.87163	2.92226	0.00347497	0.0134328
IQCK	76.4377	-1.18386	0.311556	-3.79983	0.000144794	0.000892944
TMC5	1106.17	-2.89575	0.525237	-5.51324	3.52295e-08	5.92311e-07
SYT17	138.875	1.87904	0.292742	6.41876	1.37387e-10	4.28388e-09
XYLT1	292.081	3.56828	0.389656	9.15754	5.30958e-20	1.47498e-17
ABCC6	134.23	-1.15207	0.461288	-2.4975	0.0125072	0.0391086
NDE1	439.338	1.19848	0.298616	4.01345	5.98387e-05	0.00041652
BMERB1	11.0676	2.19335	0.730994	3.00051	0.00269531	0.0109089
MPV17L	23.8737	5.01511	0.716073	7.00363	2.49412e-12	1.22926e-10
PDXDC1	2907.57	-1.28053	0.302554	-4.23241	2.31197e-05	0.000180801
TNFRSF17	100.799	1.5836	0.633082	2.50142	0.0123698	0.0387781
SNN	430.107	2.58752	0.364933	7.09038	1.3374e-12	7.20132e-11
LITAF	778.328	1.19303	0.304806	3.91407	9.07535e-05	0.000595504
TEKT5	49.6599	-3.09619	0.992886	-3.11837	0.00181852	0.00781841
EMP2	638.6	1.47653	0.377406	3.91232	9.14127e-05	0.000599216
ATF7IP2	73.0992	1.51465	0.431465	3.51047	0.000447315	0.00235464
GRIN2A	71.2481	8.15975	1.35914	6.00361	1.92978e-09	4.58013e-08
LITAFD	8.8308	2.45107	0.924003	2.65267	0.00798584	0.0271292
CARHSP1	919.79	2.13126	0.381953	5.5799	2.4065e-08	4.26928e-07
ABAT	1272.52	-3.02587	0.359772	-8.41053	4.08179e-17	5.80136e-15
RBFOX1	28.5436	2.13724	0.618398	3.45609	0.00054808	0.00280418
C6H16orf89	143.812	11.9495	2.58089	4.62999	3.65678e-06	3.61918e-05
PPL	661.836	2.24116	0.39162	5.7228	1.04783e-08	2.0591e-07
SMIM22	1440.61	-1.51148	0.464136	-3.25655	0.00112777	0.00521358
ZNF500	183.653	1.00891	0.297	3.397	0.000681299	0.00338242
C6H16orf96	5.61751	2.58118	0.782443	3.29888	0.000970723	0.00457436
VASN	208.152	1.23697	0.331895	3.727	0.000193776	0.00115232
GLIS2	310.878	1.00183	0.418191	2.39563	0.0165917	0.0492593
NLRC3	327.23	1.6704	0.53842	3.10242	0.00191946	0.00817191
ZNF597	117.345	1.09065	0.318148	3.42811	0.000607801	0.0030661
MEFV	32.1802	4.09314	0.588492	6.9553	3.51821e-12	1.64763e-10
TRNAK-CUU_10	26.8572	7.38761	1.39597	5.29208	1.20934e-07	1.7724e-06
MMP25	79.6729	1.26769	0.433708	2.9229	0.00346786	0.0134096
BICDL2	264.914	-1.96486	0.456033	-4.30858	1.64304e-05	0.000135604
TNFRSF12A	1111.55	2.19242	0.349992	6.26421	3.74714e-10	1.0529e-08
PAQR4	674.264	-2.67211	0.402849	-6.63303	3.28858e-11	1.2071e-09
KREMEN2	10.9874	-3.22999	0.696125	-4.63997	3.48468e-06	3.47411e-05
FLYWCH1	280.793	-1.24735	0.329863	-3.78143	0.00015593	0.000952493
PRSS22	97.9015	-1.16032	0.483151	-2.40158	0.0163246	0.0486315
PRSS27	74.1132	8.50465	0.954591	8.90921	5.1397e-19	1.12183e-16
AMDHD2	363.384	-1.04714	0.323406	-3.23785	0.00120435	0.00549694
TBC1D24	305.794	-1.03164	0.300656	-3.4313	0.000600686	0.00303145
ECI1	433.514	-1.18249	0.323422	-3.65618	0.000256	0.0014581
RAB26	146.333	-2.51421	0.459514	-5.47146	4.46345e-08	7.32305e-07
NDUFB10	1726.79	-1.22639	0.313752	-3.90878	9.27651e-05	0.000606996
HAGH	428.841	-1.22514	0.273091	-4.48621	7.25018e-06	6.62324e-05
CCDC154	6.9684	3.24279	0.687797	4.71475	2.42012e-06	2.53046e-05
PERCC1	39.4106	7.59334	1.35434	5.60669	2.06238e-08	3.72906e-07
BAIAP3	92.4569	1.36332	0.507479	2.68646	0.00722126	0.0249761
SOX8	24.9519	3.53401	0.626395	5.64183	1.68255e-08	3.11602e-07
HAGHL	285.465	-2.25432	0.346153	-6.51251	7.3903e-11	2.48164e-09
ANTKMT	76.9384	-1.14502	0.323315	-3.5415	0.000397865	0.00213201
MCRIP2	678.311	-1.50512	0.322691	-4.66428	3.09695e-06	3.12327e-05
METTL26	585.388	-1.0998	0.308116	-3.56944	0.000357743	0.00195384
WFIKKN1	20.38	-1.05086	0.375054	-2.80189	0.00508044	0.0184816
CAPN15	791.197	-1.28082	0.291344	-4.39624	1.10143e-05	9.54803e-05
PGAP6	686.647	-1.02305	0.292037	-3.50314	0.000459808	0.00240902
ARHGDIG	121.841	2.78691	0.454277	6.13484	8.52467e-10	2.25048e-08
RGS11	186.372	2.50774	0.430199	5.82925	5.5678e-09	1.17947e-07
FAM234A	2129.26	-2.32025	0.31734	-7.31154	2.6409e-13	1.63029e-11
HBQ1	8.18358	1.54173	0.608392	2.5341	0.0112736	0.035969
HBA	1086.04	2.14843	0.792689	2.71031	0.00672208	0.0234219
HBA1	910.897	2.5181	0.809946	3.10898	0.00187736	0.00802341
HBM	11.665	3.4659	0.879222	3.94201	8.08033e-05	0.000539115
CHIA	47.3901	8.25771	1.97444	4.1823	2.88574e-05	0.000218676
DENND2D	932.351	-1.3517	0.379136	-3.56521	0.000363568	0.0019773
CD53	817.414	2.41014	0.495241	4.8666	1.13533e-06	1.28186e-05
KCNA3	419.682	2.33892	0.47828	4.89028	1.00693e-06	1.15674e-05
ALX3	27.9648	5.09691	0.87176	5.8467	5.01432e-09	1.07905e-07
CSF1	682.098	1.11883	0.397676	2.81341	0.00490188	0.0179227
EPS8L3	1757.73	-1.81264	0.525391	-3.45009	0.000560409	0.00286366
GPR61	5.78568	4.2075	1.53785	2.73596	0.00621979	0.0219407
CYB561D1	91.6742	-1.31837	0.269074	-4.89965	9.60055e-07	1.11557e-05
SORT1	1940.59	-1.22633	0.320464	-3.82675	0.000129849	0.00080934
C6H1orf194	39.6976	1.28479	0.447416	2.87159	0.00408418	0.0154172
AKNAD1	25.626	1.10108	0.410179	2.68439	0.00726618	0.0250888
FNDC7	13.1555	6.69898	1.27021	5.27391	1.33547e-07	1.93635e-06
HENMT1	561.649	1.90762	0.484446	3.93775	8.22497e-05	0.000547484
SLC25A24	3153.73	-1.22024	0.311416	-3.91838	8.91468e-05	0.000587408
COL11A1	172.392	3.16174	1.24823	2.53299	0.0113096	0.0360649
S1PR1	553.994	1.53087	0.385771	3.96835	7.23711e-05	0.000490894
CDC14A	538.829	-1.69483	0.394005	-4.30153	1.69621e-05	0.000139521
SLC35A3	2170.01	-1.38813	0.351507	-3.94908	7.84533e-05	0.00052602
PLPPR4	12.9356	-4.58551	1.04539	-4.38641	1.15235e-05	9.89823e-05
CNN3	2292.15	1.41851	0.306405	4.62953	3.66491e-06	3.62429e-05
ARHGAP29	1031.88	1.29647	0.393846	3.29182	0.000995412	0.00467419
GCLM	1650.67	-1.38726	0.301728	-4.59773	4.27114e-06	4.13771e-05
BCAR3	721.359	-2.08003	0.34813	-5.97486	2.30288e-09	5.37703e-08
CDC7	423.108	1.26239	0.280466	4.50105	6.76195e-06	6.21906e-05
HFM1	8.15364	3.12006	0.994417	3.13758	0.0017035	0.00739676
BARHL2	93.576	9.18667	1.16781	7.86657	3.645e-15	3.50809e-13
LRRC8C	486.496	1.47388	0.363093	4.05922	4.92361e-05	0.000350299
LRRC8B	369.063	1.08677	0.293658	3.70082	0.000214906	0.00125564
GBP5	64.7892	1.60066	0.659863	2.42574	0.0152772	0.0461526
CLCA4	15489.9	-2.41947	0.704391	-3.43484	0.00059291	0.00300213
CLCA1	35530.6	-4.1262	0.931341	-4.43038	9.40653e-06	8.34505e-05
CCN1	1244.78	1.52482	0.483396	3.15439	0.00160832	0.00704354
MCOLN3	18.6841	2.25903	0.655997	3.44366	0.000573895	0.00291915
MCOLN2	448.785	-2.80996	0.54054	-5.19843	2.00978e-07	2.7789e-06
LPAR3	169.464	-4.49885	0.491875	-9.14633	5.88989e-20	1.59982e-17
SSX2IP	364.408	-1.68756	0.348908	-4.83669	1.32021e-06	1.46567e-05
CTBS	14.5455	1.13737	0.441125	2.57835	0.00992743	0.0324018
DNASE2B	6.29589	-2.53901	0.890271	-2.85196	0.00434511	0.0161774
UOX	80.8866	4.0115	0.977569	4.10355	4.06864e-05	0.000296194
SAMD13	77.5229	-2.44259	0.437443	-5.58379	2.35338e-08	4.18709e-07
PRKACB	2055.87	-1.78657	0.3115	-5.73537	9.73021e-09	1.93386e-07
IFI44	1244.62	-1.07572	0.44031	-2.44308	0.0145623	0.0444322
GIPC2	5430.02	-3.66566	0.46276	-7.9213	2.35048e-15	2.35491e-13
MIGA1	404.227	1.00678	0.264428	3.80739	0.000140441	0.000868732
ST6GALNAC3	31.9924	2.03712	0.397423	5.12583	2.96232e-07	3.91443e-06
ACADM	3209.29	-2.04612	0.299692	-6.82739	8.64706e-12	3.63206e-10
CRYZ	998.262	-2.57123	0.367841	-6.99005	2.7479e-12	1.33815e-10
LRRIQ3	5.9257	-2.24194	0.786608	-2.85014	0.00437002	0.0162503
MIR186	5.14749	4.34925	1.64402	2.6455	0.00815703	0.0275576
WLS	2265.08	1.08625	0.306622	3.54264	0.00039615	0.00212398
GNG12	2419.53	-1.42643	0.332064	-4.29566	1.74177e-05	0.000142692
CHI3L1	497.937	4.69851	0.838977	5.60028	2.14001e-08	3.85232e-07
MYBPH	14.7744	3.56418	0.96417	3.69663	0.000218479	0.00126983
PPFIA4	96.363	1.38921	0.466802	2.97603	0.00292008	0.0116185
LGR6	46.527	4.08744	0.553279	7.38767	1.49428e-13	1.00909e-11
PTPN7	115.5	2.21434	0.463313	4.77935	1.7586e-06	1.909e-05
SHISA4	240.117	1.20173	0.339344	3.54135	0.00039809	0.00213227
NAV1	1263.17	2.03565	0.389725	5.22329	1.75769e-07	2.46096e-06
PHLDA3	852.493	1.53921	0.419191	3.67186	0.000240789	0.00138242
TNNI1	190.279	5.45158	0.671061	8.12382	4.51733e-16	5.20899e-14
TNNT2	14.1512	1.30432	0.508302	2.56604	0.0102868	0.033325
PKP1	274.931	4.91681	0.776806	6.32953	2.45917e-10	7.26049e-09
IGFN1	47.7046	8.49289	1.9441	4.36854	1.25082e-05	0.000106616
TMEM9	498.163	1.61431	0.329973	4.89226	9.96824e-07	1.14837e-05
INAVA	1100.53	-1.36261	0.460376	-2.95977	0.00307869	0.012139
NR5A2	457.468	-2.39096	0.485998	-4.91969	8.66816e-07	1.01778e-05
PTPRC	1763.9	2.35012	0.466964	5.03277	4.83455e-07	6.02372e-06
PTPRC_1	493.845	2.24513	0.544991	4.11958	3.79568e-05	0.000278647
NEK7	4966.8	1.34928	0.318953	4.23034	2.3334e-05	0.000182244
DYRK3	190.954	1.73276	0.374838	4.62268	3.78812e-06	3.71905e-05
IL10	55.9843	2.96189	0.510604	5.80076	6.60141e-09	1.37226e-07
FCMR	987.778	2.1562	0.553905	3.89273	9.91243e-05	0.000642416
PIGR	110208	-3.02581	0.705411	-4.28943	1.79135e-05	0.000146068
C4BPA	97.7126	5.4656	0.860109	6.35455	2.09043e-10	6.30897e-09
MIR29C-1	15.0159	5.60395	1.50932	3.71291	0.000204892	0.00120578
MIR29C-2	5.99124	2.20449	0.745224	2.95816	0.00309484	0.0121948
TRAF3IP3	240.692	2.21513	0.499582	4.43396	9.25167e-06	8.21826e-05
IRF6	1401.77	-1.31278	0.487736	-2.69158	0.00711138	0.0246379
SERTAD4	273.088	1.83051	0.475836	3.84693	0.000119607	0.0007532
TRAF5	349.782	1.50181	0.476594	3.15112	0.00162643	0.00711266
FAM71A	3.54715	-2.73926	1.04425	-2.62318	0.00871128	0.0291242
BATF3	35.9076	2.57533	0.510354	5.04616	4.50774e-07	5.67436e-06
VASH2	442.195	2.58887	0.410809	6.30188	2.94064e-10	8.45727e-09
PROX1	357.078	1.7294	0.362776	4.76713	1.86872e-06	2.00891e-05
CACNA1E	12.2329	2.23246	0.842153	2.6509	0.00802771	0.0272336
GLUL	11361.3	1.63703	0.365509	4.47877	7.50732e-06	6.83261e-05
RGS16	113.072	-1.50372	0.447636	-3.35926	0.000781523	0.00380428
LAMC1	5251.42	1.24149	0.401036	3.09571	0.00196345	0.00833017
LAMC2	2153.88	1.56005	0.50045	3.11729	0.00182523	0.00784174
NMNAT2	189.168	1.60958	0.371288	4.33512	1.45679e-05	0.000121545
NCF2	244.824	2.41472	0.476403	5.06866	4.00633e-07	5.09567e-06
RGL1	831.911	1.12903	0.41109	2.74644	0.00602459	0.0213269
NIBAN1	5532.91	1.17073	0.486897	2.40448	0.0161955	0.0482823
TRMT1L	632.549	-1.30162	0.294792	-4.41537	1.00838e-05	8.84639e-05
PTGS2	1385.71	3.94323	0.719508	5.48046	4.24216e-08	6.96935e-07
TDRD5	12.1454	5.60171	1.72133	3.25429	0.00113675	0.0052432
SOAT1	1487.81	1.503	0.232488	6.46485	1.01401e-10	3.24456e-09
SEC16B	209.856	-1.7055	0.470658	-3.62364	0.000290482	0.00162721
KIAA0040	680.559	1.56635	0.306792	5.10557	3.29801e-07	4.30219e-06
TNN	16.4973	4.4925	0.907085	4.95268	7.31965e-07	8.78861e-06
ZBTB37	182.955	1.75241	0.385387	4.54714	5.43795e-06	5.14458e-05
SLC9C2	3.39112	-2.36689	0.954781	-2.47899	0.0131756	0.0408019
PRDX6	9179.13	-2.80407	0.341809	-8.20362	2.33253e-16	2.87985e-14
TNFSF4	19.1924	3.53417	0.973519	3.6303	0.000283087	0.00158942
C7H1orf105	28.05	-1.26837	0.376382	-3.36989	0.000751981	0.00367511
FMO4	311.952	-2.25404	0.425167	-5.30153	1.14833e-07	1.69313e-06
FMO1	5.02225	-3.36941	1.01388	-3.32329	0.000889615	0.00424588
FMO2	3882.64	-6.55881	1.18759	-5.52281	3.33626e-08	5.65591e-07
FMO3	489.412	-3.72754	0.718513	-5.18785	2.12738e-07	2.93156e-06
PRRX1	598.672	2.92851	0.754061	3.88365	0.000102901	0.000663023
SELE	109.004	2.65921	0.67404	3.94519	7.97369e-05	0.000533164
SELL	836.909	4.03586	0.548989	7.35145	1.9607e-13	1.25475e-11
F5	96.573	2.48448	0.673334	3.68982	0.00022441	0.00130183
SLC19A2	256.765	1.91192	0.328957	5.81207	6.17041e-09	1.28925e-07
NME7	573.587	-1.50772	0.339049	-4.44692	8.71087e-06	7.80021e-05
ATP1B1	4668.72	-2.35065	0.428569	-5.48489	4.13736e-08	6.83392e-07
GPR161	214.026	2.8835	0.393933	7.31976	2.48407e-13	1.54912e-11
RCSD1	1039.84	2.5146	0.323515	7.77275	7.68024e-15	6.95375e-13
GPA33	4410.61	-4.02524	0.491834	-8.18416	2.74212e-16	3.25407e-14
MAEL	8.57313	-2.46135	0.842749	-2.92062	0.0034934	0.0134827
GREM2	29.9776	-2.05332	0.772822	-2.65691	0.00788601	0.0268423
FH	1963.56	-1.12576	0.259225	-4.34277	1.40699e-05	0.000118441
KMO	52.951	4.46168	0.644989	6.91745	4.59845e-12	2.05224e-10
CEP170	449.493	1.72283	0.381586	4.51493	6.33387e-06	5.8829e-05
SDCCAG8	157.907	1.03633	0.324378	3.19482	0.00139918	0.00626911
EFCAB2	104.807	1.02294	0.361459	2.83003	0.00465436	0.0171409
KIF26B	299.387	1.4895	0.411871	3.61642	0.000298711	0.00166772
COQ8A	1341.02	-2.05884	0.285095	-7.22159	5.13834e-13	2.99076e-11
PARP1	1792.9	1.01266	0.266553	3.79908	0.000145231	0.00089519
CAPN8	9.5886	2.49518	0.847717	2.94342	0.00324611	0.0126703
FCRL1	63.0094	3.1573	0.95264	3.31427	0.000918833	0.00436321
FCRL4	35.605	2.2385	0.605098	3.6994	0.000216113	0.00125968
ETV3L	4.01924	3.29871	1.37753	2.39466	0.0166359	0.0493666
PEAR1	262.308	1.18247	0.461533	2.56205	0.0104056	0.0336385
RHBG	9.602	3.61883	1.07774	3.3578	0.000785649	0.00381981
TMEM79	151.675	1.07114	0.373631	2.86685	0.00414584	0.0156018
SEMA4A	311.005	2.03758	0.373478	5.4557	4.87806e-08	7.9712e-07
MEX3A	104.939	3.15213	0.485049	6.49858	8.10803e-11	2.69305e-09
PKLR	63.5614	-3.67868	0.430461	-8.54591	1.27527e-17	1.97311e-15
SLC50A1	647.854	-1.14318	0.351738	-3.25009	0.00115369	0.00530534
ADAM15	1097.32	-1.18717	0.28942	-4.1019	4.09777e-05	0.000297782
ZBTB7B	951.027	-1.80438	0.282492	-6.38736	1.68777e-10	5.18596e-09
IL6R	361.792	2.87164	0.423909	6.7742	1.25093e-11	5.1831e-10
ATP8B2	721.517	1.71972	0.423602	4.05976	4.9124e-05	0.000349704
AQP10	18.8123	1.87533	0.533895	3.51255	0.000443834	0.00234037
CREB3L4	147.693	-1.46832	0.344958	-4.25652	2.07633e-05	0.000164692
SLC27A3	265.522	1.25557	0.406415	3.08938	0.00200575	0.00846558
S100A14	2259.05	-1.74659	0.476827	-3.66295	0.000249325	0.00142406
S100A16	1181.64	-1.92831	0.402745	-4.78791	1.68525e-06	1.83754e-05
S100A2	88.7298	2.53761	0.466442	5.44034	5.31778e-08	8.60918e-07
S100A4	2229.59	2.66816	0.506792	5.26481	1.40338e-07	2.02113e-06
S100A8	499.133	2.89805	0.559314	5.18143	2.20188e-07	3.0274e-06
S100A12	388.994	3.07459	0.603302	5.09626	3.46423e-07	4.5046e-06
S100A9	746.265	3.04172	0.6149	4.9467	7.54838e-07	9.02777e-06
ST8SIA5	86.804	-1.88306	0.547776	-3.43765	0.000586795	0.00297814
ATP5F1A	14206	-1.40723	0.288359	-4.88012	1.06019e-06	1.21336e-05
PSTPIP2	739.1	-1.03526	0.325928	-3.17634	0.00149146	0.00662431
SIGLEC15	10.2308	2.65431	0.860332	3.08521	0.00203405	0.00855842
FHOD3	153.285	2.02945	0.611751	3.31744	0.000908466	0.00431901
SLC39A6	1010.51	1.47893	0.273735	5.4028	6.56104e-08	1.03345e-06
RPRD1A	714.357	1.03582	0.269252	3.84704	0.000119553	0.0007532
DTNA	539.788	1.92853	0.497047	3.87996	0.000104472	0.000671381
NOL4	59.2019	3.85075	0.556437	6.92037	4.50455e-12	2.02945e-10
ASXL3	4.76445	1.67412	0.695986	2.4054	0.016155	0.0481967
KLHL14	20.1914	5.78441	2.00279	2.88818	0.00387477	0.0147158
MEP1B	375.432	-4.19804	0.880269	-4.76904	1.85104e-06	1.99166e-05
B4GALT6	300.736	3.75696	0.469294	8.00556	1.18925e-15	1.26401e-13
DSG3	605.614	5.64024	0.953983	5.91231	3.37351e-09	7.5938e-08
DSG4	8.24432	-2.27	0.905792	-2.5061	0.0122072	0.0383488
DSG1	31.3359	5.50769	0.970612	5.67445	1.39138e-08	2.64082e-07
DSC2	1964	-2.07615	0.486687	-4.26589	1.99106e-05	0.000159168
DSC3	429.984	6.89098	0.820257	8.401	4.42703e-17	6.21972e-15
AQP4	20.0285	-2.18252	0.829248	-2.63193	0.00849011	0.0285178
OSBPL1A	1137.65	-1.43685	0.300989	-4.77377	1.80808e-06	1.95404e-05
TTC39C	560.656	-1.15025	0.26245	-4.38276	1.17187e-05	0.000100518
ANKRD29	374.808	1.97466	0.334878	5.89666	3.70937e-09	8.28879e-08
CLUL1	4.03175	4.28205	1.44273	2.96803	0.00299716	0.0118711
ADCYAP1	20.6892	2.45109	1.01383	2.41766	0.0156207	0.0469467
TGIF1	945.35	2.08574	0.368454	5.66079	1.50675e-08	2.83774e-07
DLGAP1	146.929	6.59976	1.09524	6.02585	1.68219e-09	4.04752e-08
EPB41L3	1941.51	-3.20193	0.483742	-6.61909	3.61416e-11	1.31476e-09
TMEM200C	107.872	-1.98228	0.383689	-5.16638	2.38672e-07	3.23425e-06
LAMA1	55.6243	-1.99495	0.488656	-4.08253	4.4548e-05	0.0003203
PTPRM	602.826	1.21274	0.419886	2.88825	0.0038739	0.0147158
RAB31	2630.24	2.17781	0.503528	4.32511	1.52456e-05	0.000126422
TXNDC2	7.42606	2.66772	0.847819	3.14657	0.001652	0.00720129
APCDD1	680.866	1.92551	0.416122	4.62728	3.70499e-06	3.65505e-05
PIEZO2	269.739	1.94184	0.458642	4.23389	2.29682e-05	0.000179846
MPPE1	468.668	-1.00465	0.264716	-3.7952	0.000147527	0.000906599
IMPA2	624.903	-1.0783	0.333532	-3.23297	0.0012251	0.00557499
PRELID3A	56.2868	1.85029	0.346399	5.34151	9.21766e-08	1.3944e-06
SPIRE1	308.736	1.15429	0.317641	3.63395	0.000279117	0.00157292
ACAA2	3613.51	-1.80628	0.267502	-6.7524	1.45417e-11	5.88553e-10
MAPK4	147.15	3.851	0.518327	7.42968	1.08858e-13	7.56007e-12
NLRP3	103.956	2.99513	0.488452	6.13189	8.68427e-10	2.28275e-08
LGMN	1297.44	1.19928	0.327236	3.66488	0.000247456	0.00141604
ITPK1	1975.38	-1.36195	0.291569	-4.67111	2.99572e-06	3.04125e-05
CHGA	3090.16	-2.29267	0.563456	-4.06895	4.72258e-05	0.000336977
SLC7A7	291.186	-1.55374	0.465282	-3.33935	0.000839734	0.00404097
MMP14	2551.39	2.0049	0.444128	4.51424	6.35442e-06	5.89303e-05
LMLN2	6.32253	3.03922	0.836427	3.63357	0.000279522	0.00157447
EFS	231.333	1.79584	0.397808	4.51434	6.35154e-06	5.89303e-05
DHRS2	145.132	2.94003	1.03544	2.8394	0.00451981	0.0167259
TGM1	58.9418	3.20912	0.492665	6.51379	7.3279e-11	2.46746e-09
CIDEB	96.6364	-1.74941	0.585297	-2.98892	0.00279963	0.0112491
CTSG	6.34796	2.09834	0.805311	2.60563	0.00917063	0.0303285
NFKBIA	2821.44	1.20873	0.35124	3.44131	0.000578909	0.00294098
NKX2-1	11.7903	6.48614	1.31064	4.94882	7.46631e-07	8.94713e-06
SLC25A21	189.524	-1.39559	0.304274	-4.58664	4.50441e-06	4.33865e-05
RN7SL1	9.49742	2.23747	0.751071	2.97904	0.00289157	0.0115314
VCPKMT	235.704	1.1575	0.340324	3.40117	0.000670971	0.00333656
L2HGDH	393.155	-1.00568	0.296161	-3.39573	0.000684465	0.00339263
CDKL1	22.5544	-1.90127	0.425618	-4.46709	7.92919e-06	7.18447e-05
NIN	511.432	1.13624	0.296494	3.83227	0.000126968	0.000793422
ABHD12B	115.646	2.62394	0.521564	5.0309	4.88176e-07	6.064e-06
FRMD6	632.91	1.16701	0.393554	2.96532	0.0030237	0.0119607
NID2	1117.91	1.61385	0.521267	3.09601	0.00196142	0.00832444
PTGDR	206.353	-1.46201	0.439537	-3.32626	0.000880191	0.0042075
TXNDC16	190.093	1.3135	0.380007	3.45651	0.000547219	0.00280094
GPR137C	4.26808	2.34862	0.766955	3.06227	0.00219663	0.00913558
ERO1A	1101.19	1.38516	0.335248	4.13173	3.60042e-05	0.000265428
GNPNAT1	1253.43	-1.47798	0.344737	-4.28726	1.80892e-05	0.000146913
BMP4	1360.48	2.00199	0.507194	3.94719	7.90723e-05	0.000529299
SAMD4A	265.09	1.50238	0.508921	2.95209	0.00315632	0.0123732
GCH1	143.548	-1.2401	0.404024	-3.06938	0.00214502	0.0089514
CCDC198	78.3763	4.88118	1.0666	4.57638	4.73092e-06	4.53894e-05
DACT1	260.385	1.86378	0.546447	3.41072	0.000647926	0.00323373
GPR135	33.5669	2.48104	0.508789	4.87637	1.08058e-06	1.23093e-05
L3HYPDH	107.659	1.9907	0.445486	4.46859	7.87371e-06	7.1448e-05
CCDC175	34.1303	7.37972	1.62736	4.53477	5.76667e-06	5.40537e-05
SIX1	62.4033	6.99393	0.724952	9.64744	5.03988e-22	2.12422e-19
SIX4	184.817	6.62992	0.529026	12.5323	4.96876e-36	1.51833e-32
TMEM30B	1175.8	-1.19002	0.462547	-2.57274	0.0100896	0.0328428
SYT16	402.337	-1.76341	0.362069	-4.87038	1.11382e-06	1.26088e-05
GPHB5	24.2863	8.00792	2.32166	3.44923	0.000562193	0.00286823
PPP1R36	21.0368	-1.57115	0.439073	-3.57835	0.000345773	0.00189865
GPX2	6111.49	1.81568	0.568911	3.1915	0.00141534	0.00633051
MAX	1290.32	-1.21143	0.283654	-4.27081	1.94766e-05	0.000156106
MPP5	1303.43	-1.53761	0.357861	-4.29668	1.73378e-05	0.000142133
PLEK2	1026.01	-1.22619	0.39765	-3.0836	0.00204514	0.00859326
PIGH	379.199	-1.04063	0.269967	-3.85466	0.000115891	0.000734715
ARG2	744.41	1.85017	0.364097	5.08153	3.7441e-07	4.79707e-06
ZFP36L1	3352.29	1.29996	0.280358	4.6368	3.53843e-06	3.51436e-05
GALNT16	137.032	1.18525	0.457214	2.59233	0.00953286	0.0313311
PLEKHD1	11.2349	2.22421	0.600786	3.70217	0.000213762	0.00124955
ADAM21	8.00832	-1.90822	0.64826	-2.94361	0.00324407	0.0126684
DPF3	80.201	-1.67407	0.391378	-4.27738	1.89104e-05	0.000152267
HEATR4	19.2998	1.31201	0.44621	2.94035	0.00327843	0.0127863
ACOT4	174.476	-1.59325	0.398981	-3.99331	6.51586e-05	0.000448695
ACOT6	196.151	-1.61714	0.409054	-3.95336	7.70607e-05	0.000518104
PTGR2	757.867	-1.51121	0.337432	-4.47856	7.51491e-06	6.83443e-05
COQ6	633.287	-1.16828	0.316463	-3.69166	0.000222796	0.00129309
ENTPD5	969.576	-2.95425	0.339138	-8.71108	3.0099e-18	5.57425e-16
ALDH6A1	1190.31	-1.33677	0.288518	-4.63323	3.60001e-06	3.57167e-05
NPC2	1900.81	1.06886	0.310025	3.44767	0.000565446	0.00288217
LTBP2	606.736	2.90268	0.594334	4.88392	1.03997e-06	1.19245e-05
DLST	1946.55	-1.08928	0.279658	-3.89504	9.81809e-05	0.000638322
RPS6KL1	20.6153	1.86529	0.492001	3.79124	0.000149898	0.000920244
PGF	160.295	1.11925	0.339043	3.3012	0.000962736	0.00454169
FOS	6163.51	-1.25392	0.514736	-2.43605	0.0148486	0.0451031
BATF	118.001	2.01991	0.501496	4.02778	5.6307e-05	0.000395087
TGFB3	789.407	2.92779	0.57269	5.11234	3.18194e-07	4.17753e-06
IFT43	264.658	1.45098	0.356833	4.06627	4.77725e-05	0.000340679
ESRRB	3.17932	2.69858	1.06705	2.52902	0.0114382	0.0363718
VASH1	487.51	1.61194	0.411407	3.91812	8.92422e-05	0.000587719
CIPC	665.874	-1.30411	0.287162	-4.54138	5.58868e-06	5.27494e-05
ZDHHC22	39.5734	1.35223	0.442598	3.0552	0.00224907	0.00930301
NOXRED1	12.7366	-1.46439	0.463571	-3.15893	0.00158348	0.00696219
ISM2	8.34914	2.04152	0.761235	2.68185	0.00732157	0.025216
SPTLC2	4023.91	-1.4917	0.339601	-4.3925	1.12056e-05	9.68643e-05
DIO2	21.689	5.20632	0.907371	5.73781	9.59108e-09	1.92018e-07
FLRT2	367.859	1.02528	0.34073	3.00907	0.00262047	0.0106731
GALC	638.413	-2.035	0.33221	-6.12566	9.031e-10	2.35867e-08
GPR65	123.778	2.40244	0.458588	5.23878	1.61645e-07	2.27887e-06
FOXN3	100.396	1.13445	0.370406	3.06272	0.00219332	0.00913113
CALM1	10963.8	-1.24087	0.29807	-4.163	3.14088e-05	0.000235892
RPS6KA5	280.021	-1.87269	0.406699	-4.60462	4.13229e-06	4.01503e-05
GPR68	214.905	1.96142	0.435645	4.50234	6.72101e-06	6.18606e-05
UNC79	215.605	-1.84203	0.573637	-3.21114	0.00132211	0.00596975
PRIMA1	50.9149	-1.95195	0.614612	-3.1759	0.0014937	0.00663187
GSC	5.20247	3.13301	1.08262	2.89392	0.00380467	0.01451
DICER1	1584.27	-1.07751	0.267704	-4.02502	5.69698e-05	0.000399438
CLMN	1709.4	-1.94743	0.486587	-4.00222	6.2752e-05	0.000433588
SYNE3	400.311	-1.45359	0.419472	-3.46528	0.00052968	0.00272511
BDKRB2	380.799	1.4235	0.422511	3.36914	0.000754039	0.0036837
HHIPL1	108.957	1.57131	0.457911	3.43147	0.000600317	0.00303145
EML1	1449.87	-1.30625	0.305489	-4.27595	1.90326e-05	0.000153049
DEGS2	1653.7	-2.54978	0.475526	-5.36202	8.22962e-08	1.2637e-06
SLC25A29	373.437	2.74161	0.323635	8.47131	2.42648e-17	3.70735e-15
DIO3	38.4127	3.71934	0.808197	4.60202	4.18423e-06	4.06226e-05
PPP2R5C	2297.65	-1.11613	0.313675	-3.55823	0.000373366	0.00201753
TRAF3	328.673	1.19046	0.273877	4.34669	1.38205e-05	0.000116583
AMN	248.625	-3.07654	0.587214	-5.23922	1.61255e-07	2.27601e-06
TNFAIP2	867.991	4.48201	0.436839	10.2601	1.06598e-24	7.23859e-22
KLC1	1886.78	1.1789	0.297242	3.96611	7.30537e-05	0.000494427
ATP5MJ	2242.49	-1.14871	0.306011	-3.75384	0.000174149	0.00104859
PLD4	80.409	2.06378	0.693849	2.97439	0.0029357	0.0116617
AHNAK2	293.822	1.89676	0.397584	4.77073	1.83564e-06	1.97857e-05
CLBA1	114.656	2.2379	0.450659	4.96585	6.84017e-07	8.24531e-06
GPR132	51.1152	2.46275	0.634722	3.88004	0.000104441	0.000671381
JAG2	286.76	1.97457	0.356366	5.54084	3.01023e-08	5.1677e-07
CRIP1	5632.67	-2.15448	0.463284	-4.65046	3.31201e-06	3.31826e-05
ZNF750	21.2866	3.83838	1.3212	2.90523	0.00366983	0.0140704
NARF	998.78	-1.09347	0.325814	-3.35611	0.000790482	0.00383872
SECTM1	317.714	-2.61067	0.732	-3.56649	0.00036179	0.00197066
SLC16A3	278.052	1.3655	0.382923	3.56598	0.000362505	0.00197281
RAC3	76.6785	2.49845	0.410247	6.09012	1.12827e-09	2.82022e-08
NOTUM	777.566	7.62069	0.779476	9.77669	1.41766e-22	7.22e-20
PCYT2	634.279	-1.74486	0.319393	-5.46307	4.67981e-08	7.66774e-07
NPB	2.52031	2.99875	1.01237	2.9621	0.00305544	0.0120629
SLC25A10	1775.81	-2.16625	0.445133	-4.86653	1.13577e-06	1.28186e-05
MRPL12	1425.63	-1.12181	0.285694	-3.9266	8.61556e-05	0.000570881
BAIAP2	691.229	2.34466	0.286417	8.18618	2.69646e-16	3.23126e-14
SGSH	340.005	1.38112	0.307808	4.48696	7.22473e-06	6.60492e-05
CARD14	25.4408	-3.94705	0.92194	-4.28125	1.8585e-05	0.000150208
CCDC40	13.9525	4.26837	0.695382	6.13816	8.3484e-10	2.20871e-08
TBC1D16	438.143	-1.20219	0.469196	-2.56224	0.0103998	0.0336361
CBX2	57.8637	1.63563	0.413034	3.96004	7.49377e-05	0.000505499
ENGASE	104.701	-1.18242	0.313023	-3.7774	0.000158471	0.000966082
SOCS3	740.733	1.79091	0.495229	3.61633	0.000298806	0.00166772
TMEM235	22.3999	-4.12913	0.891408	-4.63215	3.61891e-06	3.5846e-05
TMC8	150.707	2.73528	0.389889	7.01554	2.29059e-12	1.14277e-10
MIR6516	4.02775	2.15632	0.834917	2.58267	0.00980382	0.0320904
MGAT5B	47.5015	2.36465	0.421645	5.60816	2.04484e-08	3.70282e-07
ST6GALNAC1	3734.82	-2.01975	0.510432	-3.95695	7.59133e-05	0.000510952
SPHK1	294.002	1.04403	0.309209	3.37647	0.000734215	0.00360704
RNF157	475.385	2.03621	0.443855	4.58755	4.48478e-06	4.32991e-05
FOXJ1	16.2677	5.16164	0.970844	5.31665	1.05696e-07	1.57168e-06
EVPL	632.413	-1.91899	0.413593	-4.6398	3.48747e-06	3.47411e-05
ACOX1	1790.05	-1.04527	0.28463	-3.67238	0.000240301	0.00138137
UNC13D	155.713	2.28569	0.347649	6.57472	4.87463e-11	1.72703e-09
SLC16A5	645.476	-1.38478	0.352849	-3.92458	8.68826e-05	0.000574864
CDR2L	582.277	2.27613	0.331422	6.86778	6.52107e-12	2.82649e-10
OTOP3	128.555	-5.31081	0.952995	-5.57275	2.50742e-08	4.43534e-07
OTOP2	190.663	-5.35552	1.09886	-4.87371	1.09523e-06	1.2453e-05
SLC9A3R1	3848.13	-1.94786	0.449734	-4.33114	1.48337e-05	0.00012351
CD300LF	75.0127	3.29711	0.637163	5.17467	2.28312e-07	3.12154e-06
CD300E	15.7681	2.91645	0.685522	4.25434	2.09667e-05	0.00016609
CD300A	39.2517	2.27667	0.643888	3.53582	0.000406507	0.00217165
GPRC5C	215.447	1.32848	0.47025	2.82505	0.00472729	0.0173571
GPR142	17.5891	-3.59009	0.576292	-6.22963	4.67548e-10	1.29588e-08
SSTR2	29.5398	1.30803	0.377418	3.46575	0.000528759	0.00272311
SOX9	485.469	2.04602	0.510272	4.00967	6.08034e-05	0.000422512
MYL4	18.3521	2.94931	0.569271	5.18085	2.20872e-07	3.03339e-06
CRHR1	53.2341	8.65663	1.55938	5.55132	2.83519e-08	4.93654e-07
WNT3	39.3782	3.57165	0.462732	7.71862	1.17594e-14	1.00514e-12
MRC2	554.559	1.43795	0.461096	3.11855	0.00181743	0.00781649
MARCHF10	3.39086	4.67351	1.56601	2.98434	0.00284195	0.011378
TANC2	344.251	1.51315	0.319381	4.73776	2.16092e-06	2.29478e-05
CYB561	1944.56	-1.19979	0.36735	-3.26607	0.00109052	0.00505861
ACE	780.214	-2.51688	0.471545	-5.33752	9.42286e-08	1.42192e-06
LIMD2	607.671	2.38872	0.422473	5.65413	1.5664e-08	2.92754e-07
GH1	163.806	3.42141	0.86918	3.93637	8.27246e-05	0.000550132
CD79B	388.772	3.2957	0.745819	4.41891	9.9201e-06	8.71699e-05
SCN4A	29.2121	5.07003	0.803458	6.31026	2.78569e-10	8.10703e-09
PRR29	46.1245	1.69948	0.416167	4.08366	4.43318e-05	0.000319121
ICAM2	235.061	1.57041	0.451311	3.47966	0.000502044	0.0026002
ERN1	1237.24	1.04852	0.333034	3.14839	0.00164174	0.00716421
MILR1	199.423	2.61732	0.548081	4.77543	1.79328e-06	1.94148e-05
PITPNC1	414.077	1.40411	0.400117	3.50925	0.000449374	0.00236144
CACNG5	4.0295	-2.4529	0.757497	-3.23816	0.00120303	0.00549296
CEP112	185.552	1.44379	0.321034	4.4973	6.88232e-06	6.32026e-05
AXIN2	2397.14	1.77275	0.479164	3.69968	0.000215874	0.00125889
ARSG	36.6013	1.38098	0.457696	3.01725	0.0025508	0.0104241
SLC16A6	78.4404	2.38902	0.431666	5.53441	3.12279e-08	5.32354e-07
WIPI1	395.203	2.75943	0.38974	7.08017	1.43981e-12	7.70025e-11
FAM20A	48.3022	1.51084	0.51086	2.95744	0.00310209	0.0122115
ABCA5	724.637	-1.8893	0.387406	-4.8768	1.07818e-06	1.23023e-05
MAP2K6	286.25	-2.9125	0.438641	-6.63982	3.14061e-11	1.16326e-09
KCNJ16	27.0321	4.43068	0.63131	7.01824	2.24681e-12	1.12552e-10
KCNJ2	57.519	3.43962	0.462375	7.43903	1.01429e-13	7.20797e-12
ARHGAP27	735.345	-1.5693	0.34876	-4.49966	6.80611e-06	6.25497e-05
FMNL1	339.491	1.93491	0.43056	4.49395	6.99152e-06	6.4061e-05
HEXIM1	1292.42	-1.22037	0.297452	-4.10275	4.08263e-05	0.000296872
ACBD4	201.836	-1.2508	0.300462	-4.16293	3.14188e-05	0.000235892
ADAM11	110.45	1.17445	0.458819	2.55973	0.0104754	0.0338285
MEIOC	2.85214	2.70076	0.945713	2.85579	0.00429298	0.0160419
FZD2	328.121	2.57749	0.442679	5.82248	5.79824e-09	1.21564e-07
FAM171A2	148.856	-1.0964	0.3809	-2.87845	0.00399631	0.0151327
NAGS	67.2456	-5.642	0.923459	-6.10964	9.98564e-10	2.54811e-08
PYY	1360.61	-5.02775	0.993978	-5.05821	4.23206e-07	5.35491e-06
ETV4	489.965	3.10826	0.559117	5.55922	2.70977e-08	4.73842e-07
ARL4D	136.751	1.88422	0.523423	3.5998	0.000318465	0.00176455
TMEM106A	97.8201	1.10927	0.434508	2.55294	0.0106819	0.0343864
AOC2	43.4334	1.01763	0.394755	2.57788	0.00994093	0.0324367
CCDC56	1179.5	-1.13395	0.309239	-3.66689	0.000245514	0.0014069
WNK4	527.513	-1.32584	0.34866	-3.80267	0.000143144	0.000883664
CNTNAP1	42.8223	1.58086	0.579182	2.72947	0.00634368	0.022339
NAGLU	680.991	1.48134	0.321504	4.60755	4.07446e-06	3.9683e-05
ODAD4	40.9331	2.4762	0.420398	5.89015	3.85854e-09	8.57508e-08
KRT17	45.3888	4.03459	0.727824	5.54336	2.96722e-08	5.10103e-07
KRT16	76.4104	8.04437	1.06996	7.51839	5.54542e-14	4.21004e-12
KRT14	1006.94	12.9035	1.3479	9.57306	1.0379e-21	4.22873e-19
KRT15	190.454	5.73843	1.28312	4.47225	7.74018e-06	7.02884e-05
KRT36	98.1775	9.93708	1.47975	6.71537	1.87594e-11	7.39666e-10
KRT35	37.8425	8.56163	2.30188	3.7194	0.000199698	0.00118147
KRT32	3.37185	4.66181	1.53563	3.03577	0.00239923	0.00987337
KRT37	2.10681	4.4008	1.56805	2.80654	0.00500763	0.0182608
KRT41	32.7313	8.01946	1.87787	4.27051	1.95028e-05	0.000156214
KRT31	357.539	9.17137	1.49842	6.12068	9.31787e-10	2.40279e-08
KRT39	15.0528	1.89603	0.75593	2.50821	0.0121345	0.038158
KRT23	151.807	5.14431	0.802336	6.41168	1.43929e-10	4.47646e-09
KRT20	12172.2	-4.89256	0.79429	-6.15966	7.28992e-10	1.94552e-08
CCR7	214.347	3.28241	0.634485	5.17334	2.29948e-07	3.13689e-06
MIR8888	9.36686	6.14832	1.3897	4.42422	9.6792e-06	8.54347e-05
RAPGEFL1	251.116	-2.02093	0.507769	-3.98003	6.89079e-05	0.000471063
CSF3	252.628	8.24904	0.924745	8.92034	4.64864e-19	1.0331e-16
GSDMB	17.0538	-3.42841	0.669056	-5.12424	2.98735e-07	3.94323e-06
GRB7	219.321	1.2213	0.508888	2.39994	0.0163977	0.0487662
ERBB2	2871.68	-1.36891	0.384681	-3.55855	0.000372901	0.00201591
PGAP3	281.905	-1.47904	0.339039	-4.36246	1.28611e-05	0.000109319
PPP1R1B	2424.63	-2.19059	0.397823	-5.50645	3.66149e-08	6.13074e-07
STAC2	54.4846	1.84182	0.627036	2.93735	0.00331034	0.012882
TRNAC-GCA_4	2.10157	3.53992	1.29733	2.72862	0.00635992	0.0223833
C9H17orf98	9.34055	1.57717	0.601311	2.62289	0.00871864	0.0291408
EPOP	226.245	2.12565	0.373635	5.68911	1.27705e-08	2.44662e-07
SRCIN1	81.28	1.13452	0.383996	2.9545	0.00313177	0.0123007
ARHGAP23	424.829	2.08719	0.340849	6.12352	9.15328e-10	2.37318e-08
SP6	129.351	2.27643	0.493029	4.61724	3.88875e-06	3.80704e-05
CBX1	1127.25	1.1556	0.283266	4.07956	4.5121e-05	0.000323817
SKAP1	90.5271	1.9032	0.540902	3.51856	0.000433896	0.00229988
HOXB5	99.55	-1.34638	0.320492	-4.20099	2.65752e-05	0.000204003
HOXB6	730.872	-1.57952	0.37862	-4.17178	3.02225e-05	0.000228172
HOXB9	261.15	-1.47488	0.533387	-2.76512	0.00569013	0.0203423
MIR196A-1	12.9901	-2.23605	0.742281	-3.0124	0.00259193	0.010578
HOXB13	1717.87	-1.78772	0.595783	-3.00062	0.00269427	0.0109083
TTLL6	61.0812	-1.31398	0.458438	-2.86622	0.00415403	0.015623
ATP5MC1	4437.8	-1.64567	0.327146	-5.0304	4.89469e-07	6.07389e-06
IGF2BP1	140.181	5.41075	0.937382	5.77219	7.82482e-09	1.60206e-07
GNGT2	156.409	1.35393	0.449625	3.01125	0.00260177	0.0106076
ABI3	111.214	1.42546	0.443738	3.2124	0.00131632	0.00594581
PHOSPHO1	50.578	1.74507	0.379688	4.59605	4.30573e-06	4.16698e-05
NGFR	122.678	1.08885	0.449765	2.42093	0.0154807	0.0466061
NXPH3	124.75	3.51189	0.504891	6.95574	3.50722e-12	1.64763e-10
DLX4	63.2045	3.06142	0.661319	4.62926	3.66974e-06	3.62613e-05
DLX3	132.153	6.78794	1.17615	5.77131	7.86581e-09	1.60776e-07
PPP1R9B	1925.21	1.53889	0.315972	4.87034	1.11409e-06	1.26088e-05
COL1A1	23431.6	2.10389	0.690408	3.04732	0.00230893	0.00952806
CACNA1G	55.8318	-3.46195	0.56668	-6.10918	1.00144e-09	2.55011e-08
ABCC3	1129.08	-2.65063	0.376197	-7.04587	1.84304e-12	9.50527e-11
ANKRD40CL	727.257	-3.1803	0.435124	-7.30896	2.69227e-13	1.65365e-11
NME1	1515.3	1.03816	0.298866	3.47367	0.000513385	0.00265444
STXBP4	342.486	1.33333	0.270028	4.93772	7.90401e-07	9.37969e-06
HLF	99.7106	-1.55265	0.560497	-2.77013	0.00560332	0.0200967
NOG	13.8423	2.04102	0.664639	3.07087	0.00213436	0.00891601
DGKE	544.266	3.08719	0.334076	9.24099	2.44238e-20	7.1079e-18
AKAP1	2151.15	-1.14826	0.301718	-3.80575	0.000141378	0.000873641
CUEDC1	592.316	1.17032	0.316573	3.69685	0.000218289	0.00126934
MPO	7.94002	1.78417	0.701666	2.54276	0.0109981	0.0352833
TSPOAP1	274.457	1.95688	0.426597	4.58718	4.4928e-06	4.33088e-05
MIR142	5.00174	5.23801	1.31566	3.98129	6.85421e-05	0.000469088
TEX14	64.7292	1.76135	0.455363	3.868	0.00010973	0.00070038
PPM1E	19.8195	1.80154	0.616935	2.92015	0.0034986	0.0134985
GDPD1	93.5263	-1.38136	0.40869	-3.37997	0.00072493	0.00356716
YPEL2	871.428	1.82083	0.324092	5.61825	1.92899e-08	3.51912e-07
PTRH2	398.324	1.20683	0.316823	3.80917	0.000139433	0.000862929
BRIP1	121.044	1.29276	0.37997	3.40228	0.000668271	0.00332584
C9H17orf64	187.91	3.59021	0.490025	7.32659	2.36082e-13	1.48744e-11
CA4	7156.39	-4.26151	0.576362	-7.39381	1.42681e-13	9.68885e-12
TRNAK-CUU_15	3.2945	-3.6685	1.13042	-3.24526	0.00117345	0.00537798
PIGW	182.404	1.1299	0.318045	3.55264	0.000381387	0.00205451
DHRS11	1108	-2.78119	0.371855	-7.47923	7.47606e-14	5.47185e-12
LHX1	5.75098	5.84602	1.36341	4.28778	1.80466e-05	0.000146665
ACACA	1346.84	1.27182	0.296868	4.28412	1.83464e-05	0.000148576
C9H17orf78	28.0475	1.98931	0.641929	3.09895	0.00194206	0.00826237
DUSP14	273.876	2.39918	0.350189	6.85109	7.32877e-12	3.12124e-10
CCL3	60.2502	2.77773	0.66945	4.14927	3.33531e-05	0.000247825
CCL16	12.2976	6.13175	1.64257	3.73301	0.000189202	0.0011322
MMP28	395.315	-1.32065	0.341867	-3.86306	0.000111977	0.000712121
GAS2L2	36.3705	2.67727	0.764847	3.5004	0.000464557	0.00242973
RASL10B	124.546	2.89844	0.338508	8.56241	1.10536e-17	1.75465e-15
NLE1	249.198	1.22332	0.329934	3.70778	0.000209084	0.00122631
TMEM132E	96.4921	2.36294	0.595446	3.96836	7.23694e-05	0.000490894
CCL8	73.6408	2.44006	0.555464	4.39282	1.11889e-05	9.67886e-05
CCL7	13.8083	4.3871	0.841155	5.21557	1.83254e-07	2.55406e-06
CCL2	1291	1.92416	0.760835	2.52901	0.0114385	0.0363718
ASIC2	37.5014	2.44654	0.7627	3.20774	0.00133782	0.00602958
TMEM98	2241.6	-1.08027	0.343116	-3.14841	0.00164161	0.00716421
MYO1D	3803.13	-1.98262	0.380092	-5.21617	1.82659e-07	2.54867e-06
RHBDL3	158.479	2.09896	0.47485	4.42025	9.85847e-06	8.66907e-05
RNF135	473.855	-1.2513	0.293803	-4.25898	2.05365e-05	0.000163436
ADAP2	275.165	2.28034	0.46162	4.93986	7.81778e-07	9.32261e-06
CRLF3	687.703	1.29573	0.276148	4.69215	2.70352e-06	2.78392e-05
RAB11FIP4	830.652	-1.42504	0.381985	-3.73062	0.00019101	0.00113944
EVI2A	172.826	1.7195	0.447311	3.84409	0.000121001	0.0007608
EVI2B	257.654	2.01525	0.51276	3.9302	8.48744e-05	0.000563203
LGALS9	3753.96	-1.45269	0.34765	-4.17859	2.93324e-05	0.000222
LYRM9	138.334	1.33599	0.325634	4.10274	4.08281e-05	0.000296872
NLK	664.721	1.4234	0.382455	3.72174	0.000197852	0.00117225
TMEM97	465.006	1.28509	0.307294	4.18195	2.89024e-05	0.000218881
VTN	181.487	3.47233	0.792402	4.38203	1.17577e-05	0.000100781
SARM1	68.1491	1.01315	0.367299	2.75836	0.00580918	0.0206893
SLC46A1	245.99	-1.31663	0.322203	-4.08633	4.38247e-05	0.000316006
SLC13A2	782.511	-3.82476	0.553108	-6.91502	4.67784e-12	2.07917e-10
ALDOC	320.302	2.25109	0.308949	7.28629	3.18602e-13	1.91836e-11
MYO18A	2015.77	-1.32016	0.296256	-4.45613	8.34517e-06	7.51681e-05
ANKRD13B	108.298	1.13329	0.366782	3.08982	0.0020028	0.00846187
CORO6	164.487	1.94846	0.422385	4.61299	3.9691e-06	3.87494e-05
SSH2	763.049	1.04636	0.327494	3.19504	0.0013981	0.0062666
SLC6A4	28.9624	-1.98093	0.643797	-3.07695	0.00209128	0.00876001
TMIGD1	1809.8	-5.18447	0.974389	-5.32074	1.03346e-07	1.54242e-06
TRARG1	75.1018	8.49895	3.106	2.7363	0.00621339	0.0219244
GEMIN4	422.895	1.13256	0.327614	3.45698	0.000546257	0.00279719
C9H17orf97	3.39572	2.88248	0.972757	2.9632	0.00304455	0.0120315
DOC2B	393.308	2.40135	0.331798	7.23738	4.57422e-13	2.701e-11
PITPNA	2591.28	-1.32048	0.311043	-4.24534	2.18266e-05	0.000172009
SLC43A2	1634.22	-2.12919	0.456694	-4.66219	3.12866e-06	3.15005e-05
RILP	58.2188	-1.60218	0.339065	-4.72529	2.29788e-06	2.41921e-05
SERPINF2	39.1345	1.53737	0.565707	2.71761	0.0065756	0.0230231
TSR1	561.102	1.18036	0.276257	4.27268	1.93134e-05	0.0001549
METTL16	823.529	1.24237	0.262844	4.72666	2.28242e-06	2.40708e-05
CLUH	1840.17	-1.07617	0.294436	-3.65503	0.000257155	0.00146264
TRPV3	5.56802	2.46636	0.957474	2.5759	0.00999788	0.0326139
ATP2A3	5003.69	-1.2348	0.413954	-2.98294	0.00285489	0.0114074
PNPLA7	762.309	-1.44304	0.233755	-6.17329	6.68817e-10	1.79669e-08
NSMF	952.435	1.16049	0.324874	3.57212	0.0003541	0.00193654
ENTPD8	25.5963	-2.83574	0.708541	-4.00222	6.27501e-05	0.000433588
CYSRT1	5.8616	3.47934	0.925886	3.75785	0.00017138	0.00103315
TPRN	735.228	-1.82641	0.415327	-4.39753	1.09489e-05	9.51836e-05
TMEM210	16.2359	-1.8727	0.53133	-3.52456	0.000424195	0.00225236
LRRC26	72.0706	-3.91765	0.639435	-6.12674	8.96983e-10	2.34771e-08
GRIN1	29.8901	-4.18859	0.592882	-7.0648	1.60852e-12	8.51124e-11
FUT7	30.4125	2.25214	0.478149	4.71012	2.4757e-06	2.57975e-05
ABCA2	422.602	1.79739	0.319751	5.62122	1.89615e-08	3.47477e-07
C8G	18.8519	2.92623	0.778228	3.76012	0.000169835	0.00102665
MAMDC4	21.7749	1.80767	0.522125	3.46214	0.000535907	0.00274995
AJM1	12.8358	2.69782	0.542536	4.97261	6.60579e-07	7.99431e-06
LCN15	13.5795	5.45731	1.71244	3.18685	0.00143831	0.00642325
DIPK1B	21.8157	-1.44737	0.439511	-3.29313	0.000990786	0.00465784
NOTCH1	1405.41	1.22162	0.317226	3.85094	0.000117664	0.000744414
CARD9	92.6587	1.51031	0.398455	3.79042	0.000150392	0.000922349
GPSM1	547.365	3.43857	0.332977	10.3267	5.33382e-25	4.07471e-22
CCDC187	54.088	5.36889	0.627387	8.55754	1.15305e-17	1.80689e-15
SOHLH1	3.09934	4.95782	1.49693	3.312	0.000926306	0.00439357
SLC2A6	94.7582	2.15261	0.469424	4.58565	4.52583e-06	4.35584e-05
BRD3OS	84.8114	1.10799	0.340567	3.25337	0.00114046	0.0052504
COL5A1	4544.13	1.95952	0.47403	4.13374	3.56912e-05	0.000263279
FCN2	2.76777	-2.97751	1.18024	-2.5228	0.0116426	0.0368959
CEL	13.8577	2.6515	0.537786	4.9304	8.20595e-07	9.69095e-06
SPACA9	13.6634	3.94762	0.772626	5.10936	3.23253e-07	4.23379e-06
AK8	28.7768	2.13177	0.544585	3.91448	9.06009e-05	0.000595065
PRRC2B	1341.99	1.33964	0.275136	4.86902	1.12152e-06	1.26811e-05
PLPP7	52.2627	1.36097	0.435538	3.1248	0.00177924	0.00767927
FAM78A	190.193	2.97459	0.429712	6.92227	4.44457e-12	2.01207e-10
AIF1L	494.439	2.24767	0.428753	5.24235	1.58542e-07	2.24173e-06
FIBCD1	51.9793	4.13931	0.703361	5.88504	3.97957e-09	8.76437e-08
QRFP	156.142	6.68942	0.712068	9.39435	5.75711e-21	1.93929e-18
EXOSC2	524.292	1.03108	0.272039	3.7902	0.000150523	0.00092269
ASS1	56.2175	1.4866	0.514525	2.88927	0.00386132	0.0146802
NCS1	245.593	1.05375	0.417089	2.52643	0.0115228	0.0365826
USP20	504.838	1.10632	0.294035	3.76256	0.000168183	0.00101869
PRRX2	49.9266	1.84528	0.434114	4.25067	2.13128e-05	0.000168722
IER5L	253.943	2.30898	0.369413	6.2504	4.09392e-10	1.14247e-08
CRAT	1166.75	-1.66175	0.285846	-5.81346	6.11948e-09	1.28079e-07
LCN2	41.2648	2.08175	0.542033	3.84063	0.000122719	0.000769623
ST6GALNAC4	525.141	1.98246	0.345075	5.74501	9.19172e-09	1.84483e-07
ANGPTL2	2818.62	2.5592	0.464631	5.50803	3.62873e-08	6.08422e-07
MVB12B	261.583	2.88212	0.407085	7.07989	1.44265e-12	7.70025e-11
WDR38	73.723	1.15653	0.368801	3.13593	0.00171312	0.00743323
OLFML2A	526.637	1.40881	0.338666	4.15988	3.18408e-05	0.000238914
NR5A1	23.0779	6.5331	1.77404	3.6826	0.000230865	0.00133548
LHX6	234.519	2.00267	0.392367	5.10406	3.32439e-07	4.33198e-06
GGTA1	1830.89	1.59409	0.427154	3.73187	0.00019006	0.00113599
METTL7B	1310.68	-3.99454	0.568769	-7.02315	2.16927e-12	1.09566e-10
RDH5	324.216	-1.17168	0.291627	-4.01774	5.87597e-05	0.000409709
GDF11	227.285	1.66221	0.357371	4.65121	3.3e-06	3.30894e-05
DGKA	1916.94	-1.33396	0.275214	-4.84698	1.25355e-06	1.40184e-05
SUOX	669.357	-2.28335	0.33486	-6.81882	9.17936e-12	3.82933e-10
ERBB3	6433.1	-1.72299	0.470112	-3.66507	0.000247268	0.00141562
SLC39A5	225.855	-2.02943	0.358167	-5.66614	1.46049e-08	2.75912e-07
CS	4717.23	-1.27752	0.297646	-4.29208	1.77006e-05	0.000144719
ATP5F1B	18574	-1.61732	0.289205	-5.59227	2.24115e-08	4.00491e-07
SDR9C7	10.1296	2.52354	0.845586	2.98437	0.00284165	0.011378
RDH16	83.4717	2.98469	0.451108	6.61636	3.68146e-11	1.33527e-09
TACR3-like	18.7206	-1.94787	0.701314	-2.77746	0.0054785	0.01973
TAC3	5971.72	-3.88156	0.500123	-7.7612	8.41283e-15	7.50584e-13
NXPH4	10.6338	2.05452	0.523957	3.92117	8.81201e-05	0.000581583
NDUFA4L2	66.8297	2.14621	0.576084	3.72551	0.000194921	0.00115769
INHBC	9.88354	5.61112	1.39597	4.01951	5.83188e-05	0.000407099
GLI1	149.203	1.65165	0.472811	3.49325	0.000477174	0.00248826
ARHGAP9	288.882	1.76895	0.350782	5.04286	4.58616e-07	5.7494e-06
MARS1	1097.55	1.0527	0.291426	3.61224	0.000303563	0.00169118
DDIT3	124.56	1.2672	0.345364	3.66919	0.000243321	0.00139499
AGAP2	96.0719	1.86133	0.436132	4.26782	1.97389e-05	0.000157899
MARCHF9	179.8	1.00257	0.312999	3.20311	0.00135954	0.00611022
CYP27B1	46.9565	2.23894	0.667442	3.35451	0.000795053	0.00385785
METTL1	199.499	1.67006	0.317685	5.25697	1.46445e-07	2.09602e-06
EEF1AKMT3	160.787	1.24759	0.341775	3.65033	0.000261905	0.00148482
AVIL	82.5715	1.32079	0.431888	3.05819	0.0022268	0.00923887
TBC1D30	341.632	-1.01726	0.379351	-2.68159	0.00732729	0.0252286
IRAK3	144.578	2.22704	0.286491	7.77348	7.6359e-15	6.95375e-13
GRIP1	112.819	2.49187	0.501508	4.96874	6.73878e-07	8.14719e-06
IL22	8.48163	4.30699	1.32517	3.25015	0.00115343	0.00530534
SLC35E3	326.105	1.55924	0.298169	5.22938	1.70077e-07	2.38674e-06
LYZ	1650.36	2.91985	0.574279	5.08438	3.6883e-07	4.736e-06
MYRFL	8.99451	1.59783	0.645785	2.47425	0.0133518	0.0412953
KCNMB4	39.2386	1.07506	0.425637	2.52577	0.0115446	0.0366424
PTPRR	1127.05	-4.2834	0.523843	-8.17688	2.91288e-16	3.42347e-14
ODF3B	464.01	-1.23297	0.36744	-3.35558	0.000791999	0.00384456
MIOX	57.2418	1.96962	0.531877	3.70315	0.00021294	0.00124654
ADM2	66.235	2.66945	0.496433	5.37727	7.56253e-08	1.17319e-06
PLXNB2	4236.1	-1.05473	0.299174	-3.52546	0.00042275	0.00224762
PANX2	38.6396	2.3794	0.438019	5.43219	5.56672e-08	8.97652e-07
PIM3	954.042	1.70463	0.324437	5.25411	1.48739e-07	2.11961e-06
GRAMD4	659.785	-1.22051	0.294132	-4.14952	3.3317e-05	0.000247709
CELSR1	643.931	3.74614	0.496804	7.54048	4.68255e-14	3.62246e-12
TTC38	2253.56	-1.83186	0.414162	-4.42306	9.73135e-06	8.5758e-05
PPARA	845.635	-1.25085	0.313761	-3.98664	6.70155e-05	0.000459927
WNT7B	30.281	2.49384	0.887565	2.80976	0.0049579	0.0181167
RIBC2	5.95159	2.6102	0.824543	3.16563	0.00154748	0.00682354
SMC1B	10.3033	2.2246	0.593912	3.74567	0.000179911	0.00108115
FAM118A	394.788	1.80332	0.285538	6.31551	2.69271e-10	7.89281e-09
UPK3A	265.834	24.7018	1.84747	13.3706	8.97788e-41	1.09737e-36
SHISAL1	619.35	1.87135	0.546241	3.42587	0.000612827	0.00308508
PARVG	336.411	2.57711	0.48165	5.35059	8.76676e-08	1.33611e-06
SAMM50	971.652	-1.06611	0.254486	-4.18928	2.79839e-05	0.000213247
PNPLA3	23.7587	1.26848	0.424786	2.98617	0.00282493	0.0113285
BIK	70.6524	2.31603	0.404365	5.72758	1.01873e-08	2.01163e-07
A4GALT	345.021	1.23286	0.394767	3.12302	0.00179008	0.00770699
SERHL2	249.262	-2.64003	0.321753	-8.20515	2.30304e-16	2.87985e-14
NFAM1	175.024	2.48729	0.514633	4.83313	1.344e-06	1.48667e-05
CYP2D15	19.8743	2.61517	0.751384	3.48046	0.000500547	0.00259355
WBP2NL	5.72639	3.56286	1.246	2.85943	0.00424405	0.015877
SEPTIN3	9.27044	2.09239	0.693969	3.0151	0.00256892	0.0104911
TNFRSF13C	194.794	2.87992	0.494426	5.82477	5.7191e-09	1.20111e-07
SHISA8	27.9712	5.31142	0.820945	6.46989	9.8076e-11	3.16302e-09
SREBF2	2517.58	-1.04479	0.26743	-3.90679	9.35321e-05	0.000611046
CSDC2	103.46	1.71454	0.6233	2.75075	0.00594599	0.0210966
ACO2	5129.37	-2.25181	0.302948	-7.43297	1.06182e-13	7.459e-12
TEF	848.777	-2.42249	0.315927	-7.66786	1.74891e-14	1.44438e-12
DNAJB7	33.5282	-2.54819	0.386267	-6.59696	4.19676e-11	1.51061e-09
MCHR1	5.54683	-2.32245	0.823317	-2.82084	0.00478978	0.0175549
MRTFA	1041.84	-1.00898	0.309554	-3.25945	0.00111627	0.00516629
CACNA1I	18.0724	4.60053	0.681389	6.75169	1.46135e-11	5.89508e-10
MGAT3	455.857	-2.6755	0.454516	-5.88649	3.94487e-09	8.71937e-08
TAB1	672.442	-1.06252	0.263444	-4.0332	5.50228e-05	0.000386964
PDGFB	236.788	1.46815	0.363039	4.04405	5.25349e-05	0.00037182
APOBEC3Z3	128.314	2.3688	0.466556	5.07721	3.83021e-07	4.88691e-06
NPTXR	500.238	3.07942	0.499757	6.16185	7.19017e-10	1.92309e-08
FAM227A	9.11145	2.40254	0.599299	4.00892	6.09979e-05	0.000423623
MAFF	173.097	1.23776	0.347685	3.56002	0.000370832	0.00200917
BAIAP2L2	1011.65	-1.94669	0.428582	-4.54216	5.56803e-06	5.26358e-05
SLC16A8	6.28581	-1.59085	0.556117	-2.86063	0.00422798	0.0158377
SOX10	25.1887	-2.79502	0.793752	-3.52128	0.000429471	0.00227741
SH3BP1	397.446	1.85501	0.340431	5.449	5.06552e-08	8.23348e-07
LGALS2	11297.3	-3.22902	0.440939	-7.32304	2.42421e-13	1.51955e-11
MFNG	210.194	1.77885	0.486857	3.65373	0.000258454	0.00146784
ELFN2	105.615	8.72837	1.37147	6.36422	1.96279e-10	5.96795e-09
CYTH4	297.177	1.54833	0.449345	3.44575	0.000569469	0.00290147
RAC2	828.047	1.9084	0.454584	4.19812	2.69134e-05	0.000205988
C1QTNF6	417.592	1.89489	0.530488	3.57198	0.000354293	0.00193673
TMPRSS6	12.3607	-1.4327	0.453037	-3.16244	0.00156452	0.00689123
MPST	2298.05	-2.32383	0.355749	-6.53222	6.48033e-11	2.23754e-09
TST	789.65	-2.50775	0.394408	-6.35826	2.04057e-10	6.17373e-09
TEX33	3.59768	-4.41514	1.24054	-3.55904	0.000372213	0.00201486
CSF2RB	777.396	1.8878	0.453181	4.16566	3.10449e-05	0.000233659
FOXRED2	70.8549	2.17369	0.353583	6.1476	7.86632e-10	2.09022e-08
TXN2	1194.77	-1.0084	0.284995	-3.53832	0.000402678	0.00215402
RASD2	22.106	-1.26009	0.493661	-2.55253	0.0106943	0.0344171
HMOX1	464.431	2.25211	0.416981	5.40098	6.62767e-08	1.0426e-06
ISX	527.134	-4.77535	1.09707	-4.35284	1.34387e-05	0.000113754
TIMP3	799.436	1.77817	0.362919	4.89964	9.60138e-07	1.11557e-05
BTBD11	67.911	1.12769	0.457832	2.46311	0.0137738	0.0424393
CKAP4	1379.92	1.02249	0.327649	3.12071	0.00180418	0.00776221
NUAK1	584.748	2.01204	0.406418	4.95066	7.39629e-07	8.87192e-06
C10H12orf75	802.396	2.55166	0.430063	5.93323	2.97038e-09	6.7485e-08
APPL2	1132.04	-1.29099	0.311428	-4.14539	3.39231e-05	0.000251603
CHST11	333.27	2.04611	0.356866	5.73356	9.83422e-09	1.95136e-07
TXNRD1	4029.08	-1.62394	0.3379	-4.80598	1.53992e-06	1.69114e-05
SH3RF3	409.593	2.68237	0.385907	6.95082	3.63168e-12	1.69428e-10
EDAR	62.0226	3.33144	0.58228	5.72137	1.0567e-08	2.06988e-07
CCDC138	47.4365	1.21194	0.371428	3.26292	0.00110271	0.00510933
GCC2	1956.85	-1.07841	0.331368	-3.2544	0.00113632	0.0052432
SULT1C4	1209.49	-1.25832	0.347736	-3.6186	0.000296197	0.00165543
SULT1C2	938.01	-5.151	0.895373	-5.75291	8.7721e-09	1.76933e-07
SULT1C3	98952.4	-5.74344	0.74021	-7.7592	8.54657e-15	7.5699e-13
SLC5A7	518.194	-6.08549	1.29541	-4.69775	2.63045e-06	2.72014e-05
ST6GAL2	191.946	5.10672	0.576635	8.85608	8.28789e-19	1.68838e-16
UXS1	469.379	1.6763	0.307604	5.44955	5.0497e-08	8.21871e-07
ECRG4	196.724	2.02826	0.574628	3.52969	0.000416043	0.00221678
SLC9A2	381.575	-4.53583	0.369495	-12.2758	1.22223e-34	2.98787e-31
IL18RAP	127.216	3.12601	0.489412	6.38728	1.68863e-10	5.18596e-09
IL18R1	92.2761	1.66681	0.463281	3.59783	0.000320887	0.00177555
IL1RL1	84.0748	3.05529	0.511672	5.97118	2.35546e-09	5.46315e-08
IL1RL2	36.318	4.37466	0.683247	6.40275	1.526e-10	4.72211e-09
IL1R1	1172.79	1.64403	0.381259	4.31211	1.61704e-05	0.000133728
IL1R2	119.892	2.52764	0.54744	4.6172	3.88944e-06	3.80704e-05
MAP4K4	2253.46	1.02581	0.258725	3.96487	7.34353e-05	0.00049646
RFX8	73.7569	7.91012	1.5777	5.01369	5.33956e-07	6.57256e-06
CREG2	70.3884	2.74381	0.639428	4.29103	1.77845e-05	0.000145308
CHST10	773.209	1.29896	0.344639	3.76903	0.000163886	0.000995613
LONRF2	19.1791	1.969	0.500043	3.93766	8.22816e-05	0.000547484
AFF3	183.501	1.91499	0.497209	3.85149	0.000117403	0.000743147
LYG1	3.04545	3.31968	1.08405	3.0623	0.00219646	0.00913558
CRACDL	277.836	2.53276	0.415736	6.09222	1.11353e-09	2.79095e-08
INPP4A	509.205	-1.0646	0.350912	-3.0338	0.00241493	0.0099219
CNGA3	64.9121	-5.12037	1.45078	-3.52938	0.000416535	0.00221844
COX5B	3687.54	-1.50749	0.332905	-4.52828	5.94655e-06	5.54845e-05
CNNM4	540.747	-1.68968	0.296397	-5.70073	1.19293e-08	2.3108e-07
OXER1	4.24193	2.13196	0.878291	2.4274	0.0152077	0.0459879
HAAO	140.461	3.36032	0.49097	6.84425	7.68789e-12	3.25744e-10
DYNC2LI1	136.179	1.47906	0.328425	4.5035	6.68447e-06	6.15706e-05
ABCG5	14.9046	3.50253	0.830786	4.21592	2.48764e-05	0.000192202
SLC3A1	802.445	-5.31553	0.792569	-6.7067	1.9907e-11	7.74913e-10
ATP6V1E2	6.74265	5.67017	1.43509	3.95108	7.77992e-05	0.000522418
RHOQ	1410.42	1.03145	0.388645	2.65396	0.00795539	0.0270408
TTC7A	2352.69	-1.21254	0.345449	-3.51003	0.000448059	0.00235655
KCNK12	8.12059	1.97736	0.746595	2.6485	0.00808503	0.027337
EML6	49.3548	2.51567	0.384833	6.53705	6.2746e-11	2.17265e-09
CCDC88A	980.121	1.91591	0.42217	4.53823	5.67282e-06	5.32966e-05
CFAP36	213.987	1.38932	0.374165	3.71313	0.000204708	0.00120528
REL	727.431	2.56139	0.311657	8.2186	2.05885e-16	2.67716e-14
OTX1	7.25177	3.95298	1.02855	3.84325	0.000121414	0.000763001
SLC1A4	894.075	3.33438	0.472783	7.05267	1.75518e-12	9.12918e-11
PLEK	589.345	2.97231	0.513034	5.79359	6.88964e-09	1.42491e-07
PROKR1	30.4451	2.58555	0.480185	5.38449	7.26523e-08	1.13269e-06
ARHGAP25	417.156	2.30422	0.436957	5.27333	1.33973e-07	1.94023e-06
GKN2	43.9695	8.10207	1.78538	4.53801	5.67879e-06	5.33117e-05
ANTXR1	3142.57	1.92895	0.462116	4.17417	2.99069e-05	0.000226208
GFPT1	6668.91	-1.34799	0.350151	-3.84975	0.00011824	0.000746897
MXD1	570.375	-2.73453	0.467743	-5.84621	5.02894e-09	1.08029e-07
VAX2	82.3889	8.06907	1.24165	6.49868	8.10263e-11	2.69305e-09
MGAT4B	3398.86	-1.45103	0.312695	-4.6404	3.47741e-06	3.46974e-05
ADAMTS2	911.642	1.61332	0.540116	2.98699	0.00281735	0.0113022
COL23A1	93.4484	-1.89682	0.614861	-3.08496	0.00203582	0.0085629
KCNN2	12.4538	-2.3276	0.778459	-2.99001	0.00278967	0.0112202
TRIM36	241.283	-1.94013	0.384674	-5.04358	4.56906e-07	5.73974e-06
CDO1	190.75	2.1555	0.574327	3.75308	0.000174673	0.00105122
SEMA6A	1069.23	-2.02342	0.32763	-6.17594	6.57721e-10	1.77861e-08
TNFAIP8	760.206	1.98423	0.366268	5.41742	6.04638e-08	9.64662e-07
LOX	449.242	2.09702	0.572129	3.66529	0.000247057	0.00141508
SLC12A2	5996.61	1.11441	0.420371	2.65101	0.00802514	0.0272325
FBN2	57.0272	2.21592	0.770469	2.87606	0.0040267	0.0152332
ADAMTS19	89.6023	3.69794	1.3602	2.71867	0.00655459	0.0229561
CHSY3	30.5073	1.69303	0.626097	2.7041	0.00684895	0.02383
CDC42SE2	271.642	-1.02314	0.331152	-3.08963	0.00200403	0.00846417
CSF2	29.9466	3.8839	0.687173	5.65199	1.58599e-08	2.95511e-07
SLC22A4	41.317	-1.32642	0.550643	-2.40885	0.0160029	0.0478441
SLC22A5	167.333	-1.50311	0.300949	-4.99457	5.89675e-07	7.18604e-06
SOWAHA	326.776	-1.79309	0.428582	-4.18377	2.86709e-05	0.000217667
UQCRQ	2046.71	-1.26279	0.32526	-3.8824	0.000103429	0.000666076
LEAP2	78.6025	-2.22278	0.495511	-4.48584	7.26272e-06	6.62817e-05
FSTL4	38.6054	-1.42957	0.508895	-2.80917	0.00496692	0.0181443
VDAC1	4362.45	-1.28349	0.305582	-4.20016	2.66725e-05	0.000204528
TCF7	613.656	1.0618	0.341414	3.11001	0.00187078	0.0080009
CXCL14	2550.65	1.3695	0.534354	2.5629	0.0103801	0.0335829
KLHL3	696.782	3.25018	0.410651	7.9147	2.47842e-15	2.46291e-13
GFRA3	12.3759	-1.81083	0.624207	-2.90101	0.00371964	0.0142301
REEP2	46.7686	1.61044	0.490739	3.28166	0.00103196	0.00482358
CTNNA1	8552.13	-1.02903	0.314695	-3.26994	0.0010757	0.00499935
GLDC	9.34719	-1.39538	0.568483	-2.45457	0.0141052	0.0432542
PTPRD	85.0737	-1.86556	0.606642	-3.07523	0.0021034	0.00880172
ZDHHC21	397.046	-1.8808	0.312862	-6.0116	1.83696e-09	4.4015e-08
CER1	7.46008	-3.51866	0.948897	-3.70815	0.000208776	0.00122568
TTC39B	1140.52	-2.81811	0.339032	-8.31223	9.39173e-17	1.28983e-14
BNC2	385.575	1.27962	0.532953	2.401	0.0163503	0.0486726
SAXO1	2.89546	-4.3396	1.37148	-3.16417	0.00155525	0.00685534
ELAVL2	22.17	5.10567	1.00408	5.08494	3.67741e-07	4.736e-06
LRRC19	801.904	-3.3652	0.520104	-6.47023	9.78537e-11	3.16302e-09
MOB3B	1069.93	-1.00108	0.314216	-3.18597	0.00144268	0.00644041
AQP3	952.934	2.84423	0.513953	5.53402	3.12964e-08	5.32781e-07
MYORG	109.348	-1.50913	0.384177	-3.92822	8.55783e-05	0.000567566
GALT	279.331	-1.38528	0.261389	-5.2997	1.15996e-07	1.70822e-06
FAM214B	347.933	-1.19592	0.272292	-4.39203	1.12296e-05	9.70035e-05
CD72	200.82	3.20566	0.661532	4.84581	1.26099e-06	1.40888e-05
SIT1	79.9137	1.36789	0.488302	2.80132	0.00508946	0.0185089
CCDC107	163.38	-1.32646	0.314268	-4.22078	2.43458e-05	0.00018846
GBA2	647.223	-1.22334	0.275452	-4.4412	8.94585e-06	7.97557e-05
HINT2	370.134	-1.78081	0.312811	-5.69293	1.24876e-08	2.40444e-07
RECK	186.07	1.83365	0.44517	4.119	3.80518e-05	0.000279176
GLIPR2	1008.48	1.03054	0.420367	2.45152	0.0142254	0.0435454
CCIN	16.4803	6.68184	1.53963	4.3399	1.42547e-05	0.000119421
GNE	1762.81	-1.66318	0.324159	-5.13076	2.88574e-07	3.82149e-06
PAX5	296.185	3.79127	1.32445	2.86252	0.0042029	0.0157728
FBXO10	56.8429	1.84443	0.389765	4.73214	2.2216e-06	2.35105e-05
FRMPD1	14.8026	2.03822	0.508042	4.01191	6.02292e-05	0.000418999
ALDH1B1	1258.9	-4.55487	0.797505	-5.71139	1.12055e-08	2.17846e-07
IGFBPL1	183.905	-1.83501	0.42258	-4.34239	1.4094e-05	0.00011848
TDRD7	1248.95	-1.98162	0.311621	-6.35908	2.02967e-10	6.15599e-09
FOXE1	9.50738	2.79254	0.852197	3.27687	0.00104966	0.00489507
HEMGN	5.36926	2.60227	0.937094	2.77696	0.00548695	0.0197488
CORO2A	1925.55	-2.19596	0.417125	-5.26453	1.40551e-07	2.02113e-06
GABBR2	178.827	1.35328	0.427409	3.16624	0.00154422	0.00681654
GALNT12	1678.5	-1.85668	0.364981	-5.08706	3.6366e-07	4.70372e-06
COL15A1	2792.27	1.44538	0.510196	2.83299	0.00461145	0.0170032
TGFBR1	1619.6	1.48791	0.287907	5.16804	2.36562e-07	3.21278e-06
NR4A3	231.846	1.30572	0.533092	2.44933	0.0143124	0.0437897
MSANTD3	31.9499	2.0107	0.428606	4.69126	2.71523e-06	2.79362e-05
PLPPR1	137.244	8.46587	1.39665	6.06155	1.34815e-09	3.29411e-08
BAAT	111.75	8.43618	0.836365	10.0867	6.32484e-24	4.06887e-21
ALDOB	326.021	2.50431	0.588193	4.25763	2.06604e-05	0.000164089
ABCA1	3058.7	3.18692	0.338341	9.41927	4.54236e-21	1.58632e-18
TMEM38B	294.738	-1.33231	0.278901	-4.77701	1.77924e-06	1.9297e-05
ZNF462	632.956	-1.82072	0.315807	-5.76529	8.15186e-09	1.65791e-07
KLF4	5934.94	-2.00038	0.481672	-4.15298	3.28169e-05	0.000244586
CTNNAL1	831.77	1.02603	0.318521	3.22122	0.00127648	0.00579153
FRRS1L	31.7413	3.1156	0.562515	5.5387	3.04731e-08	5.2167e-07
EPB41L4B	2746.74	-2.31238	0.429249	-5.38704	7.1627e-08	1.11813e-06
PTPN3	740.779	-1.47038	0.341953	-4.29994	1.70844e-05	0.000140432
C11H9orf152	479.185	-1.18645	0.461716	-2.56965	0.01018	0.0330845
LPAR1	642.308	-1.60023	0.453098	-3.53175	0.000412818	0.00220344
ZNF483	47.2929	2.74969	0.434271	6.33174	2.42417e-10	7.17448e-09
SHOC1	8.97621	5.45166	1.755	3.10636	0.00189406	0.00808348
HSDL2	2949.39	-1.25308	0.245353	-5.10725	3.26889e-07	4.27333e-06
SLC46A2	71.5857	2.39617	0.61351	3.90567	9.39632e-05	0.000613194
SLC31A2	233.12	1.7259	0.378639	4.55816	5.16035e-06	4.91034e-05
SLC31A1	3955.62	-3.138	0.40139	-7.81783	5.37404e-15	5.05284e-13
RNF183	246.132	1.72022	0.546942	3.14516	0.00165997	0.00723085
BSPRY	1610.07	-1.74568	0.474419	-3.67961	0.000233587	0.00134931
HDHD3	107.811	-1.77155	0.352505	-5.02559	5.01877e-07	6.20862e-06
ALAD	514.988	-1.31805	0.270598	-4.87089	1.11095e-06	1.25966e-05
ZNF618	102.492	1.26287	0.294473	4.28857	1.79828e-05	0.000146486
COL27A1	249.419	1.9127	0.357692	5.34734	8.92539e-08	1.35523e-06
AKNA	643.088	1.93447	0.38659	5.00394	5.61712e-07	6.8658e-06
WHRN	64.5062	2.10698	0.46992	4.4837	7.33597e-06	6.68662e-05
TMEM268	347.104	2.23324	0.384829	5.8032	6.50593e-09	1.35472e-07
TNFSF15	45.2781	1.63962	0.3918	4.18484	2.85364e-05	0.000216916
TNFSF8	102.354	2.14752	0.540792	3.97107	7.15518e-05	0.000486688
PAPPA	206.001	2.28193	0.43474	5.24894	1.52977e-07	2.1717e-06
STOM	6499.97	-2.62131	0.369257	-7.09886	1.25791e-12	6.86405e-11
CDSN	44.0168	8.44555	1.71181	4.93369	8.06914e-07	9.55709e-06
C12H6orf136	848.607	-1.59707	0.311744	-5.12301	3.00698e-07	3.9606e-06
PPP1R18	1301.86	2.21417	0.356547	6.21006	5.29655e-10	1.45156e-08
IER3	2395.06	2.5344	0.352988	7.17986	6.97822e-13	3.98574e-11
SFTA2	44.4425	2.79209	0.716431	3.89722	9.7302e-05	0.000632955
DLA88	10319.8	-2.03993	0.54251	-3.76017	0.000169801	0.00102665
LTA	21.2825	2.57974	0.681054	3.78786	0.00015195	0.000930506
TNF	68.247	4.2695	0.632207	6.75332	1.44498e-11	5.86778e-10
LTB	202.225	1.87847	0.573643	3.27463	0.00105801	0.00493025
LST1	111.122	1.33126	0.48399	2.7506	0.00594863	0.0210999
AIF1	306.039	2.04716	0.530554	3.85853	0.000114072	0.000724692
LY6G5B	138.698	1.47462	0.333509	4.42154	9.80014e-06	8.63019e-05
ABHD16A	1408.76	-1.34685	0.305045	-4.41526	1.00891e-05	8.84639e-05
LY6G6F	5.6619	2.09199	0.802219	2.60775	0.00911398	0.0301734
SLC44A4	3769.44	-2.39428	0.537883	-4.45131	8.5347e-06	7.6593e-05
ZBTB12	303.47	-1.44572	0.344965	-4.19092	2.77822e-05	0.000212106
CFB	475.591	2.59015	0.413118	6.26976	3.61611e-10	1.01843e-08
PRRT1	29.8885	-1.10218	0.413702	-2.66419	0.0077174	0.0263638
PPT2	393.994	-1.77989	0.284934	-6.24666	4.19314e-10	1.16749e-08
AGPAT1	1755.03	-2.14296	0.319949	-6.69783	2.11543e-11	8.15676e-10
GPSM3	192.74	1.89541	0.451694	4.19622	2.71406e-05	0.000207467
DLA-DQA1	12426.1	1.33471	0.366463	3.64214	0.000270376	0.00152577
DLA-DQB1	2962.07	1.12541	0.370787	3.03518	0.0024039	0.00988656
DLA-DOB	433.2	3.5502	0.7575	4.68673	2.77601e-06	2.8442e-05
COL11A2	70.1156	1.47831	0.35568	4.15629	3.23457e-05	0.000241664
SYNGAP1	97.7321	1.18645	0.40623	2.92064	0.00349311	0.0134827
ITPR3	1902.26	-1.26134	0.366986	-3.43702	0.000588146	0.00298048
PACSIN1	197.789	1.04701	0.425765	2.45912	0.0139279	0.0428366
SCUBE3	170.651	3.43966	0.647472	5.31244	1.08166e-07	1.60256e-06
DEF6	248.129	1.66571	0.373338	4.46166	8.13261e-06	7.347e-05
TULP1	5.36096	2.10336	0.814466	2.58251	0.00980853	0.0320904
ARMC12	78.3877	2.53066	0.446845	5.66339	1.48409e-08	2.79939e-07
CLPS	113.479	-3.22464	0.947525	-3.40322	0.000665964	0.00331699
SLC26A8	6.0067	3.46472	0.856323	4.04605	5.20895e-05	0.000368882
MAPK13	1471.29	-1.80278	0.353852	-5.09473	3.49233e-07	4.53632e-06
BRPF3	1045.06	-2.24425	0.304872	-7.36129	1.82146e-13	1.20344e-11
PNPLA1	47.8414	-3.70134	0.69506	-5.32521	1.00838e-07	1.51232e-06
BNIP5	1085.1	-4.35719	0.619077	-7.0382	1.94739e-12	9.95938e-11
ETV7	345.788	-1.58682	0.324452	-4.89076	1.00449e-06	1.15502e-05
FGD2	111.981	1.4102	0.4757	2.96447	0.00303206	0.0119899
PIM1	54.0402	1.21722	0.391607	3.10826	0.00188192	0.00804008
MDGA1	296.524	-4.40765	0.533751	-8.25789	1.4827e-16	1.99154e-14
GLP1R	98.5772	2.2347	0.854733	2.6145	0.00893579	0.0297042
SAYSD1	124.569	-1.2604	0.36051	-3.49616	0.000472004	0.00246373
MOCS1	247.764	-1.38077	0.310226	-4.45084	8.55365e-06	7.67067e-05
TREM2	17.2367	2.78126	0.798743	3.48204	0.000497601	0.00258157
TREML2	54.8877	4.36681	0.553792	7.88529	3.13798e-15	3.06844e-13
TREM1	88.8107	2.37887	0.596855	3.98568	6.72883e-05	0.00046154
MDFI	122.905	3.96834	0.441178	8.99487	2.36507e-19	5.55927e-17
TRERF1	124.563	1.35575	0.363409	3.73064	0.000190996	0.00113944
PRPH2	32.5624	7.31246	1.56562	4.67064	3.00259e-06	3.04467e-05
KLC4	881.763	-1.96311	0.277928	-7.06336	1.62528e-12	8.56285e-11
PTK7	1426.95	1.69433	0.345877	4.89865	9.64966e-07	1.11799e-05
GTPBP2	545.636	-1.57591	0.313243	-5.03096	4.88021e-07	6.064e-06
MYMX	12.5908	-3.27402	0.932165	-3.51228	0.000444286	0.00234175
RUNX2	745.602	3.32716	0.384429	8.65479	4.93817e-18	8.38324e-16
CLIC5	1404.78	-3.13517	0.517243	-6.06131	1.3502e-09	3.29411e-08
SLC25A27	94.2158	1.55657	0.351832	4.42419	9.68069e-06	8.54347e-05
MEP1A	1793.24	-4.7426	0.812505	-5.83701	5.31453e-09	1.1317e-07
ADGRF5	724.977	1.04145	0.426197	2.4436	0.0145415	0.044402
ADGRF1	345.978	4.09932	0.575908	7.11802	1.0949e-12	6.00134e-11
TNFRSF21	1878.54	1.20715	0.307722	3.92285	8.75076e-05	0.000578165
ADGRF4	18.7221	7.54715	1.78631	4.225	2.38941e-05	0.000185551
PKHD1	64.6531	6.32459	0.768756	8.22706	1.91871e-16	2.52177e-14
IL17A	17.5771	5.1973	0.971267	5.35105	8.74431e-08	1.33435e-06
IL17F	14.6184	2.78832	0.787951	3.5387	0.000402103	0.00215188
EFHC1	27.1772	1.89012	0.411077	4.59796	4.26641e-06	4.13771e-05
GCM1	22.882	6.80181	1.751	3.88453	0.000102528	0.000661317
LRRC1	737.149	-1.86548	0.392614	-4.75143	2.01987e-06	2.16001e-05
TINAG	206.6	-5.55265	0.570665	-9.73013	2.24315e-22	1.09672e-19
COL21A1	265.839	3.41338	0.504741	6.76263	1.35509e-11	5.52425e-10
BEND6	140.998	2.42717	0.501363	4.84114	1.29095e-06	1.4371e-05
BAG2	741.91	1.1111	0.444768	2.49816	0.0124838	0.0390555
PTP4A1	1923.23	1.08629	0.290621	3.73781	0.000185628	0.00111222
COL19A1	70.2474	-3.94927	1.1312	-3.49122	0.000480817	0.00250619
OGFRL1	712.507	1.42513	0.405341	3.51589	0.000438283	0.00231786
RIMS1	41.9833	1.17699	0.476281	2.47121	0.0134657	0.041595
KCNQ5	56.1807	1.99135	0.705524	2.82252	0.00476484	0.0174739
OOEP	70.5632	1.6395	0.551176	2.97456	0.00293413	0.0116592
DDX43	11.0495	5.45973	1.27275	4.28969	1.78921e-05	0.000145992
SLC17A5	803.327	-1.10194	0.278788	-3.95263	7.72976e-05	0.000519411
CD109	517.426	2.20657	0.454194	4.8582	1.18455e-06	1.33322e-05
COL12A1	2201.83	1.99397	0.500795	3.98161	6.84503e-05	0.000468722
HTR1B	118.613	2.99573	0.491565	6.09429	1.09927e-09	2.76468e-08
ELOVL4	20.7436	1.5453	0.436072	3.54369	0.000394571	0.002119
TPBG	240.775	1.86882	0.34757	5.37681	7.58192e-08	1.17319e-06
ME1	2137.53	-2.37101	0.356324	-6.65409	2.85058e-11	1.07208e-09
MRAP2	44.3496	1.92982	0.626908	3.07832	0.00208171	0.00873191
TBX18	39.6645	3.9772	0.716953	5.54737	2.89998e-08	4.99949e-07
GJB7	5.51728	4.98752	1.09222	4.56642	4.96123e-06	4.73759e-05
SPACA1	2.31954	-3.18349	1.28725	-2.47308	0.0133953	0.0414089
SRSF12	148.822	3.36437	0.370255	9.08664	1.0215e-19	2.54811e-17
PM20D2	110.206	1.80321	0.385954	4.67209	2.98157e-06	3.03445e-05
RRAGD	492.586	1.64026	0.380437	4.31151	1.62144e-05	0.000133918
BACH2	125.091	2.52007	0.55496	4.54099	5.59902e-06	5.27655e-05
GPR63	48.3067	1.07933	0.432394	2.49618	0.0125537	0.0392239
POU3F2	16.2992	7.84241	2.63439	2.97693	0.00291148	0.0115963
TSTD3	2007.39	-5.19319	0.737811	-7.03865	1.94109e-12	9.95938e-11
CRYBG1	2999.38	-1.0297	0.388769	-2.64861	0.00808231	0.0273354
CD24	2028.56	2.87333	0.427959	6.71403	1.89316e-11	7.44055e-10
SOBP	209.757	2.8492	0.366467	7.77479	7.55719e-15	6.94523e-13
SCML4	400.835	-1.20431	0.451815	-2.66549	0.00768753	0.0262912
MICAL1	880.531	-1.11904	0.314336	-3.56002	0.000370828	0.00200917
AK9	6.12718	1.9148	0.618821	3.09427	0.00197299	0.00835905
WASF1	109.592	1.90065	0.40235	4.72387	2.31395e-06	2.42984e-05
DDO	41.0925	2.09005	0.638705	3.27232	0.00106671	0.00495943
SLC22A16	88.4398	-2.58648	0.410232	-6.30491	2.88356e-10	8.35209e-09
[truncated: 1,315 more rows]

## Sheet: S4_LRT.deg.Sig1
	gene	baseMean	log2FoldChange	lfcSE	stat	pvalue	padj
1	PARD6G	80.9314	1.14013	0.373857	8.62388	0.0134075	0.0435535
2	TXNL4A	848.423	0.390287	0.298897	8.81831	0.0121654	0.0401779
3	HSBP1L1	10.9305	1.53202	0.531373	8.26517	0.0160414	0.0499978
4	NFATC1	409.768	1.18229	0.40949	10.3253	0.0057266	0.0220463
5	GALR1	37.5703	2.35577	0.56463	14.4456	0.000729749	0.00411646
6	MBP	230.726	-1.47336	0.322741	25.8972	2.37951e-06	3.26046e-05
7	ZADH2	407.768	-1.21251	0.266062	22.2131	1.50139e-05	0.000155985
8	CNDP1	384.142	-1.93337	0.513334	16.2596	0.000294622	0.00190041
9	CNDP2	1583.46	-1.57926	0.31607	30.3919	2.51465e-07	4.70259e-06
10	DSEL	166.843	1.62546	0.470464	10.6025	0.00498542	0.0196459
11	SERPINB2	90.4189	4.29433	0.930483	14.3862	0.000751758	0.00421013
12	PHLPP1	641.872	-1.7893	0.342151	30.0655	2.96048e-07	5.45775e-06
13	RELCH	811.269	-0.967637	0.249343	17.7666	0.000138686	0.00101884
14	PIGN	661.537	-1.00349	0.329503	10.009	0.00670763	0.0252434
15	RNF152	665.887	-3.17831	0.438229	62.8968	2.19853e-14	3.0591e-12
16	PMAIP1	55.6327	1.98337	0.381634	23.6324	7.38386e-06	8.53415e-05
17	CPLX4	4.79263	5.49065	1.53793	12.9731	0.00152377	0.0075173
18	RAX	4.68004	5.15114	1.55081	10.6111	0.00496404	0.019588
19	GRP	1.74395	-4.34557	1.59286	10.2107	0.00606431	0.0231331
20	MALT1	774.682	1.25459	0.334299	13.5101	0.00116497	0.00608138
21	ALPK2	57.0356	2.6762	0.674591	12.7447	0.00170814	0.00825333
22	NEDD4L	1832.55	-1.15316	0.286217	18.2723	0.000107699	0.000827607
23	ATP8B1	3773.37	-1.00883	0.340449	9.79617	0.00746084	0.0275434
24	TCF4	1292.88	1.8909	0.35689	24.156	5.68308e-06	6.86907e-05
25	C1H18orf54	328.181	0.557679	0.283981	10.4898	0.00527442	0.0206041
26	STARD6	117.188	0.526384	0.285361	25.0046	3.71817e-06	4.76513e-05
27	POLI	204.788	0.188421	0.272355	12.2159	0.00222514	0.0102335
28	ME2	4209.94	-2.38646	0.36742	47.3591	5.20122e-11	2.99467e-09
29	MC5R	70.0884	9.61492	2.01853	9.09452	0.0105962	0.0361439
30	SLC18B1	461.742	-1.1073	0.283747	18.395	0.00010129	0.000785585
31	RPS12	18495	0.251404	0.277186	19.5042	5.8171e-05	0.000487735
32	EYA4	92.5049	3.69851	0.625789	25.3506	3.12748e-06	4.09798e-05
33	TCF21	148.385	-1.03377	0.421475	8.37745	0.0151656	0.04792
34	SLC2A12	172.198	-0.00376668	0.347678	11.7806	0.0027662	0.0122514
35	SGK1	1968.05	-1.96413	0.433229	23.07	9.78158e-06	0.000107856
36	AHI1	633.319	0.999285	0.317331	13.3593	0.00125623	0.00642574
37	PEX7	401.632	-1.42958	0.283736	27.1681	1.26042e-06	1.90088e-05
38	IL20RA	190.798	-3.54475	0.764698	22.8539	1.08978e-05	0.000118377
39	IL22RA2	50.8116	3.05127	0.460099	34.4718	3.26995e-08	7.97895e-07
40	OLIG3	3.29709	-5.28184	1.39652	17.6122	0.000149815	0.00108545
41	TNFAIP3	1177.07	2.31726	0.437684	22.4733	1.31821e-05	0.00013918
42	CCDC28A	515.464	-0.899243	0.282854	14.9257	0.000574012	0.00335118
43	ADGRG6	578.07	2.02905	0.429769	20.0713	4.38099e-05	0.000382412
44	ADAT2	214.644	0.259651	0.271444	11.2838	0.00354609	0.0149465
45	PEX3	582.12	0.197658	0.265645	12.1503	0.00229935	0.0105185
46	LTV1	585.246	0.728002	0.269841	10.3775	0.00557908	0.0216136
47	PLAGL1	278.292	1.12519	0.301665	13.4634	0.00119249	0.0061754
48	STX11	325.228	2.30752	0.41523	25.1776	3.40996e-06	4.40393e-05
49	RAB32	1631.17	-1.80971	0.288149	43.1312	4.3071e-10	1.85079e-08
50	ADGB	8.98501	-2.86016	0.761303	15.7483	0.000380443	0.00234403
51	STXBP5	813.911	-1.26102	0.283902	21.6598	1.97985e-05	0.000196011
52	SASH1	1194.86	-2.22661	0.357641	46.9935	6.24436e-11	3.45159e-09
53	UST	359.77	1.78437	0.455616	13.0295	0.0014814	0.00734605
54	PCMT1	990.197	-0.835536	0.255071	17.6012	0.000150644	0.00108956
55	PPP1R14C	80.6877	5.66726	0.665099	46.6398	7.45258e-11	3.95935e-09
56	RMND1	226.823	-1.10102	0.245901	25.8398	2.44883e-06	3.32813e-05
57	RGS17	198.607	0.91706	0.355646	18.1177	0.000116355	0.000879666
58	IPCEF1	136.365	1.67469	0.45383	12.2472	0.00219056	0.0100959
59	TIAM2	282.328	-1.16455	0.346932	12.4605	0.00196892	0.00923092
60	TMEM242	661.452	0.325111	0.272597	8.6127	0.0134827	0.0437252
61	LDHAL6B	28.7052	1.09222	0.369799	16.8866	0.000215333	0.00146412
62	ZDHHC14	132.832	1.86385	0.379224	21.184	2.51161e-05	0.000238471
63	TAGAP	284.265	2.85646	0.397994	40.0505	2.00978e-09	7.18358e-08
64	MAP3K4	484.095	-0.792743	0.26248	9.55557	0.00841463	0.0302151
65	AGPAT4	437.079	-1.31485	0.317837	18.4567	9.82172e-05	0.000765819
66	QKI	1462.32	1.6878	0.412822	14.4065	0.000744178	0.0041773
67	PDE10A	346.302	3.1505	0.389738	47.939	3.89211e-11	2.29752e-09
68	MPC1	826.915	-1.18185	0.276025	20.9648	2.80253e-05	0.000261212
69	CCR6	568.505	-2.70965	0.464188	45.1948	1.5349e-10	7.50624e-09
70	FRMD1	139.775	-3.38682	0.637025	33.9329	4.2812e-08	1.00077e-06
71	SMOC2	6033.98	2.11588	0.462087	17.2154	0.000182694	0.00128018
72	THBS2	2024.84	2.97677	0.676654	16.2032	0.000303056	0.00194729
73	WDR27	57.1498	1.49805	0.487107	8.38632	0.0150985	0.0477723
74	DSE	719.156	2.01302	0.410751	19.8737	4.83587e-05	0.000415295
75	CALHM6	168.771	2.47588	0.402343	33.3697	5.67364e-08	1.27281e-06
76	TRAPPC3L	39.3918	1.02565	0.364974	8.87234	0.0118412	0.039374
77	RWDD1	1532.92	0.316467	0.243888	22.1195	1.57328e-05	0.000162013
78	KPNA5	279.267	0.582181	0.30059	10.3745	0.0055874	0.021616
79	DCBLD1	268.34	-1.23188	0.386697	10.8009	0.00451454	0.0180829
80	NEPN	29.3376	5.03289	1.23864	11.7693	0.00278176	0.0123016
81	CEP85L	57.3234	1.84751	0.476509	12.9212	0.00156385	0.00766383
82	ASF1A	266.129	0.0674071	0.257201	16.4949	0.000261923	0.00172763
83	FAM184A	143.587	-1.80747	0.423947	19.477	5.89682e-05	0.000494065
84	HSF2	187.419	1.13477	0.278131	20.1254	4.26413e-05	0.000374731
85	CLVS2	5.22804	2.41646	0.88186	8.70945	0.012846	0.0420217
86	TRDN	76.5821	8.43342	1.58942	14.6425	0.000661322	0.00379084
87	NKAIN2	10.3177	1.92669	1.08103	8.4458	0.0146561	0.0467394
88	TRMT11	321.607	0.688276	0.310822	8.73217	0.0127009	0.041687
89	TMEM200A	176.013	2.86337	0.404455	38.3194	4.77586e-09	1.50054e-07
90	EPB41L2	2284.69	2.09776	0.320405	35.2278	2.24065e-08	5.76843e-07
91	AKAP7	690.921	-1.61165	0.297512	31.2971	1.5993e-07	3.16824e-06
92	CTSV	496.419	1.41652	0.33518	17.0884	0.000194669	0.00135032
93	ZNF782	168.752	0.874834	0.253731	37.0714	8.91332e-09	2.60447e-07
94	CDC14B	601.597	0.854954	0.280082	12.1375	0.00231404	0.0105637
95	SLC35D2	310.334	-1.07794	0.382566	9.35583	0.00929838	0.0326071
96	C1H9orf3	1287.9	0.473211	0.265394	23.926	6.37579e-06	7.61187e-05
97	FBP2	504.598	-2.37037	0.548881	19.9094	4.75027e-05	0.000409751
98	ISCA1	892.831	-0.43429	0.260291	16.3948	0.000275363	0.00180305
99	NTRK2	374.561	-2.58216	0.486917	39.1582	3.13981e-09	1.05758e-07
100	SLC28A3	340.233	-4.20813	0.546532	63.8503	1.36483e-14	2.0717e-12
101	MIR7-1	10.4421	2.23803	0.60683	17.4919	0.000159103	0.00114226
102	GKAP1	299.326	-0.424509	0.295805	16.3005	0.000288662	0.00187022
103	IDNK	223.471	-0.950997	0.28956	14.822	0.000604577	0.00350859
104	TLE1	574.252	-1.56133	0.366407	20.3426	3.8253e-05	0.00034182
105	PSAT1	733.38	2.63199	0.39112	36.6784	1.08487e-08	3.02625e-07
106	CEP78	322.43	0.562123	0.253801	23.7813	6.85423e-06	8.01123e-05
107	VPS13A	1775.38	-0.863319	0.253817	17	0.000203473	0.00139894
108	GCNT1	692.116	2.54798	0.378966	35.4448	2.01031e-08	5.20985e-07
109	RFK	1308.37	-1.19715	0.327317	14.7032	0.000641561	0.00368843
110	OSTF1	343.764	-0.875061	0.306583	9.26648	0.00972321	0.0337827
111	CARNMT1	693.986	-0.476574	0.250563	10.9243	0.00424436	0.017249
112	C1H9orf40	270.21	0.131646	0.291249	9.80504	0.00742784	0.0274389
113	TRPM6	219.85	-4.11606	0.485754	77.3966	1.56153e-17	4.62938e-15
114	ANXA1	13665.5	4.35416	0.425329	67.7393	1.95251e-15	3.69371e-13
115	GDA	550.412	-3.73018	0.44304	80.6593	3.05531e-18	1.15195e-15
116	C1H9orf85	92.6171	-0.0199544	0.280437	17.2468	0.000179845	0.001264
117	ABHD17B	645.931	-1.16245	0.292174	17.1399	0.000189724	0.00131994
118	KLF9	128.469	-1.2325	0.411172	10.879	0.00434159	0.0175404
119	SMC5	1215.32	0.788669	0.273025	19.5321	5.73676e-05	0.000482036
120	PTAR1	555.498	0.554988	0.272843	13.0907	0.00143675	0.00717025
121	FXN	116.011	-0.436001	0.272488	8.70488	0.0128753	0.042059
122	PIP5K1B	763.462	-1.80803	0.369905	25.798	2.50055e-06	3.39448e-05
123	CBWD1	866.58	-0.189082	0.229946	11.0577	0.00397048	0.0163347
124	DMRT1	40.2022	6.2215	1.13742	23.1728	9.29154e-06	0.000103036
125	DMRT3	124.243	10.7451	1.91188	12.2154	0.00222566	0.0102335
126	VLDLR	877.642	-1.94167	0.351293	32.5905	8.37652e-08	1.79642e-06
127	RFX3	413.426	1.03549	0.320011	9.819	0.00737618	0.0272825
128	GLIS3	181.985	2.39637	0.411129	27.3063	1.17626e-06	1.80636e-05
129	SPATA6L	27.4879	0.566694	0.381429	18.8453	8.08697e-05	0.00064918
130	PLPP6	739.863	-1.19715	0.274558	20.4453	3.6337e-05	0.000325695
131	CDC37L1	387.877	0.119124	0.263952	11.0453	0.00399515	0.0164005
132	AK3	857.307	-2.31685	0.32287	58.1747	2.33096e-13	2.43252e-11
133	CD274	244.175	2.0134	0.36224	26.9873	1.37971e-06	2.06479e-05
134	PLGRKT	297.787	-1.76423	0.299331	37.3416	7.78727e-09	2.30424e-07
135	PDCD1LG2	90.41	3.15008	0.498468	30.0049	3.05158e-07	5.608e-06
136	SPTLC1	1045.4	-0.861013	0.287789	13.4487	0.00120127	0.00621811
137	ROR2	841.831	0.975394	0.332194	23.8007	6.78801e-06	7.9577e-05
138	NFIL3	461.853	1.70364	0.34492	22.6605	1.20043e-05	0.00012825
139	AUH	648.87	-1.17398	0.275564	21.5387	2.10346e-05	0.000205048
140	SYK	757.589	2.83131	0.385407	40.7677	1.40414e-09	5.21002e-08
141	DIRAS2	45.6083	3.33398	0.569157	32.8959	7.19031e-08	1.58268e-06
142	GADD45G	97.1327	1.29617	0.352445	23.9559	6.28129e-06	7.5221e-05
143	SEMA4D	766.202	1.67436	0.326936	23.6851	7.19209e-06	8.35221e-05
144	SHC3	200.102	4.83668	0.613962	41.1627	1.1525e-09	4.41654e-08
145	PTPDC1	49.9818	1.94917	0.379326	24.2179	5.51007e-06	6.68761e-05
146	BARX1	4.54175	3.15836	0.979944	11.3243	0.003475	0.0147143
147	WNK2	298.753	2.58386	0.538921	17.8401	0.000133682	0.000990164
148	CARD19	378.727	-1.30056	0.304791	21.9675	1.69754e-05	0.000172492
149	SUSD3	41.3532	2.12283	0.470701	18.4339	9.93435e-05	0.000772961
150	FGD3	167.065	2.15324	0.419497	22.7132	1.16919e-05	0.000125486
151	CHMP2A	1659.32	-0.802841	0.281988	9.06056	0.0107777	0.0365977
152	RPS5	11310.1	0.300411	0.28245	8.86653	0.0118756	0.0394536
153	ZNF837	63.7746	1.17281	0.326735	16.7615	0.000229232	0.0015437
154	EPN1	1251.5	-1.20773	0.295436	20.5778	3.40084e-05	0.000308851
155	ZNF524	137.045	-1.21009	0.293307	17.979	0.000124713	0.000932001
156	IL11	225.324	5.11401	0.55404	52.7318	3.54352e-12	2.79842e-10
157	FAM71E2	15.2573	6.73347	1.51611	12.4585	0.00197094	0.00923301
158	TMEM150B	356.922	-1.16321	0.37705	12.092	0.00236735	0.0107622
159	PTPRH	169.94	-4.39476	0.598691	62.6298	2.51251e-14	3.41467e-12
160	DNAAF3	45.8382	-0.894154	0.334142	10.2386	0.00598007	0.022849
161	RDH13	310.68	-1.20562	0.284162	23.9168	6.40525e-06	7.63146e-05
162	TFPT	187.171	-0.928992	0.288688	11.797	0.0027435	0.0121878
163	NDUFA3	503.416	-1.13246	0.297034	15.354	0.000463362	0.00278876
164	VSTM1	18.3955	2.72566	0.568547	20.637	3.30166e-05	0.000301483
165	NLRP12	155.681	4.33287	0.453206	61.5205	4.37519e-14	5.68191e-12
166	ZNF331	370.171	1.1146	0.308997	16.3572	0.000280601	0.00182995
167	PPP2R1A	2097.94	-0.488777	0.245752	8.99891	0.0111151	0.0375146
168	ZNF615	468.491	1.09761	0.288672	15.8761	0.000356895	0.00222355
169	ZNF175	104.383	0.909895	0.317696	8.32784	0.0155465	0.0487463
170	ETFB	988.456	-1.02039	0.295212	12.6178	0.00182007	0.00868639
171	CEACAM18	215.51	-2.59536	0.588717	23.1981	9.17479e-06	0.000101934
172	KLK12	42.452	7.89769	1.67957	12.2813	0.0021535	0.00996837
173	KLK11	32.1439	7.5455	1.35147	19.075	7.20959e-05	0.000586808
174	KLK6	22.145	3.84814	1.17624	8.28807	0.0158587	0.0495607
175	KLK1	826.123	-3.89023	1.27749	10.2337	0.00599476	0.0228976
176	ASPDH	11.7502	-3.71743	0.749631	26.3814	1.86794e-06	2.67555e-05
177	MYH14	6331.43	-2.28119	0.44856	32.3598	9.40089e-08	1.99415e-06
178	VRK3	642.661	-1.62207	0.285548	34.7158	2.89434e-08	7.15203e-07
179	IL4I1	72.3101	1.44406	0.396932	12.8617	0.00161107	0.00786062
180	AKT1S1	925.452	-0.681066	0.231619	15.3361	0.000467536	0.00280666
181	PRRG2	446.679	-1.90749	0.440718	20.3233	3.86234e-05	0.000344603
182	NOSIP	431.642	-0.730306	0.253003	10.1143	0.00636383	0.0241416
183	FCGRT	2270.28	-1.35378	0.341741	17.5359	0.000155641	0.00112153
184	RPS11	23750.6	0.349777	0.282365	11.7776	0.00277036	0.0122652
185	RPL13A	36608	0.393553	0.279425	12.3963	0.00203317	0.0094903
186	ALDH16A1	460.692	-1.3127	0.302187	24.3668	5.11456e-06	6.26377e-05
187	PIH1D1	341.403	-0.388111	0.255597	8.27902	0.0159306	0.0497189
188	CD37	436.179	2.23403	0.461023	19.2045	6.75762e-05	0.000555437
189	TRPM4	656.044	-1.94797	0.360939	31.6876	1.31559e-07	2.6742e-06
190	HRC	48.8108	-1.55759	0.387982	17.0778	0.000195702	0.00135588
191	LIN7B	104.198	-0.969467	0.289067	17.2448	0.000180032	0.00126455
192	LHB	9.69331	5.32365	1.21485	14.2738	0.000795202	0.00440907
193	DHDH	178.274	-1.83544	0.359823	30.9546	1.89801e-07	3.7035e-06
194	PLEKHA4	106.422	1.75574	0.454525	13.1149	0.00141949	0.0070932
195	FUT1	40.3193	3.5811	0.450862	51.9768	5.16872e-12	3.87256e-10
196	MAMSTR	103.82	-1.71026	0.318452	30.7078	2.14727e-07	4.11851e-06
197	FUT2	693.927	-2.25593	0.506951	23.4204	8.20975e-06	9.29802e-05
198	DBP	193.396	-1.20287	0.333313	14.1885	0.000829843	0.00457294
199	SPHK2	268.686	-0.442274	0.261569	8.6271	0.013386	0.043496
200	FAM83E	332.052	-2.25916	0.587106	16.8593	0.000218297	0.00148014
201	SPACA4	19.8554	-2.16294	0.689195	10.4227	0.00545419	0.0212071
202	SULT2B1	19.1974	3.82739	0.674729	25.25	3.28884e-06	4.27586e-05
203	LMTK3	14.2883	1.0242	0.458861	12.9724	0.0015243	0.0075173
204	GRWD1	176.011	0.96592	0.288449	11.3849	0.00337138	0.0143865
205	TMEM143	103.215	-1.29485	0.295863	20.2553	3.99587e-05	0.000354891
206	ODAD1	14.3969	1.81792	0.484477	13.5728	0.00112902	0.0059308
207	CARD8	876.035	-2.06456	0.353873	36.2715	1.3297e-08	3.60593e-07
208	MEIS3	65.1727	1.74482	0.409921	16.2237	0.000299964	0.00193061
209	C5AR2	49.4677	2.22401	0.549132	13.9606	0.000930013	0.0050324
210	C5AR1	136.672	2.1821	0.538643	14.0652	0.000882645	0.00482298
211	BBC3	61.6879	1.18989	0.308529	16.2905	0.000290115	0.00187548
212	ARHGAP35	1691.01	-0.826692	0.285959	8.9765	0.0112403	0.0377736
213	SLC1A5	1828.91	0.92792	0.340336	9.50885	0.00861348	0.0307215
214	PRKD2	511.528	-1.01552	0.29917	16.0092	0.000333923	0.00210937
215	CALM3	3333.71	-1.72932	0.280396	41.2159	1.12221e-09	4.31459e-08
216	CCDC8	158.057	2.01734	0.550316	11.7466	0.00281359	0.0124095
217	PPP5C	863.099	-1.08025	0.273433	19.915	4.73703e-05	0.00040891
218	PGLYRP1	8.49875	1.59175	0.530783	9.55249	0.0084276	0.0302431
219	MIR769	6.4105	3.28209	1.25896	13.9556	0.000932363	0.00504279
220	SNRPD2	3077.98	0.497651	0.282122	14.343	0.000768174	0.00429178
221	EML2	479.46	-1.01204	0.300627	12.1817	0.00226354	0.010375
222	OPA3	308.634	-0.978906	0.283965	12.5939	0.00184188	0.00878568
223	VASP	2643.66	-0.801022	0.282184	11.5992	0.00302875	0.0131996
224	RTN2	61.3585	1.3417	0.323056	17.8151	0.000135363	0.000999646
225	FOSB	1152.41	1.53302	0.521872	10.6858	0.00478209	0.0189532
226	POLR1G	215.246	1.05528	0.298212	12.3644	0.00206585	0.00960829
227	PPP1R13L	255.96	1.7202	0.327848	23.8437	6.64373e-06	7.83571e-05
228	KLC3	64.9502	3.83252	0.494874	43.9032	2.92784e-10	1.33154e-08
229	BLOC1S3	202.054	-0.768075	0.301665	12.7393	0.0017128	0.00827239
230	TRAPPC6A	300.845	-1.50624	0.361858	19.6783	5.3322e-05	0.000452598
231	ZNF296	107.226	1.13998	0.311018	13.0973	0.00143203	0.0071528
232	CLPTM1	1555.61	-0.990483	0.277157	19.0488	7.30465e-05	0.000593306
233	APOC1	287.897	3.60594	0.489216	38.2091	5.04664e-09	1.58137e-07
234	APOE	6983.81	1.73512	0.496411	12.5316	0.0019002	0.00898445
235	CEACAM16	16.9979	4.35904	0.670904	38.5679	4.21789e-09	1.35436e-07
236	IGSF23	960.383	-3.28834	0.765898	19.933	4.69458e-05	0.000406524
237	ZNF112	142.309	0.966316	0.290006	11.7159	0.00285711	0.0125773
238	ZNF235	139.677	0.913744	0.285775	9.5862	0.00828674	0.0298476
239	ZNF283	96.7046	0.998532	0.292837	10.8562	0.00439149	0.017687
240	KCNN4	201.547	-1.38231	0.399352	16.3663	0.000279315	0.00182382
241	PLAUR	292.893	2.05492	0.420588	20.2637	3.9791e-05	0.00035394
242	CADM4	52.1205	1.41677	0.402287	11.402	0.00334266	0.0142796
243	ZNF428	233.989	1.29697	0.328581	15.2699	0.000483253	0.00288618
244	ZNF576	357.098	0.853619	0.2741	13.8338	0.000990876	0.00530282
245	ETHE1	5788.89	-3.89954	0.404598	105.638	1.15099e-23	1.22298e-20
246	CD177	43.7374	7.61081	1.56251	13.5271	0.00115513	0.00603807
247	CEACAM23	22.2857	2.24828	0.652147	10.2473	0.00595417	0.0227575
248	CAECAM1	273.611	5.9423	0.762902	35.081	2.41133e-08	6.07406e-07
249	CEACAM1	5658.64	-2.00647	0.43623	24.1254	5.77093e-06	6.96804e-05
250	CXCL17	199.92	9.7848	1.35389	25.9959	2.26502e-06	3.15161e-05
251	DEDD2	526.77	-1.30929	0.332388	16.9735	0.000206182	0.00141092
252	POU2F2	174.628	2.77604	0.420508	33.6926	4.82781e-08	1.10859e-06
253	ATP1A3	51.749	1.77873	0.500849	11.6558	0.00294432	0.012913
254	CD79A	432.687	2.22854	0.491012	18.2866	0.000106933	0.000823345
255	RPS19	16074	0.65459	0.298297	9.28769	0.00962065	0.033526
256	BCKDHA	743.795	-1.04954	0.280248	14.7902	0.000614263	0.00355421
257	TMEM91	12.9335	2.16542	0.65505	9.73325	0.00769932	0.0281328
258	TGFB1	308.111	1.65778	0.376989	18.7547	8.46177e-05	0.000675093
259	CYP2S1	38.7183	3.32176	0.734419	18.1368	0.000115253	0.000873363
260	CYP2F1	39.1802	7.91604	0.992667	53.5658	2.33521e-12	1.94581e-10
261	RAB4B	655.053	-1.25161	0.312265	18.9628	7.62566e-05	0.000615955
262	C1H19orf54	94.6087	0.265634	0.266617	12.8264	0.0016398	0.00796922
263	SHKBP1	478.416	0.0350097	0.230165	12.1254	0.00232815	0.0106129
264	SPTBN4	15.6355	3.3108	0.538481	34.1418	3.85667e-08	9.16195e-07
265	PLD3	1197.13	0.42892	0.25964	9.45642	0.00884228	0.0313367
266	IL-15L	184.276	-1.97896	0.504758	17.3722	0.000168921	0.00120021
267	RPS16	11164.6	0.27842	0.271328	14.5142	0.000705157	0.00399509
268	GMFG	613.725	1.88652	0.417446	17.1418	0.000189539	0.00131944
269	LRFN1	42.0033	1.23773	0.370218	10.2829	0.00584916	0.0224147
270	NCCRP1	133.733	2.64153	0.766843	10.1361	0.00629465	0.0239103
271	PAK4	629.164	-1.12995	0.325794	13.3478	0.00126349	0.00644373
272	FBXO27	58.885	2.07698	0.334663	32.9422	7.02591e-08	1.55234e-06
273	RINL	55.0205	1.66124	0.513724	9.10854	0.0105222	0.035939
274	LGALS4	8439.39	-2.03995	0.38342	30.3087	2.62152e-07	4.87902e-06
275	LGALS7B	12.6314	2.83929	0.691264	13.969	0.000926146	0.00501612
276	ACTN4	8630.63	-0.845847	0.293827	10.0803	0.0064729	0.0244839
277	MAP4K1	300.852	1.10682	0.341187	9.59094	0.00826713	0.0297861
278	RASGRP4	143.47	1.15416	0.360127	10.7819	0.00455754	0.0182302
279	SPRED3	34.705	1.4331	0.412127	10.9856	0.00411636	0.0168165
280	WDR87	21.7879	6.50598	1.62822	9.5579	0.00840483	0.0301892
281	ZNF875	21.6508	1.58168	0.54776	10.5199	0.0051956	0.020337
282	ZNF570	186.784	1.16988	0.352211	19.3511	6.28013e-05	0.000522064
283	ZNF829	132.689	0.974617	0.32605	9.13268	0.0103959	0.0356746
284	ZFP82	109.894	1.76436	0.476032	11.7891	0.00275439	0.012218
285	ZNF566	102.022	1.372	0.302522	20.6921	3.21193e-05	0.00029444
286	ZNF461	48.6176	1.22224	0.403057	16.8147	0.000223221	0.00150897
287	CAPNS1	3612.99	-0.997053	0.311112	12.7636	0.00169208	0.00818585
288	THAP8	48.2819	1.30563	0.409519	10.358	0.00563369	0.0217603
289	SDHAF1	702.027	-0.84177	0.29535	9.12183	0.0104525	0.0357816
290	TYROBP	345.971	2.75517	0.512906	22.1317	1.56372e-05	0.000161313
291	NFKBID	101.591	1.45422	0.33169	17.0828	0.000195218	0.00135333
292	KIRREL2	3.43501	2.64797	0.838481	9.90748	0.00705697	0.0262849
293	PROSER3	42.8597	0.940388	0.355405	8.62966	0.0133688	0.0434524
294	UPK1A	192.857	9.99989	1.75627	13.2714	0.00131265	0.00664741
295	ATP4A	13.9436	6.74812	1.89611	9.44735	0.00888248	0.0314601
296	FFAR2	279.723	2.38727	0.469596	20.6415	3.29418e-05	0.000301035
297	CD22	544.477	3.34005	0.525579	29.6616	3.62305e-07	6.48488e-06
298	HAMP	20.3378	1.69852	0.940409	15.9848	0.000338024	0.00212638
299	FXYD5	516.715	1.71798	0.377126	17.898	0.000129866	0.00096618
300	GRAMD1A	603.208	1.17294	0.284418	18.3585	0.000103156	0.000797409
301	WTIP	20.3871	1.68351	0.439881	13.5018	0.0011698	0.00609842
302	UBA2	1800.19	1.09319	0.251702	18.4724	9.74492e-05	0.000760338
303	GPI	4142.22	-0.694549	0.281964	9.02548	0.0109684	0.0371373
304	PEPD	834.115	-0.950461	0.371661	11.7891	0.00275448	0.012218
305	CEBPA	359.977	-1.26216	0.393408	12.5756	0.00185887	0.00884268
306	LRP3	133.53	-1.81148	0.388942	23.9335	6.35204e-06	7.59127e-05
307	CEP89	215.394	1.27932	0.29574	17.4145	0.000165384	0.00118082
308	SLC7A9	349.864	-4.67735	0.942553	24.9471	3.8266e-06	4.87204e-05
309	RGS9BP	142.497	-1.78368	0.33438	31.2282	1.65534e-07	3.26818e-06
310	ANKRD27	1323.7	-1.03866	0.307186	12.0695	0.00239414	0.0108586
311	C1H19orf12	92.3031	-1.04656	0.355531	9.1219	0.0104521	0.0357816
312	UQCRFS1	2983.5	-1.68069	0.308494	33.5974	5.06322e-08	1.15584e-06
313	CCNY	1479.48	-0.855558	0.271775	11.1218	0.00384524	0.015926
314	ACBD5	1172.48	-0.865646	0.275827	11.2108	0.00367802	0.0153857
315	APBB1IP	172.195	1.73962	0.457892	13.428	0.00121379	0.00627139
316	ENKUR	6.6536	-2.26911	0.743859	12.0942	0.00236468	0.0107542
317	PRTFDC1	173.933	-1.44546	0.408939	14.0359	0.000895666	0.00487817
318	ARHGAP21	756.019	-1.28237	0.324779	18.8146	8.21228e-05	0.000658334
319	KIAA1217	3108.64	1.91058	0.521872	11.1874	0.0037212	0.0155333
320	OTUD1	110.648	-2.07647	0.361446	36.4753	1.20086e-08	3.28781e-07
321	SPAG6	17.9936	5.09145	0.935608	22.1744	1.53067e-05	0.000158604
322	BMI1	628.77	0.713104	0.279089	10.7677	0.00459012	0.0183354
323	NEBL	286.364	3.98886	0.481548	47.1576	5.75238e-11	3.2324e-09
324	MTPAP	681.099	0.308062	0.261039	10.5764	0.00505074	0.0198497
325	MAP3K8	201.309	2.50984	0.35176	40.8582	1.34204e-09	5.01142e-08
326	BAMBI	357.935	2.50491	0.400139	31.6053	1.3709e-07	2.77216e-06
327	RAB18	2565.23	0.148523	0.260041	9.00649	0.011073	0.037405
328	ANKRD26	259.586	1.20547	0.284955	28.8605	5.4077e-07	9.17347e-06
329	SLC39A12	14.4959	5.25805	1.41424	10.7322	0.00467235	0.0186193
330	TMEM236	1743.96	-4.9158	0.678605	60.0734	9.02022e-14	1.06493e-11
331	ST8SIA6	20.3869	4.38562	0.795422	24.2474	5.42927e-06	6.61014e-05
332	CUBN	28.5789	2.30939	0.464774	21.3576	2.3028e-05	0.000221523
333	RPP38	342.65	0.583495	0.29102	12.0084	0.00246837	0.0111521
334	DCLRE1C	372.591	1.08151	0.293792	12.3916	0.002038	0.00950522
335	FAM107B	988.596	1.66496	0.318359	24.3655	5.11798e-06	6.26377e-05
336	FRMD4A	331.187	1.60822	0.417537	13.2762	0.00130952	0.0066373
337	BEND7	191.188	2.55926	0.409263	31.0879	1.77562e-07	3.48798e-06
338	UCMA	4.93623	2.553	0.802739	9.26796	0.00971603	0.0337778
339	CAMK1D	237.115	2.75323	0.399006	40.9459	1.28446e-09	4.83843e-08
340	PROSER2	107.916	-1.10869	0.37789	11.7257	0.00284318	0.0125258
341	GATA3	98.9838	2.69474	0.435337	32.0642	1.08981e-07	2.26248e-06
342	ATP5F1C	6693.28	-1.0976	0.307983	14.2917	0.000788139	0.00437614
343	PRKCQ	38.5401	1.7412	0.541005	9.83842	0.00730489	0.0270788
344	PFKFB3	1699.49	2.78725	0.286154	81.745	1.77543e-18	6.91708e-16
345	IL2RA	48.8094	2.59522	0.428514	30.5552	2.31753e-07	4.38748e-06
346	GDI2	5328.82	-0.619449	0.270465	8.85787	0.0119272	0.03957
347	CALML5	310.836	8.69807	1.53423	14.0608	0.000884582	0.0048289
348	TUBAL3	56.9646	-4.45	0.588221	65.8802	4.94648e-15	8.2592e-13
349	ADARB2	28.0918	6.65409	2.06924	8.93604	0.01147	0.038391
350	WDR37	401.43	0.704989	0.256522	9.69162	0.00786125	0.0285518
351	GTPBP4	1327.39	0.812804	0.26644	9.07768	0.0106858	0.0363809
352	LARP4B	1548.43	-0.919734	0.307925	13.3535	0.00125986	0.00643364
353	PAIP2	1965.51	0.472098	0.291595	10.5933	0.00500846	0.019717
354	SLC23A1	221.99	-2.89661	0.452639	43.6525	3.3188e-10	1.46382e-08
355	STING1	217.898	2.25908	0.416583	23.9807	6.20378e-06	7.44454e-05
356	CYSTM1	959.584	-1.07237	0.31861	11.9551	0.00253506	0.0113873
357	PFDN1	555.195	0.294745	0.291765	9.42353	0.00898892	0.0317205
358	CD14	395.392	2.26637	0.499529	18.2925	0.000106618	0.000821996
359	NDUFA2	1159.33	-1.30173	0.301542	20.0482	4.4318e-05	0.000386405
360	DIAPH1	2029	-0.402894	0.269201	9.08163	0.0106647	0.0363197
361	ARAP3	404.3	1.52191	0.333257	18.2343	0.000109765	0.000839066
362	DELE1	794.35	-0.859679	0.287856	11.9331	0.00256301	0.0114996
363	RNF14	1337.82	-0.162538	0.255002	10.908	0.00427925	0.0173654
364	SPRY4	357.044	1.67599	0.375889	19.133	7.00372e-05	0.000572444
365	PRELID2	1497.93	-1.29317	0.309921	18.5252	9.49063e-05	0.000743475
366	SPINK5	10.6934	1.95018	0.996218	8.53951	0.0139852	0.0450301
367	GZMA	98.6179	-2.10004	0.552461	16.4582	0.00026677	0.00175071
368	MCIDAS	7.97846	5.93411	1.44818	14.4859	0.000715182	0.004046
369	PLPP1	1141.92	-1.10085	0.380049	10.3379	0.00569054	0.0219436
370	IL31RA	53.5523	3.63367	0.541259	33.3535	5.71979e-08	1.28071e-06
371	ANKRD55	18.8428	1.11661	0.401583	9.01286	0.0110378	0.0373077
372	MIER3	927.628	-1.52966	0.378442	19.8617	4.86492e-05	0.000417177
373	PLK2	1953.69	2.35413	0.383707	30.818	2.03219e-07	3.9325e-06
374	GAPT	39.663	3.07342	0.513283	28.1624	7.66692e-07	1.24936e-05
375	NDUFAF2	200.677	0.868032	0.293599	10.9955	0.00409599	0.016745
376	KIF2A	1525.94	0.922975	0.290574	10.8213	0.00446864	0.0179545
377	DIMT1	792.245	1.30641	0.275764	21.6072	2.03262e-05	0.000200483
378	RNF180	247.195	5.05402	0.78009	26.2462	1.99858e-06	2.82459e-05
379	ADAMTS6	133.05	2.63551	0.442754	27.8517	8.95538e-07	1.42603e-05
380	TRIM23	393.604	0.595334	0.281729	14.4401	0.000731773	0.00412191
381	ERBIN	4650.42	-1.27259	0.329804	17.7827	0.000137571	0.00101355
382	CD180	207.267	1.94103	0.60874	8.67003	0.0131017	0.0427147
383	MRPS36	692.037	-0.910214	0.299243	10.2987	0.00580331	0.0222756
384	CCDC125	654.638	-0.986893	0.275633	13.6358	0.00109399	0.00576752
385	MCCC2	1555.78	-0.480917	0.245205	9.13009	0.0104094	0.0357062
386	FCHO2	1457.39	-0.952087	0.312829	9.82808	0.00734277	0.0271761
387	TMEM171	395.833	-2.60675	0.414007	52.739	3.53083e-12	2.79842e-10
388	BTF3	6065.91	-0.0498678	0.261617	9.20395	0.010032	0.0346291
389	ARHGEF28	193.579	2.1232	0.354911	40.9947	1.25346e-09	4.74394e-08
390	ENC1	1861.57	2.69423	0.371704	40.8066	1.37706e-09	5.12582e-08
391	NSA2	1835.32	0.168995	0.266514	8.39703	0.0150178	0.0475816
392	FAM169A	157.179	4.95713	0.94019	19.2868	6.4853e-05	0.000535691
393	PRSS54	27.0849	-1.65038	0.41692	17.4796	0.000160083	0.00114859
394	CCDC113	112.912	-1.2241	0.349768	12.9687	0.00152713	0.0075281
395	MMP15	1808.71	-0.996769	0.391256	8.98963	0.0111667	0.037623
396	DRC7	14.2236	5.86984	1.61455	8.36449	0.0152642	0.0481272
397	ADGRG5	21.9729	2.55109	0.675564	11.6282	0.00298518	0.0130557
398	DOK4	609.529	-1.39688	0.275495	29.0552	4.90617e-07	8.45771e-06
399	COQ9	1067.18	-1.28451	0.298059	19.7248	5.20982e-05	0.000442854
400	CCL17	16.1883	2.18784	0.496546	18.5787	9.2405e-05	0.000725826
401	CCL22	33.5968	3.40389	0.61637	24.3078	5.26769e-06	6.42518e-05
402	PLLP	501.792	-0.944583	0.319485	11.531	0.00313379	0.0135658
403	CPNE2	228.596	-2.41895	0.386311	50.3536	1.16375e-11	8.00115e-10
404	HERPUD1	1545.67	-1.31524	0.319232	18.6358	8.98035e-05	0.000710164
405	SLC12A3	25.4785	-2.30795	0.559091	19.9057	4.75929e-05	0.000409923
406	CES5A	116.126	9.25909	1.70613	12.5039	0.00192671	0.00909508
407	CES1	463.79	-3.6677	0.691998	34.2854	3.58942e-08	8.62578e-07
408	LPCAT2	1052.92	-1.92396	0.359032	32.6016	8.32999e-08	1.7922e-06
409	MMP2	3340.96	1.71204	0.460951	15.2557	0.000486714	0.00289944
410	IRX5	16.2735	3.33249	0.69746	19.0998	7.12092e-05	0.0005804
411	IRX3	34.4158	1.70467	0.541073	9.74488	0.00765467	0.0280375
412	RPGRIP1L	81.4977	0.853779	0.303266	9.83779	0.0073072	0.0270788
413	NOD2	171.633	3.91882	0.354669	86.7087	1.48404e-19	7.88432e-17
414	SNX20	156.938	2.99115	0.462914	31.5026	1.44311e-07	2.89316e-06
415	NKD1	2108.37	5.42466	0.658704	38.3931	4.60292e-09	1.45797e-07
416	HEATR3	487.325	0.887582	0.283977	11.1636	0.00376577	0.015697
417	N4BP1	1046.64	-1.06808	0.284551	19.6122	5.5114e-05	0.000465443
418	LONP2	1270.01	-0.952245	0.254873	16.364	0.000279637	0.0018249
419	NETO2	68.8888	1.68755	0.379937	18.1701	0.000113349	0.000863076
420	A3GALT2	719.616	-4.34608	0.466889	90.9428	1.78657e-20	1.22832e-17
421	TRIM62	141.124	1.58557	0.310833	22.8697	1.08123e-05	0.000117557
422	AK2	1597.25	-1.02404	0.283261	13.8085	0.00100349	0.00535808
423	TMEM54	1786.94	-1.58808	0.478374	11.7834	0.00276234	0.0122389
424	FNDC5	19.1776	1.36248	0.49435	8.96535	0.0113031	0.0379412
425	KIAA1522	2112.83	-1.34249	0.391697	15.0929	0.000527981	0.00311984
426	TSSK3	19.7195	-1.20362	0.416392	9.12189	0.0104522	0.0357816
427	MARCKSL1	902.768	1.377	0.316965	16.7962	0.000225296	0.00152036
428	HDAC1	1806.05	-1.06755	0.31519	12.4562	0.0019732	0.00923618
429	IQCC	86.6505	2.16659	0.329184	36.5267	1.17037e-08	3.23388e-07
430	CCDC28B	121.53	0.890886	0.285515	11.7982	0.00274184	0.012185
431	SPOCD1	16.5015	3.7982	0.936243	12.4942	0.00193602	0.00911694
432	TINAGL1	1722.16	-0.744021	0.288188	9.83702	0.00731003	0.0270807
433	LAPTM5	2806.63	2.0535	0.447349	18.4369	9.91905e-05	0.000772377
434	PTPRU	247.641	3.10941	0.435009	40.3894	1.6965e-09	6.15797e-08
435	GMEB1	330.183	0.453582	0.204558	18.0865	0.000118185	0.000891193
436	SNHG3	205.78	0.232632	0.367569	9.59496	0.00825052	0.02974
437	SESN2	288.47	-1.18513	0.333146	13.8633	0.000976367	0.00523236
438	ATP5IF1	2174.92	-1.10552	0.297729	15.2484	0.000488491	0.00290855
439	PTAFR	75.7277	1.40281	0.42468	9.74866	0.00764022	0.0280081
440	XKR8	85.9841	1.55113	0.357438	17.2847	0.000176468	0.00124202
441	THEMIS2	121.878	2.43511	0.443575	24.1861	5.59836e-06	6.77367e-05
442	STX12	890.975	-1.15733	0.313998	15.9089	0.0003511	0.00219212
443	FGR	391.544	2.21149	0.427135	21.8697	1.7826e-05	0.000179303
444	GPR3	4.15587	3.15895	0.910979	11.3691	0.00339807	0.0144634
445	SYTL1	158.372	1.1088	0.367908	9.22186	0.00994257	0.0344017
446	SLC9A1	689.086	-1.84713	0.314388	48.3414	3.18272e-11	1.89794e-09
447	SFN	317.48	4.6187	0.472563	60.4526	7.46265e-14	9.08577e-12
448	RPS6KA1	1971.18	-1.9254	0.330613	52.1551	4.7279e-12	3.56515e-10
449	CRYBG2	279.585	-1.67162	0.518117	14.5829	0.000681351	0.0038828
450	UBXN11	34.2217	1.57697	0.369989	16.9301	0.000210709	0.00143518
451	CNKSR1	160.358	-1.67877	0.392209	20.5282	3.48627e-05	0.00031514
452	PAFAH2	1077.33	-1.61419	0.31305	28.696	5.87129e-07	9.9024e-06
453	PAQR7	155.063	-1.51455	0.319802	33.4889	5.34541e-08	1.2093e-06
454	RUNX3	309.153	2.02028	0.360767	31.6093	1.36813e-07	2.77136e-06
455	STPG1	4.45387	2.75324	0.947605	8.86786	0.0118677	0.0394399
456	GRHL3	113.199	4.22952	0.626385	30.4557	2.43576e-07	4.56969e-06
457	PNRC2	2820.74	-1.23448	0.315315	17.7785	0.000137865	0.00101472
458	CNR2	44.5943	3.10064	0.741652	15.3744	0.000458664	0.00276333
459	HMGCL	859.082	-1.08703	0.286126	16.4874	0.000262907	0.00173314
460	LYPLA2	1561.31	-0.795941	0.274274	16.2959	0.000289324	0.00187244
461	RPL11	16463.3	0.494851	0.279416	13.8817	0.000967463	0.00519179
462	E2F2	333.887	-0.990004	0.4162	8.51931	0.0141271	0.0453837
463	TCEA3	1094.6	-2.88421	0.384346	63.4983	1.62752e-14	2.37581e-12
464	HTR1D	15.4567	2.85778	0.660826	23.0711	9.77619e-06	0.000107856
465	LUZP1	1850.99	-1.46785	0.306014	37.8351	6.08447e-09	1.8568e-07
466	C1QB	1247.09	1.76895	0.564954	8.51679	0.014145	0.0454193
467	C1QC	1326.67	1.81248	0.557037	9.06083	0.0107762	0.0365977
468	EIF4G3	1930.54	1.24257	0.299914	16.4373	0.000269574	0.00176712
469	CDA	151.461	2.02977	0.469948	16.0435	0.000328239	0.0020839
470	MUL1	952.15	-0.917806	0.293819	11.4107	0.00332819	0.014234
471	PLA2G2F	381.301	-2.12951	0.696925	10.4029	0.00550853	0.0213757
472	PLA2G5	20.7166	2.86089	0.543541	24.8268	4.0638e-06	5.14601e-05
473	PLA2G2E	25.4506	5.93697	1.17406	16.261	0.000294415	0.00190012
474	CAPZB	2811.12	-0.415885	0.267323	8.34249	0.0154331	0.0485158
475	ALDH4A1	818.809	-1.31607	0.270659	34.006	4.1275e-08	9.66779e-07
476	KLHDC7A	613.563	-1.96505	0.675405	10.857	0.00438973	0.017686
477	ARHGEF10L	549.451	-0.929341	0.310802	10.7524	0.00462536	0.0184635
478	PADI4	71.6524	2.01938	0.559464	11.1428	0.00380522	0.0158051
479	PADI2	793.275	4.01851	0.410719	63.4751	1.64648e-14	2.37581e-12
480	SDHB	1412.99	-1.39342	0.303309	22.526	1.28396e-05	0.000135932
481	CROCC	144.527	1.48894	0.322138	19.9806	4.58415e-05	0.000398065
482	SPATA21	4.41583	1.8983	0.804308	9.70026	0.00782735	0.0284826
483	ARHGEF19	190.01	3.23883	0.414079	45.2954	1.45957e-10	7.16785e-09
484	FAM131C	25.4441	3.02399	0.516511	28.1148	7.85149e-07	1.27456e-05
485	SRARP	14.5313	6.81968	2.07867	9.25557	0.00977638	0.0339371
486	FBLIM1	1150.48	-1.45451	0.345072	19.1361	6.99261e-05	0.000571936
487	TMEM82	45.4762	-3.71507	0.509281	70.233	5.61169e-16	1.21462e-13
488	SLC25A34	120.104	-2.82101	0.398677	63.7813	1.41273e-14	2.11691e-12
489	AGMAT	13.1019	-2.26454	0.646958	14.2294	0.000813082	0.00449117
490	DNAJC16	265.308	-0.747365	0.286676	8.91842	0.0115715	0.0386643
491	CASP9	319.672	-0.57172	0.223457	23.2883	8.77009e-06	9.80907e-05
492	EFHD2	2621.78	-1.1834	0.305858	23.631	7.38919e-06	8.53415e-05
493	AADACL4	189.936	10.5597	1.13118	47.5431	4.74412e-11	2.75867e-09
494	DHRS3	153.079	-1.08961	0.38483	8.86563	0.011881	0.0394536
495	VPS13D	1570.47	-1.06587	0.298602	14.323	0.00077588	0.00432354
496	TNFRSF8	20.812	2.59918	0.551121	18.6241	9.0328e-05	0.000713347
497	MFN2	972.377	-0.962984	0.296824	12.1944	0.00224912	0.0103187
498	PLOD1	1278.05	0.947087	0.272582	14.0316	0.000897603	0.00488416
499	CLCN6	249.094	1.3075	0.293089	17.8444	0.000133396	0.000989299
500	MTHFR	303.578	2.05816	0.313588	35.7979	1.68494e-08	4.44551e-07
501	C2H1orf167	96.5204	3.14509	0.45166	39.006	3.38807e-09	1.12181e-07
502	AGTRAP	274.404	1.66882	0.358309	18.7962	8.28834e-05	0.000663521
503	DISP3	137.966	1.98174	0.44161	18.4912	9.65342e-05	0.000755215
504	UBIAD1	367.842	-0.550306	0.259194	11.6572	0.00294213	0.0129083
505	SRM	339.195	0.900543	0.285914	10.8352	0.00443768	0.0178484
506	PEX14	455.385	-0.667063	0.211788	24.3929	5.04837e-06	6.19804e-05
507	SRP19	828.438	0.613746	0.297803	8.91168	0.0116105	0.0387504
508	CAMK4	133.131	1.78059	0.466708	13.2412	0.00133266	0.00673436
509	TMEM232	27.9628	1.49242	0.457328	13.5604	0.00113606	0.00595975
510	MACIR	872.667	-2.16544	0.359432	52.5303	3.91919e-12	3.07432e-10
511	GIN1	248.792	-0.174528	0.26182	10.0248	0.00665505	0.0250917
512	PAM	10599.5	2.10464	0.392285	23.5118	7.84298e-06	8.96078e-05
513	ST8SIA4	297.825	1.32852	0.401755	10.1596	0.00622123	0.0236698
514	LNPEP	89.1463	1.40507	0.394561	11.414	0.00332256	0.0142298
515	PCSK1	743.463	3.18545	0.716104	14.6203	0.000668721	0.00382575
516	ELL2	1194.9	1.03871	0.278922	13.9538	0.000933208	0.00504502
517	GLRX	1426.73	0.530744	0.314763	11.7913	0.00275143	0.0122137
518	RHOBTB3	1189.87	2.90304	0.365531	49.3701	1.9029e-11	1.21536e-09
519	SLF1	242.93	0.389097	0.28243	8.27799	0.0159389	0.0497233
520	ARRDC3	1376.88	0.938492	0.294135	11.73	0.00283704	0.0125035
521	ADGRV1	457.83	1.51607	0.464738	9.65332	0.00801323	0.0290324
522	TMEM161B	258.729	-1.04249	0.318873	13.5985	0.00111463	0.00586047
523	RASA1	1167.59	1.10213	0.267474	15.7754	0.000375337	0.00231991
524	VCAN	1880.59	2.17956	0.548935	13.4942	0.00117425	0.00611072
525	XRCC4	108.151	1.14066	0.343321	10.1292	0.00631644	0.0239775
526	SSBP2	344.761	-2.03239	0.417111	26.8805	1.45536e-06	2.15867e-05
527	RASGRF2	258.952	-1.39619	0.490943	11.3767	0.00338513	0.0144189
528	JMY	1053.43	0.0732655	0.308771	10.8979	0.00430082	0.0174172
529	BHMT	128.843	1.97833	0.566884	18.7659	8.41461e-05	0.000672709
530	ARSB	172.233	1.7927	0.341523	25.6694	2.66666e-06	3.57431e-05
531	LHFPL2	2155.81	-1.09436	0.330746	23.3756	8.39573e-06	9.46007e-05
532	TBCA	1379.49	0.692614	0.281293	13.8503	0.000982751	0.00526175
533	F2R	1306.04	0.653967	0.28733	14.2492	0.000805054	0.00445314
534	IQGAP2	3373.25	-2.67677	0.460132	39.0745	3.27404e-09	1.09023e-07
535	HMGCR	2445.84	-0.813433	0.346296	8.37274	0.0152014	0.047994
536	GCNT4	69.2094	2.10262	0.552647	12.5357	0.00189631	0.00897332
537	NIPA1	170.903	2.51963	0.334578	51.8731	5.44388e-12	4.05274e-10
538	SNRPN	648.164	1.00675	0.288502	11.3781	0.00338273	0.0144139
539	MKRN3	37.082	3.93492	0.58505	34.3974	3.39389e-08	8.24694e-07
540	KLF13	1602.99	-0.10914	0.259221	11.5416	0.00311734	0.0135046
541	MPHOSPH10	583.972	0.919157	0.273576	10.5493	0.00511979	0.0200806
542	FAM189A1	23.7799	1.21031	0.63712	8.41865	0.0148564	0.0471954
543	PCSK6	382.718	1.09606	0.371551	9.89061	0.00711675	0.0264737
544	CHSY1	616.609	1.93209	0.29552	37.1373	8.62437e-09	2.52636e-07
545	LINS1	399.291	0.24368	0.246176	10.9574	0.00417482	0.017002
546	CERS3	18.9618	7.41634	1.88661	9.05468	0.0108094	0.0366948
547	SV2B	234.063	1.59058	0.484142	15.5765	0.000414573	0.00252108
548	NTRK3	70.1976	2.59279	0.452282	29.7159	3.52594e-07	6.34017e-06
549	AEN	411.137	1.56621	0.284795	29.1474	4.68507e-07	8.11246e-06
550	RLBP1	32.4828	4.45465	0.639882	36.789	1.0265e-08	2.90972e-07
551	KIF7	177.888	1.82265	0.341751	24.3465	5.16687e-06	6.31039e-05
552	PLIN1	21.4912	4.64893	0.95301	19.0189	7.41496e-05	0.000600712
553	ANPEP	4352.89	-3.88562	0.791019	26.1879	2.05767e-06	2.89063e-05
554	ARPIN	572.581	-0.57142	0.273824	8.55441	0.0138814	0.0448069
555	IDH2	2971.16	-0.821145	0.301916	8.99282	0.011149	0.037595
556	SEMA4B	682.638	-0.928047	0.388718	9.43994	0.00891546	0.0315101
557	MAN2A2	536.612	0.89359	0.32489	8.48184	0.0143944	0.0460935
558	FES	361.835	1.51329	0.399406	12.5497	0.00188309	0.00893064
559	ZSCAN2	74.2046	1.01372	0.322369	9.21419	0.00998078	0.0345032
560	PDE8A	974.545	-0.871009	0.280719	10.3634	0.00561848	0.0217159
561	RPS17	11878.6	0.291219	0.273988	9.67945	0.00790925	0.0286913
562	AP3B2	33.069	1.1951	0.445049	9.3289	0.00942445	0.0329602
563	C3H15orf40	1256.5	0.992618	0.309322	25.7129	2.6092e-06	3.51745e-05
564	HDGFL3	1839.67	0.825606	0.307233	8.76935	0.0124669	0.0409884
565	ADAMTSL3	310.177	-1.65982	0.429486	15.9708	0.0003404	0.00213788
566	MEX3B	32.6733	1.802	0.416856	16.523	0.000258272	0.0017074
567	STARD5	241.56	-1.53079	0.315633	36.7355	1.05436e-08	2.9695e-07
568	IL16	361.57	1.32382	0.425967	8.87355	0.011834	0.0393649
569	CFAP161	4.57622	3.00725	0.895816	10.5874	0.00502315	0.0197479
570	CEMIP	2302.39	4.49404	0.492715	51.7586	5.7645e-12	4.26427e-10
571	ARNT2	320.723	1.21248	0.388273	8.95352	0.0113702	0.0381224
572	BCL2A1	693.639	1.7497	0.389948	17.2843	0.000176506	0.00124202
573	MINAR1	240.044	9.37457	1.97947	9.57448	0.00833545	0.0299894
574	ADAMTS7	95.5055	1.15505	0.429983	10.8748	0.00435074	0.0175653
575	IDH3A	1948.81	-1.2149	0.299983	19.8008	5.01537e-05	0.000428193
576	ACSBG1	568.487	-3.36758	0.493822	53.7024	2.18113e-12	1.84732e-10
577	CRABP1	2.45203	-2.52813	1.13216	9.53608	0.00849704	0.0304269
578	KIAA0232	724.932	-1.56989	0.296952	31.7037	1.30507e-07	2.66206e-06
579	SORCS2	239.431	3.01011	0.519473	27.2845	1.18918e-06	1.81728e-05
580	AFAP1	2270.41	3.34226	0.411011	49.7242	1.59418e-11	1.02943e-09
581	ABLIM2	267.135	2.71672	0.47531	25.0951	3.55354e-06	4.57925e-05
582	SH3TC1	320.671	1.00298	0.333573	8.38236	0.0151284	0.0478411
583	ACOX3	295.786	-1.75036	0.301153	46.0857	9.83128e-11	5.06203e-09
584	LRPAP1	1328.55	0.593389	0.254319	11.9586	0.00253056	0.0113715
585	DOK7	99.8109	1.61155	0.509372	9.32471	0.00944421	0.0330194
586	HGFAC	15.6627	1.90009	0.570125	10.4727	0.00531977	0.0207673
587	RGS12	161.222	1.02667	0.314538	9.83022	0.0073349	0.0271556
588	GRK4	40.63	-1.27064	0.366672	12.6669	0.00177593	0.00852095
589	CFAP99	16.6155	6.06564	1.46948	15.4704	0.00043717	0.00264749
590	C3H4orf48	78.59	1.59029	0.407219	14.7601	0.000623563	0.00359719
591	LETM1	1644.71	-1.4367	0.293714	40.6533	1.48676e-09	5.46144e-08
592	FGFR3	649.507	-1.75891	0.424792	23.684	7.196e-06	8.35221e-05
593	FAM184B	40.3823	4.80501	0.655474	39.0419	3.3278e-09	1.10498e-07
594	PROM1	2658.02	-1.78023	0.483308	14.5954	0.000677102	0.00386236
595	FGFBP1	1951.17	-3.84583	0.560469	53.9956	1.88371e-12	1.63088e-10
596	CC2D2A	329.361	1.81973	0.317923	31.2716	1.61975e-07	3.20332e-06
597	HS3ST1	242.737	1.30305	0.395477	10.7669	0.00459186	0.0183361
598	ZBTB49	126.919	0.915195	0.300672	8.63928	0.0133047	0.0432801
599	MSX1	491.535	4.35078	0.513757	51.0965	8.0268e-12	5.75566e-10
600	STK32B	26.9281	-4.23122	0.639127	57.6496	3.03067e-13	3.13474e-11
601	EVC2	500.274	3.14498	0.426455	39.7455	2.34081e-09	8.16698e-08
602	C3H4orf50	4.88013	2.38069	0.964974	8.79569	0.0123038	0.0405432
603	JAKMIP1	47.1236	2.00967	0.45766	20.1428	4.22719e-05	0.000372266
604	RBM47	2152.14	-1.44186	0.404361	14.0486	0.000889971	0.00485167
605	RHOH	203.362	2.13234	0.479339	16.3111	0.000287133	0.00186135
606	UGDH	2162.6	-1.73326	0.367512	27.8156	9.11851e-07	1.45003e-05
607	RPL9	25153.6	0.68479	0.303918	15.3772	0.000458016	0.00276085
608	TMEM156	76.7024	2.84017	0.451783	32.1527	1.04262e-07	2.1761e-06
609	TLR10	44.832	2.8264	0.753451	11.1184	0.00385189	0.0159422
610	KLF3	1618.41	-1.49499	0.325648	26.9144	1.43088e-06	2.13046e-05
611	PGM2	1486.97	-0.916969	0.305439	10.3124	0.00576369	0.0221526
612	RELL1	1050.06	1.07935	0.305441	12.2427	0.00219544	0.0101144
613	DTHD1	28.1797	2.15787	0.668032	9.00203	0.0110977	0.0374669
614	CAR1	434.579	11.3175	1.29116	35.1827	2.29177e-08	5.86132e-07
615	SLC34A2	1125.41	-2.21082	0.74953	9.41076	0.00904648	0.0318768
616	ZCCHC4	200.272	0.59893	0.288333	10.8186	0.00447467	0.0179663
617	CCDC149	291.68	-0.997687	0.302072	12.6443	0.00179608	0.00859296
618	SOD3	287.264	1.82034	0.424331	15.9664	0.000341146	0.00214027
619	PPARGC1A	112.046	-1.28855	0.362606	15.0721	0.000533497	0.00314775
620	SPON2	783.634	1.6513	0.386673	15.696	0.000390523	0.00239351
621	FGFRL1	173.658	-1.43971	0.390662	17.7757	0.000138056	0.00101548
622	SLC26A1	71.09	-2.96275	0.398093	65.3441	6.46711e-15	1.04983e-12
623	DGKQ	820.153	-1.57734	0.362522	20.2002	4.10745e-05	0.000363146
624	TMEM175	443.515	-1.12101	0.292773	15.6433	0.00040095	0.00245228
625	GAK	2048.94	-1.26352	0.294996	20.0092	4.51917e-05	0.000393006
626	CPLX1	47.4313	-1.37271	0.387538	13.4254	0.00121537	0.00627161
627	SLC49A3	59.2158	1.65797	0.520284	9.00427	0.0110853	0.0374356
628	PIGG	865.266	-1.08405	0.289652	15.1557	0.000511661	0.00302953
629	MTR	900.652	0.691555	0.274166	8.44466	0.0146644	0.0467407
630	EDARADD	148.575	1.52199	0.436061	10.7507	0.0046293	0.018473
631	GPR137B	486.126	1.97674	0.372492	23.4234	8.19732e-06	9.29295e-05
632	NID1	1728.74	1.3639	0.401291	12.2143	0.0022269	0.0102352
633	GNG4	129.578	2.04216	0.48892	16.8817	0.000215872	0.00146692
634	TBCE	1272.64	0.320908	0.256883	8.36537	0.0152575	0.0481191
635	MAP3K21	414.11	-1.06435	0.348462	10.0202	0.00667009	0.0251241
636	PCNX2	18.1798	2.32338	0.570043	14.1454	0.000847941	0.0046573
637	SIPA1L2	300.973	-1.00755	0.388033	9.19585	0.0100727	0.0347278
638	FAM89A	50.4996	-1.02046	0.376622	8.33369	0.0155011	0.0486772
639	TTC13	474.94	-1.08336	0.284958	15.2969	0.000476787	0.0028534
640	CAPN9	332.766	-3.00234	0.814358	15.9476	0.000344364	0.00215929
641	COG2	907.71	-0.94309	0.272778	12.9266	0.00155967	0.00765297
642	PGBD5	141.862	4.57924	0.553754	45.1665	1.55671e-10	7.5812e-09
643	ABCB10	1043.19	-1.25082	0.274799	21.9662	1.69865e-05	0.000172492
644	ACTA1	220.219	-3.14755	0.880274	14.6407	0.000661928	0.00379246
645	RAB4A	819.64	-1.0034	0.277607	14.7616	0.000623089	0.00359719
646	RHOU	963.163	-1.56378	0.328031	25.6939	2.63416e-06	3.54701e-05
647	IPMK	811.808	-1.44801	0.353629	18.0318	0.000121461	0.000910606
648	CISD1	1214.45	-1.76956	0.280973	42.3118	6.48798e-10	2.63304e-08
649	UBE2D1	488.552	1.01175	0.280868	12.382	0.0020478	0.00954332
650	BICC1	337.685	1.48507	0.461269	9.83367	0.00732225	0.0271174
651	ANK3	593.621	-1.07838	0.369895	9.27814	0.00966669	0.0336363
652	TMEM26	84.5701	1.60976	0.472773	11.5195	0.00315197	0.0136344
653	CABCOCO1	50.1333	2.51731	0.417596	33.2342	6.07122e-08	1.34906e-06
654	ARID5B	335.58	1.33237	0.299709	18.5193	9.51867e-05	0.000745172
655	ZNF365	254.515	1.22023	0.385348	10.1048	0.00639398	0.0242482
656	EGR2	127.249	1.94386	0.423645	17.7503	0.000139824	0.00102526
657	REEP3	2797.49	0.882877	0.286283	12.0509	0.00241652	0.0109559
658	MYPN	4.29488	-3.11268	0.992889	11.1514	0.00378879	0.0157648
659	PBLD	54.7113	0.616758	0.324864	8.49583	0.014294	0.0457847
660	DDX21	1626.2	1.10038	0.290511	13.2411	0.0013327	0.00673436
661	SRGN	1588.85	2.53379	0.439583	25.8733	2.40812e-06	3.28427e-05
662	HKDC1	7.13314	-3.64609	0.95435	15.7133	0.000387164	0.00237798
663	HK1	1435.44	1.02507	0.29964	11.5984	0.00302998	0.0131996
664	TSPAN15	1844.81	-1.57173	0.357575	21.1943	2.49869e-05	0.000237437
665	NEUROG3	20.6483	-3.00352	0.6842	20.8885	2.91159e-05	0.00026987
666	PALD1	345.134	1.64031	0.360746	18.6199	9.05203e-05	0.000714383
667	PCBD1	723.925	-1.5786	0.300083	32.4383	9.03886e-08	1.93137e-06
668	UNC5B	1051.01	-1.93764	0.369393	40.9952	1.25318e-09	4.74394e-08
669	CDH23	69.4128	2.49829	0.524696	20.258	3.9906e-05	0.000354693
670	C4H10orf105	20.2997	6.38018	1.58994	9.6921	0.00785937	0.0285518
671	SPOCK2	699.2	2.03788	0.508782	14.3216	0.000776447	0.00432354
672	PLA2G12B	213.489	-3.19129	0.717132	25.1131	3.52171e-06	4.54324e-05
673	ANXA7	1673.55	-1.10808	0.321492	12.6597	0.00178234	0.00854328
674	USP54	410.308	0.664208	0.307686	9.4223	0.00899441	0.031722
675	SEC24C	1904.24	-1.05546	0.265952	18.7617	8.43226e-05	0.000673659
676	PLAU	670.919	2.99226	0.435679	38.0535	5.45496e-09	1.69118e-07
677	VDAC2	6637.9	-1.55688	0.325191	25.9257	2.34589e-06	3.22573e-05
678	COMTD1	461.359	-1.71909	0.330854	29.159	4.65798e-07	8.07752e-06
679	DLG5	639.528	1.64787	0.316519	23.4571	8.06033e-06	9.1554e-05
680	RPS24	13050.3	0.63342	0.272223	18.0091	0.000122851	0.000920436
681	PPIF	519.212	-0.297291	0.238693	16.9899	0.000204497	0.0014035
682	ANXA11	5904.07	-0.788781	0.277688	8.73011	0.0127139	0.0417083
683	CPHXL	6.38238	5.5089	1.49329	14.1377	0.000851219	0.00466872
684	C4H10orf99	4347.18	-2.72602	0.56053	27.4381	1.10129e-06	1.69814e-05
685	CDHR1	28.9469	-2.75623	0.845633	11.8825	0.00262871	0.0117403
686	RGR	107.268	-2.83701	0.916976	14.1076	0.000864127	0.00473508
687	ADIRF	984.317	2.05993	0.483003	15.4862	0.000433715	0.00262928
688	GLUD1	5940.36	-0.79527	0.267138	12.5341	0.00189781	0.00897675
689	SHLD2	208.164	-1.00295	0.304194	11.43	0.00329623	0.0141407
690	DOK3	74.0083	2.28074	0.494248	17.658	0.000146425	0.00106697
691	DBN1	742.629	1.10909	0.298778	12.8174	0.00164713	0.00800152
692	PRR7	32.1798	1.72292	0.376235	18.6586	8.8785e-05	0.000704016
693	SLC34A1	7.32837	2.0832	0.61773	11.4335	0.00329047	0.0141289
694	RGS14	143.304	1.80149	0.430334	14.9311	0.000572457	0.00334525
695	HK3	95.7959	1.74726	0.463908	12.2031	0.00223939	0.0102804
696	GPRIN1	33.4906	1.54355	0.375915	16.2348	0.00029831	0.00192207
697	CDHR2	5464.6	-4.52246	0.532851	76.6927	2.22014e-17	6.17835e-15
698	CLTB	1874.42	-1.39825	0.285039	26.989	1.37853e-06	2.06479e-05
699	ARL10	187.698	1.12978	0.271222	15.9968	0.000335995	0.00211704
700	KIAA1191	2346.66	-1.01888	0.282619	13.7166	0.00105069	0.0055773
701	SIMC1	136.706	0.648323	0.264842	8.67118	0.0130941	0.0427108
702	SFXN1	1135.43	-1.6716	0.354238	29.6694	3.60889e-07	6.46944e-06
703	MSX2	84.9375	3.7652	0.555125	32.6458	8.1481e-08	1.76688e-06
704	STC2	153.15	2.28196	0.480654	18.2761	0.000107499	0.000826608
705	NKX2-5	13.2832	6.60952	1.53693	11.994	0.00248619	0.0112022
706	BNIP1	472.842	0.133507	0.258051	11.497	0.00318756	0.0137426
707	SH3PXD2B	1098.12	1.54376	0.311917	22.7404	1.15343e-05	0.000124137
708	STK10	1044.35	2.15293	0.302617	42.4287	6.11969e-10	2.51855e-08
709	FGF18	152.078	3.98781	0.575232	32.6052	8.31499e-08	1.7922e-06
710	NPM1	10196.9	1.24721	0.2596	34.4624	3.28541e-08	7.99997e-07
711	RANBP17	136.048	0.859218	0.321704	11.5487	0.00310619	0.0134713
712	GABRP	82.1783	7.53	1.32457	15.8983	0.000352963	0.0022014
713	LCP2	371.745	2.19058	0.417363	22.6006	1.23693e-05	0.000131789
714	DOCK2	414.784	2.39638	0.48879	19.5421	5.70795e-05	0.000480306
715	MAT2B	2051.6	-1.58482	0.330621	25.9376	2.33199e-06	3.21419e-05
716	CCNG1	6804.19	-0.775537	0.283882	8.50764	0.0142099	0.0455902
717	GABRB2	164.864	9.83356	1.60522	17.0932	0.000194203	0.00134804
718	ATP10B	1627.69	-2.0132	0.664677	10.4713	0.00532344	0.0207747
719	ZBED8	149.648	0.810362	0.297847	10.8205	0.00447055	0.017956
720	IL12B	54.2715	4.85599	0.699144	32.5989	8.34151e-08	1.7922e-06
721	CYFIP2	646.687	2.56114	0.390474	33.497	5.32381e-08	1.20825e-06
722	FNDC9	9.27278	-2.09065	0.761094	9.74823	0.00764185	0.0280081
723	MED7	399.44	0.950186	0.277361	19.9268	4.70932e-05	0.000407421
724	HAVCR1	363.914	2.13302	0.476372	16.5534	0.000254369	0.0016835
725	GEMIN5	673.139	1.00181	0.295562	11.9153	0.00258597	0.0115804
726	FAXDC2	615.137	-1.44884	0.368905	17.3984	0.000166716	0.00118743
727	NMUR2	5.31238	-4.75228	1.09593	20.5924	3.3762e-05	0.000307328
728	GLRA1	6.1959	3.12784	0.922252	17.1669	0.000187177	0.00130533
729	FAT2	89.3167	-4.46706	0.556273	76.0169	3.11273e-17	8.26855e-15
730	SLC36A1	1832.76	-3.62471	0.399785	107.35	4.88887e-24	6.34901e-21
731	GM2A	944.027	1.80331	0.359461	21.5172	2.12622e-05	0.000206749
732	GPX3	231.752	-1.20973	0.487126	9.54407	0.00846316	0.0303242
733	ZNF300	18.0741	3.25752	0.717185	16.6433	0.000243197	0.00162242
734	SMIM3	931.3	1.80994	0.31226	28.5341	6.36639e-07	1.06149e-05
735	MYOZ3	39.1529	6.99422	1.17403	22.2465	1.47647e-05	0.000153856
736	SLC6A7	21.1861	1.04313	0.409481	9.05013	0.010834	0.0367569
737	PDGFRB	1114.61	1.10911	0.45059	9.27686	0.00967289	0.0336478
738	CSF1R	813.139	1.73016	0.497127	11.1911	0.00371432	0.0155102
739	SLC26A2	4661.23	-2.92986	0.465734	47.954	3.86305e-11	2.29194e-09
740	PDE6A	222.523	-1.76583	0.577354	9.97248	0.00683132	0.0256405
741	PPARGC1B	469.418	-2.82298	0.333101	77.3676	1.58432e-17	4.62938e-15
742	ARHGEF37	266.422	-1.06364	0.346196	10.2913	0.00582467	0.0223317
743	PCYOX1L	111.712	2.4556	0.339862	43.1213	4.32831e-10	1.85309e-08
744	SH3TC2	38.8335	1.31528	0.395625	10.8608	0.00438134	0.0176583
745	ADRB2	117.395	2.65989	0.373363	40.2279	1.83918e-09	6.65522e-08
746	ESM1	553.945	2.67622	0.470356	26.4508	1.80423e-06	2.59702e-05
747	SNX18	1152.87	1.41397	0.296817	21.4676	2.17954e-05	0.000211056
748	HSPB3	45.3885	7.51089	0.926458	50.7002	9.78577e-12	6.89013e-10
749	NDUFS4	650.926	-0.680056	0.281727	10.8123	0.00448894	0.0179989
750	MOCS2	828.862	-0.749785	0.314422	10.0718	0.00650042	0.02458
751	ISL1	47.6388	1.6652	0.478578	15.6025	0.000409227	0.00249377
752	PARP8	560.898	2.33355	0.430854	26.597	1.67703e-06	2.42589e-05
753	EMB	302.863	1.36328	0.442332	8.45863	0.0145624	0.0464787
754	FGF10	218.289	1.80027	0.533502	9.80598	0.00742434	0.0274346
755	CCL28	130.813	-2.28641	0.590653	16.6151	0.000246647	0.00164169
756	HMGCS1	2053.17	-1.17725	0.306206	19.2563	6.58478e-05	0.00054314
757	SELENOP	15734.7	-1.36511	0.408783	12.5452	0.00188736	0.00894182
758	CCDC152	108.864	-1.24266	0.433772	9.86997	0.00719058	0.0267017
759	OXCT1	1891.65	0.916404	0.332535	11.5139	0.00316075	0.0136674
760	RPL37	10008.1	0.126408	0.264435	10.3866	0.00555367	0.0215223
761	TTC33	870.489	-0.628342	0.274286	9.73273	0.00770131	0.0281328
762	PTGER4	644.934	-2.05042	0.313217	47.8776	4.01337e-11	2.3572e-09
763	FYB1	456.666	1.66228	0.43444	12.6292	0.00180972	0.00865112
764	OSMR	1504.7	1.55468	0.426695	11.9095	0.00259355	0.0116099
765	SLC1A3	51.3938	-2.39082	0.543282	28.9179	5.25486e-07	8.94015e-06
766	DNAJC21	578.045	0.88985	0.308445	9.39942	0.00909792	0.0320194
767	RAD1	386.663	0.935293	0.273446	12.9237	0.0015619	0.0076575
768	BRIX1	657.283	0.96006	0.277939	11.3245	0.0034747	0.0147143
769	ADAMTS12	142.004	1.82684	0.491698	12.0005	0.00247809	0.0111743
770	NPR3	95.7047	2.68892	0.385091	38.8171	3.72366e-09	1.21232e-07
771	SUB1	3107.65	0.571618	0.282576	10.2967	0.0058091	0.0222905
772	GOLPH3	3853.16	-0.930394	0.270465	16.3563	0.000280724	0.00182995
773	C4H5orf22	496.403	1.10224	0.264092	16.0066	0.000334362	0.00211016
774	BASP1	541.705	3.2202	0.358181	60.6868	6.63794e-14	8.16676e-12
775	RETREG1	865.777	-1.17001	0.308448	20.148	4.21624e-05	0.00037164
776	ANKH	554.077	-2.51795	0.420922	44.0314	2.74608e-10	1.26862e-08
777	GLB1L3	5.9264	4.56587	1.43467	12.1413	0.00230971	0.0105494
778	JAM3	798.157	2.51486	0.435029	27.2074	1.23593e-06	1.86877e-05
779	IGSF9B	19.7971	3.23247	0.591319	25.4316	3.00337e-06	3.96201e-05
780	ADAMTS15	78.4239	3.86416	0.532147	38.1977	5.07541e-09	1.58613e-07
781	APLP2	5355.12	-1.05018	0.287541	19.1449	6.96203e-05	0.000569833
782	NFRKB	574.111	-1.52392	0.341551	23.8336	6.67726e-06	7.86732e-05
783	TMEM45B	1322.99	-2.65136	0.542401	28.423	6.73016e-07	1.11577e-05
784	ARHGAP32	1105.12	-0.845754	0.367714	8.39247	0.0150522	0.0476774
785	KCNJ1	74.2289	-4.08671	1.0777	17.1622	0.00018762	0.00130763
786	FLI1	407.346	1.51249	0.433531	11.1196	0.0038495	0.015938
787	ETS1	1651.22	1.11259	0.397215	8.93128	0.0114973	0.0384494
788	ST3GAL4	799.18	0.647755	0.343504	9.06887	0.010733	0.0364991
789	TIRAP	209.03	-0.701079	0.275374	11.7152	0.00285809	0.0125773
790	SRPRA	2459.45	0.19065	0.216638	17.4669	0.000161105	0.0011538
791	CHEK1	190.424	0.962427	0.296704	11.0443	0.00399729	0.0164005
792	EI24	1646.45	-0.553276	0.259465	9.14328	0.010341	0.0355278
793	TMEM218	181.499	1.79976	0.394211	18.2083	0.000111203	0.000848396
794	SLC37A2	417.958	2.58297	0.481018	23.8557	6.60386e-06	7.80296e-05
795	CCDC15	327.072	0.563208	0.28002	8.91604	0.0115853	0.0386883
796	SPA17	91.388	-1.05881	0.3071	12.4946	0.00193564	0.00911694
797	SIAE	693.011	-1.0463	0.302975	15.1867	0.000503798	0.00298903
798	VWA5A	556.144	1.78957	0.542875	9.31308	0.00949925	0.033192
799	ZNF202	285.7	1.01207	0.281148	12.6253	0.00181323	0.00866081
800	SCN3B	184.158	2.54501	0.436001	26.8169	1.50238e-06	2.21078e-05
801	GRAMD1B	460.931	2.28211	0.418507	23.8674	6.56545e-06	7.77477e-05
802	JHY	27.9578	-1.56226	0.546462	9.52784	0.00853208	0.030491
803	BLID	15.5595	6.54987	1.66602	9.81745	0.0073819	0.0272951
804	SORL1	2388.15	-1.38152	0.370457	17.6133	0.00014973	0.00108545
805	SC5D	851.952	-0.859635	0.300026	10.1414	0.00627788	0.0238568
806	GRIK4	27.4133	2.48307	0.627151	14.0316	0.000897573	0.00488416
807	ARHGEF12	2502.34	-0.672453	0.280001	9.95771	0.00688195	0.0257643
808	TLCD5	25.577	2.32662	0.427028	29.0961	4.8069e-07	8.29882e-06
809	OAF	930.659	-1.87666	0.339696	47.0247	6.14761e-11	3.42158e-09
810	TRIM29	55.0456	-0.634019	0.532207	12.1747	0.00227142	0.010403
811	USP2	139.81	-2.2821	0.370721	49.8357	1.50771e-11	1.00578e-09
812	CBL	789.087	0.97039	0.303473	9.79049	0.00748208	0.027613
813	CCDC153	89.4277	1.95862	0.438285	19.0757	7.20727e-05	0.000586808
814	PDZD3	428.918	-1.33817	0.494249	9.84809	0.00726965	0.0269739
815	C2CD2L	216.294	-0.697342	0.306927	11.8158	0.00271789	0.0121016
816	SLC37A4	347.322	-1.69706	0.346279	30.1752	2.80244e-07	5.18275e-06
817	TRAPPC4	516.329	-0.871429	0.30649	11.2197	0.00366169	0.0153342
818	TREH	16.4853	-2.0401	0.524429	20.4509	3.62355e-05	0.000325535
819	ARCN1	3628.98	-0.279345	0.205204	21.8047	1.84145e-05	0.000184271
820	ATP5MG	3661.87	-0.971753	0.30759	10.5598	0.00509294	0.0199887
821	UBE4A	1401.93	-0.521593	0.25209	9.86964	0.00719174	0.0267017
822	MPZL2	1063.15	-1.42058	0.405246	13.6569	0.00108256	0.00571757
823	JAML	299.818	1.6343	0.425788	13.7628	0.00102671	0.00546456
824	SCN4B	23.837	-1.08414	0.6449	9.24636	0.00982153	0.0340261
825	SMIM35	7.91363	4.64936	0.927638	22.5086	1.29514e-05	0.000136868
826	IL10RA	344.492	1.97271	0.412451	20.7909	3.05714e-05	0.000281353
827	TMPRSS13	77.7548	5.62291	1.021	17.9676	0.000125427	0.000935543
828	FXYD6	549.815	1.90704	0.396523	19.7193	5.22397e-05	0.000443734
829	DSCAML1	18.4787	1.89792	0.577627	9.92573	0.00699286	0.026071
830	PCSK7	2324.85	-1.01518	0.345866	9.4008	0.00909163	0.0320069
831	PAFAH1B2	1402.12	0.51642	0.230418	13.4879	0.00117797	0.00611789
832	APOA1	251.405	3.29296	0.736099	14.3112	0.000780488	0.0043419
833	CADM1	545.314	2.40214	0.408802	27.4979	1.06881e-06	1.65242e-05
834	REXO2	838.875	0.840172	0.268718	9.19238	0.0100902	0.0347683
835	TMPRSS5	110.552	-3.11937	0.64917	25.8924	2.38524e-06	3.26067e-05
836	PTS	564.154	-0.0973486	0.288693	11.6943	0.00288809	0.012695
837	BCO2	228.098	-2.35791	0.538555	22.8169	1.11013e-05	0.00012014
838	TEX12	119.128	-1.9749	0.473217	18.7603	8.43824e-05	0.000673676
839	IL18	641.193	-1.61967	0.452844	16.2002	0.000303512	0.00194915
840	SDHD	3378.61	-2.06776	0.299324	54.9941	1.14338e-12	1.03596e-10
841	DLAT	993.568	-1.37137	0.279608	34.8631	2.68888e-08	6.74005e-07
842	PPP2R1B	1788.28	0.0346892	0.224695	8.4109	0.0149141	0.0473169
843	LAYN	93.0668	1.23488	0.410953	8.32231	0.0155896	0.0488287
844	POU2AF1	515.061	2.68642	0.523554	22.2459	1.47696e-05	0.000153856
845	COLCA2	25.5822	1.66871	0.565733	8.58176	0.0136929	0.0442962
846	ZC3H12C	230.731	2.5064	0.348429	43.0043	4.58914e-10	1.9434e-08
847	EXPH5	1298.74	-1.85339	0.481077	16.3237	0.000285338	0.00185485
848	ATM	376.734	1.23085	0.266634	19.2213	6.70126e-05	0.000551969
849	ACAT1	2008.1	-0.944685	0.303431	10.2073	0.0060746	0.0231647
850	SLC35F2	785.09	-1.09259	0.434099	9.33526	0.0093945	0.0329047
851	CASP4	1212.03	-2.33689	0.381986	44.597	2.06963e-10	9.91388e-09
852	CASP12	120.553	1.83219	0.407762	17.782	0.000137621	0.00101355
853	PDGFD	1301.94	1.99418	0.4047	20.5866	3.38588e-05	0.00030797
854	DCUN1D5	483.393	0.995385	0.283022	11.537	0.00312437	0.0135301
855	MMP13	660.944	2.62151	0.674897	11.823	0.00270816	0.0120629
856	MMP12	795.489	1.83473	0.575156	8.62334	0.0134111	0.0435535
857	MMP3	399.281	3.86692	1.01011	11.4296	0.00329683	0.0141407
858	MMP8	15.7882	2.01904	0.761956	9.56468	0.00837636	0.0301149
859	MMP7	945.021	9.84009	0.879062	61.4579	4.51434e-14	5.79819e-12
860	TMEM123	3108.82	1.21708	0.298965	15.9166	0.000349753	0.00218488
861	BIRC3	1382.91	2.22898	0.411321	24.5492	4.66882e-06	5.79906e-05
862	CFAP300	154.322	0.981874	0.315451	16.0172	0.000332594	0.00210427
863	CEP126	46.0311	-1.11852	0.390492	9.67263	0.00793626	0.0287803
864	ZZEF1	800.749	-1.08044	0.292155	15.0437	0.000541136	0.00318149
865	SPNS3	50.2556	1.55003	0.443756	12.4984	0.001932	0.00910902
866	SPNS2	120.405	2.18454	0.359023	34.2925	3.57672e-08	8.61953e-07
867	GGT6	433.311	-1.46759	0.503266	9.98966	0.00677286	0.0254456
868	PIMREG	58.6653	3.27625	0.490614	36.2481	1.34529e-08	3.6377e-07
869	AIPL1	4.80797	3.52825	0.920784	12.9518	0.00154014	0.00756988
870	NLRP1	63.1717	3.36487	0.632612	20.979	2.78272e-05	0.00025978
871	DHX33	571.518	0.738043	0.25613	11.2972	0.00352247	0.0148738
872	SCIMP	471.732	3.14392	0.494786	30.8702	1.97979e-07	3.85022e-06
873	CAMTA2	631.632	-0.824138	0.281189	9.10932	0.0105181	0.0359355
874	RNF167	1236	-1.09732	0.282109	16.5088	0.000260114	0.00171666
875	SLC25A11	990.819	-0.856611	0.272231	11.6817	0.00290632	0.0127607
876	MINK1	1413.41	-1.14922	0.280174	19.9218	4.72105e-05	0.000408133
877	TM4SF5	148.629	-2.57192	0.477721	30.8377	2.01226e-07	3.90687e-06
878	MED11	592.11	-2.02168	0.333771	44.5208	2.14999e-10	1.01737e-08
879	ARRB2	253.153	1.2042	0.316363	13.4884	0.00117766	0.00611789
880	PELP1	485.004	0.882649	0.280413	9.51409	0.00859098	0.0306506
881	SLC16A13	191.451	1.44511	0.408096	11.8422	0.00268228	0.0119567
882	SLC16A11	11.9896	2.37162	0.703854	9.91925	0.00701555	0.0261473
883	DLG4	112.688	1.11352	0.40386	8.29047	0.0158397	0.0495425
884	ACADVL	3965.82	-2.15798	0.280826	66.3519	3.90716e-15	6.81596e-13
885	CTDNEP1	490.135	-0.00329188	0.229285	12.2339	0.0022052	0.0101514
886	CLDN7	3530.14	-1.47431	0.54318	8.74467	0.0126217	0.041474
887	YBX2	63.8078	1.74788	0.517695	11.2757	0.00356048	0.0149872
888	ACAP1	574.836	1.29146	0.391739	9.73205	0.00770394	0.0281328
889	KCTD11	141.857	0.737112	0.264283	16.1989	0.000303708	0.00194933
890	PLSCR3	248.697	1.41417	0.315644	19.7768	5.07605e-05	0.000433058
891	TMEM256	481.959	-1.2014	0.321215	14.8116	0.000607723	0.0035216
892	NLGN2	153.612	2.14049	0.413763	22.4111	1.35985e-05	0.000142803
893	TMEM102	259.678	-1.32436	0.370232	18.0479	0.000120492	0.000905085
894	CHRNB1	182.834	2.01578	0.367532	26.7047	1.58912e-06	2.32171e-05
895	TNFSF13	240.442	-2.26673	0.408222	33.7541	4.68156e-08	1.07925e-06
896	CD68	205.774	2.13224	0.492736	15.9889	0.000337334	0.00212319
897	MPDU1	898.368	-0.934472	0.286024	16.1646	0.000308962	0.00197438
898	SOX15	3.71423	2.45872	1.55641	9.02046	0.0109959	0.0371983
899	WRAP53	382.707	-0.705852	0.269808	14.4088	0.000743309	0.00417561
900	CYB5D1	107.461	0.846698	0.285088	25.5681	2.80509e-06	3.72568e-05
901	RNF227	61.0607	1.45447	0.340234	17.3724	0.000168897	0.00120021
902	BORCS6	175.206	-0.440159	0.254988	10.4634	0.0053445	0.020843
903	RPL26	6169.7	0.341542	0.274211	8.52108	0.0141147	0.045372
904	RNF222	83.9431	8.4274	1.29471	23.0283	9.98765e-06	0.000109611
905	MYH10	1195.67	1.39474	0.458355	8.44929	0.0146305	0.0466708
906	PIK3R5	391.784	3.15709	0.405067	44.5597	2.10858e-10	1.00592e-08
907	GAS7	624.75	1.29028	0.405034	11.2906	0.00353415	0.0149123
908	ADPRM	197.37	1.07724	0.293216	17.3376	0.000171867	0.0012167
909	TMEM220	261.783	-1.0696	0.303854	17.5739	0.000152711	0.00110178
910	TMEM238L	363.976	-2.16983	0.399225	32.7137	7.87613e-08	1.71747e-06
911	MAP2K4	995.685	-0.427354	0.271538	9.14884	0.0103123	0.0354395
912	ARHGAP44	168.37	1.92915	0.410971	18.5662	9.29836e-05	0.00072988
913	COX10	620.172	-1.7073	0.284653	49.8041	1.53173e-11	1.00578e-09
914	PMP22	2114.57	-2.59841	0.384707	65.7519	5.27409e-15	8.68219e-13
915	ZNF287	121.528	1.03209	0.309815	12.137	0.00231466	0.0105637
916	TRPV2	1220.71	1.36665	0.281268	20.93	2.85172e-05	0.000264952
917	PIGL	160.083	-1.67147	0.321339	28.7847	5.61679e-07	9.51436e-06
918	SPECC1	927.418	-1.36252	0.339922	24.3593	5.13376e-06	6.27651e-05
919	MAPK7	182.014	-0.552345	0.261459	9.44572	0.00888974	0.0314668
920	FAM83G	196.466	-1.16222	0.400763	13.2646	0.00131711	0.00666422
921	TOP3A	595.662	-0.200453	0.238772	9.5498	0.00843892	0.0302744
922	ALKBH5	869.435	-0.0136489	0.211868	14.2408	0.000808425	0.00446967
923	TOM1L2	903.626	-1.68969	0.292288	39.7712	2.31094e-09	8.1112e-08
924	SREBF1	1035.82	-0.836284	0.336586	10.2598	0.0059173	0.0226239
925	RASD1	177.051	-1.98914	0.391707	34.8131	2.75695e-08	6.85601e-07
926	NT5M	17.062	0.982895	0.463993	16.724	0.000233571	0.00156715
927	DHRS7B	699.731	-1.05537	0.295815	17.4967	0.000158721	0.00114091
928	IL23R	23.8515	2.28571	0.599222	12.6926	0.00175323	0.00842588
929	SLC35D1	766.666	-1.47942	0.279054	42.1526	7.02547e-10	2.81211e-08
930	DNAI4	106.345	-1.57997	0.353564	24.7825	4.1547e-06	5.23278e-05
931	SGIP1	102.4	1.32611	0.421588	8.87338	0.0118351	0.0393649
932	PDE4B	725.32	1.77877	0.406694	16.4413	0.000269047	0.00176466
933	CACHD1	473.862	-0.983979	0.328218	11.472	0.00322762	0.0138897
934	PGM1	1273.42	-0.833419	0.29538	9.71976	0.00775142	0.0282679
935	EFCAB7	131.268	0.878438	0.305286	11.8875	0.00262221	0.0117157
936	ANGPTL3	41.275	7.372	1.02896	40.76	1.40956e-09	5.21358e-08
937	KANK4	249.009	-1.37367	0.357631	15.8091	0.000369062	0.00228959
938	PATJ	1926.19	-1.13875	0.421291	8.31479	0.0156483	0.0489947
939	CYP2J2	497.162	-2.64253	0.46247	46.2218	9.18451e-11	4.79235e-09
940	HOOK1	981.176	-1.67005	0.389277	21.2467	2.43415e-05	0.000232248
941	JUN	2957.28	-1.81623	0.378941	25.4922	2.91369e-06	3.8524e-05
942	TACSTD2	231.799	4.37254	0.766516	21.0447	2.69284e-05	0.0002526
943	DAB1	191.992	-3.35769	0.555271	41.5602	9.4474e-10	3.68071e-08
944	FYB2	7.40905	1.42133	0.587332	9.74106	0.00766931	0.0280764
945	TMEM61	46.5305	-1.12003	0.513286	9.4642	0.00880796	0.031253
946	TTC22	940.273	-1.98548	0.530391	16.9451	0.000209135	0.00142695
947	FAM151A	113.95	-1.8745	0.408264	24.5174	4.74362e-06	5.86082e-05
948	ACOT11	93.4675	-1.73873	0.435533	18.4036	0.00010086	0.000782768
949	MRPL37	822.938	-0.601827	0.247551	18.7291	8.57072e-05	0.000683319
950	TMEM59	4101.2	-0.914084	0.311268	9.07458	0.0107024	0.0364267
951	YIPF1	819.869	-1.36704	0.32923	18.9962	7.4996e-05	0.000606611
952	LRP8	412.887	1.2722	0.340817	12.5026	0.00192799	0.00909524
953	SCP2	2867.25	-0.833427	0.273453	9.92916	0.00698087	0.0260346
954	ECHDC2	674.03	-2.0492	0.36215	37.0593	8.96744e-09	2.61375e-07
955	SAMD11	266.228	1.01103	0.358427	16.2971	0.000289158	0.0018724
956	PLEKHN1	200.842	1.19689	0.394577	8.70749	0.0128586	0.0420394
957	ISG15	744.066	-2.53873	0.683384	15.0484	0.000539868	0.00317723
958	C5H1orf159	357.936	-1.14496	0.300572	16.8579	0.00021845	0.00148014
959	TNFRSF18	36.2383	2.01942	0.504931	16.8132	0.000223386	0.00150921
960	TNFRSF4	28.6147	3.00389	0.561314	23.824	6.70956e-06	7.88947e-05
961	SDF4	2792.97	-1.48574	0.284101	32.2276	1.00431e-07	2.10743e-06
962	UBE2J2	562.189	0.0671086	0.224797	9.50439	0.00863275	0.0307714
963	PUSL1	27.1965	1.00802	0.319169	12.9577	0.0015356	0.00755074
964	CPTP	309.197	-1.46839	0.286531	34.0977	3.94249e-08	9.30831e-07
965	MIB2	345.487	-0.716027	0.270677	8.81728	0.0121717	0.0401873
966	NADK	4317.18	-1.47622	0.301621	28.2715	7.25977e-07	1.19342e-05
967	GNB1	5138.1	-0.568193	0.208983	32.1956	1.02053e-07	2.13379e-06
968	TMEM52	40.0252	-1.90299	0.553985	20.4538	3.61835e-05	0.000325317
969	PRKCZ	443.349	-1.72748	0.358295	26.6516	1.63187e-06	2.37231e-05
970	TTC34	173.251	0.969734	0.331806	8.86164	0.0119047	0.0395178
971	ARHGEF16	741.819	-1.33757	0.454952	10.4266	0.00544365	0.0211802
972	TP73	41.9711	2.06469	0.46109	17.1824	0.000185734	0.00129836
973	SMIM1	429.103	-1.26281	0.365055	16.0786	0.000322528	0.0020521
974	LRRC47	968.571	-0.596779	0.257505	9.78277	0.00751103	0.0277003
975	AJAP1	18.1949	3.67613	0.755064	18.7713	8.39194e-05	0.000671355
976	KCNAB2	195.197	1.63533	0.312776	26.9544	1.40258e-06	2.09367e-05
977	RPL22	5735.14	0.438971	0.286395	13.2276	0.00134173	0.00676537
978	GPR153	182.956	2.0668	0.347113	31.9015	1.18217e-07	2.41982e-06
979	ESPN	364.721	-3.1374	0.599957	37.1588	8.53226e-09	2.50565e-07
980	TNFRSF25	165.77	1.45734	0.37949	13.3828	0.00124157	0.00637368
981	DNAJC11	729.097	-0.818241	0.269511	12.4118	0.00201752	0.00943233
982	CAMTA1	441.818	0.78321	0.282162	10.912	0.00427056	0.0173434
983	CA6	2535.3	6.32611	1.0106	20.9113	2.87856e-05	0.000267021
984	GPR157	310.696	2.3786	0.336178	43.0176	4.55876e-10	1.93755e-08
985	H6PD	1995.81	0.922244	0.305954	8.47428	0.0144489	0.0462173
986	SPSB1	629.077	1.85306	0.482506	15.1166	0.000521756	0.00308774
987	PIK3CD	454.63	2.05577	0.426372	19.2655	6.55453e-05	0.000541026
988	LZIC	799.56	-0.802637	0.28402	8.3901	0.01507	0.0477081
989	UBE4B	983.061	-0.894927	0.267961	12.129	0.00232392	0.0105978
990	DBNDD1	63.4433	1.04423	0.351572	9.30042	0.00955958	0.0333629
991	TCF25	1898.22	-0.870587	0.266295	12.0864	0.00237397	0.0107881
992	SPIRE2	428.437	-1.62275	0.468806	13.6985	0.00106023	0.00561993
993	CHMP1A	1258.45	-0.842769	0.276611	11.9288	0.00256863	0.0115128
994	DPEP1	3593.71	-5.44328	0.65598	73.694	9.94354e-17	2.47277e-14
995	CPNE7	36.7143	1.24106	0.416182	8.28342	0.0158956	0.0496494
996	GALNS	195.486	1.14194	0.353378	11.2695	0.00357155	0.0150213
997	PIEZO1	1242.12	-0.553574	0.264827	10.6079	0.00497197	0.0196061
998	MVD	599.509	-0.46251	0.264483	8.78257	0.0123848	0.0407642
999	IL17C	11.3929	6.02762	1.17678	19.4563	5.95811e-05	0.000498128
1000	ZNF469	62.8987	3.15644	0.585659	24.2385	5.45355e-06	6.62879e-05
1001	SLC7A5	344.032	1.74411	0.3564	25.2688	3.25805e-06	4.24055e-05
1002	COX4I1	5576.66	-1.64505	0.314108	31.0297	1.82807e-07	3.57898e-06
1003	KIAA0513	705.369	-1.48802	0.309237	28.6362	6.04949e-07	1.01154e-05
1004	ZDHHC7	1459.6	-1.00918	0.256702	23.7941	6.81058e-06	7.97616e-05
1005	CRISPLD2	1784.44	1.58088	0.478252	11.1476	0.003796	0.0157892
1006	MEAK7	101.828	1.64294	0.378823	16.836	0.000220859	0.0014956
1007	ATP2C2	584.962	-1.86862	0.438246	20.7646	3.09758e-05	0.000284851
1008	NECAB2	15.7194	2.42753	0.504406	20.5645	3.4235e-05	0.000310185
1009	OSGIN1	201.617	-3.10803	0.453235	60.0414	9.16614e-14	1.07134e-11
1010	PLCG2	466.569	2.5462	0.424493	29.4872	3.95299e-07	6.97923e-06
1011	PKD1L2	1.8264	-4.78677	1.55418	12.0046	0.00247308	0.0111595
1012	GCSH	564.185	-0.310352	0.297999	11.6149	0.00300505	0.0131252
1013	CDYL2	350.785	1.83482	0.339878	27.095	1.30738e-06	1.96409e-05
1014	DYNLRB2	97.6243	1.36681	0.342552	21.9409	1.7203e-05	0.000174085
1015	MAF	200.398	-0.924574	0.492422	8.43421	0.0147412	0.0469342
1016	MON1B	680.686	-0.630777	0.259794	13.0665	0.00145429	0.00723922
1017	DUXB	4.85968	2.48345	0.87419	8.41822	0.0148596	0.0471954
1018	BCAR1	1221.14	-0.591739	0.267602	12.1902	0.00225388	0.0103348
1019	LDHD	175.638	-2.20317	0.33557	50.3797	1.14863e-11	7.9439e-10
1020	PDPR	1154.95	-0.933896	0.264589	18.6036	9.12604e-05	0.000719253
1021	ST3GAL2	718.417	-1.90035	0.354461	34.0939	3.95014e-08	9.30831e-07
1022	FCSK	515.329	-1.75566	0.279017	42.2149	6.81019e-10	2.74474e-08
1023	HYDIN	16.807	-1.60841	0.514963	10.699	0.00475056	0.0188474
1024	CMTR2	673.662	-1.27284	0.318319	20.6845	3.22409e-05	0.000295278
1025	PHLPP2	174.106	-2.05987	0.404671	33.2201	6.11427e-08	1.35604e-06
1026	AP1G1	2097.3	-0.831223	0.271385	14.4431	0.000730666	0.00411964
1027	ZFHX3	1076.41	0.86031	0.31576	9.54475	0.00846027	0.0303231
1028	WWP2	818.303	-0.900586	0.274274	14.297	0.000786041	0.00436656
1029	NOB1	641.192	0.874293	0.28347	9.02976	0.0109449	0.0370687
1030	NQO1	2435.98	2.29139	0.652782	9.91062	0.0070459	0.026252
1031	CYB5B	1633.14	-0.696736	0.247062	18.5291	9.47219e-05	0.000743027
1032	COG8	401.293	-0.378307	0.228196	12.9147	0.00156892	0.00768547
1033	UTP4	579.161	1.30328	0.282598	19.2978	6.44955e-05	0.000533114
1034	ZFP90	780.558	1.35854	0.285843	24.1178	5.79265e-06	6.98704e-05
1035	SLC12A4	755.648	1.24649	0.34062	12.5485	0.00188424	0.00893064
1036	LCAT	205.339	1.84625	0.421497	16.2536	0.000295512	0.0019051
1037	PSMB10	688.944	-0.976627	0.328037	9.44638	0.00888678	0.0314658
1038	PSKH1	431.125	-0.711904	0.258638	10.6695	0.00482113	0.019095
1039	TSNAXIP1	17.3417	1.60132	0.526039	8.42023	0.0148446	0.0471864
1040	PARD6A	36.9163	1.03787	0.404678	9.13316	0.0103934	0.0356746
1041	CARMIL2	273.403	2.76336	0.479712	26.3877	1.86205e-06	2.67367e-05
1042	RIPOR1	597.718	1.65725	0.397144	15.2004	0.000500344	0.00297005
1043	ATP6V0D1	1511.98	-1.48723	0.300594	34.176	3.7912e-08	9.02505e-07
1044	HSD11B2	2595.43	-4.44506	0.513743	84.552	4.36272e-19	1.96121e-16
1045	ZDHHC1	749.107	-2.0373	0.284808	54.8334	1.23899e-12	1.11395e-10
1046	TPPP3	617.817	1.14406	0.369515	13.3412	0.00126766	0.0064616
1047	CES2	169.06	-3.23088	0.421614	66.1018	4.42764e-15	7.61034e-13
1048	PDP2	922.122	-1.4229	0.293408	37.1822	8.4331e-09	2.48277e-07
1049	CA7	2317.02	-5.69798	0.746518	62.0885	3.29343e-14	4.42455e-12
1050	CMTM4	1559.62	-1.60474	0.364348	23.466	8.02476e-06	9.12388e-05
1051	BEAN1	14.621	-2.51843	0.636741	19.7286	5.19982e-05	0.000442325
1052	CDH11	759.965	1.73514	0.498973	11.75	0.00280879	0.012393
1053	NIPSNAP2	2475.48	-1.11371	0.298284	14.7596	0.00062373	0.00359719
1054	PSPH	451.554	0.83903	0.284835	13.7676	0.00102423	0.00545882
1055	CHCHD2	5009.72	-0.962116	0.287421	12.8872	0.00159067	0.00778137
1056	NUPR2	136.949	-1.28499	0.35711	15.3605	0.000461867	0.00278119
1057	ASL	659.944	-1.24668	0.321468	17.976	0.000124899	0.000932795
1058	GALNT17	63.3574	1.21967	0.661947	9.7749	0.00754062	0.027759
1059	CASTOR2	265.923	2.20739	0.319317	39.2131	3.05486e-09	1.03493e-07
1060	NCF1	364.461	3.20365	0.539202	25.5608	2.81539e-06	3.7351e-05
1061	LAT2	394.682	2.58071	0.479529	22.7175	1.16668e-05	0.000125332
1062	LIMK1	127.159	1.74075	0.309061	28.0621	8.0612e-07	1.30317e-05
1063	MLXIPL	1478.03	-2.76461	0.42463	47.1738	5.70604e-11	3.22185e-09
1064	FZD9	14.2616	2.6242	0.521855	22.5928	1.24179e-05	0.000132186
1065	CCL26	498.708	3.81279	0.766417	17.0606	0.000197393	0.00136516
1066	CCL24	2268.52	3.10269	0.486581	30.8309	2.01913e-07	3.9137e-06
1067	MDH2	2305.56	-1.17171	0.289674	20.4932	3.54773e-05	0.000319953
1068	YWHAG	2769.29	0.730684	0.242976	13.7765	0.0010197	0.00543967
1069	UPK3BL2	399.783	10.8629	1.60208	23.2422	8.97466e-06	0.000100091
1070	ORAI2	257.814	1.24641	0.314037	16.6316	0.000244615	0.0016291
1071	SH2B2	124.037	2.03429	0.334713	31.9764	1.13871e-07	2.35562e-06
1072	COL26A1	282.137	10.5116	1.11366	46.9689	6.32167e-11	3.46891e-09
1073	IFT22	113.846	1.84772	0.378235	21.957	1.70643e-05	0.000172923
1074	CLDN15	151.167	-2.4028	0.535708	21.7512	1.89142e-05	0.000188786
1075	PLOD3	1247.11	-0.360162	0.249444	10.3468	0.00566528	0.021875
1076	MOGAT3	923.903	-3.51589	0.487579	61.7283	3.94335e-14	5.23749e-12
1077	AP1S1	1958	-1.06054	0.335215	11.6415	0.0029654	0.0129957
1078	MUC17	1336.83	-2.32914	0.783848	11.5056	0.00317385	0.0137017
1079	ACHE	102.389	-1.20534	0.42578	9.77641	0.00753493	0.0277505
1080	EPHB4	503.748	2.17839	0.329278	35.6351	1.82781e-08	4.79001e-07
1081	ZAN	7.24051	5.11036	1.37412	10.4553	0.00536611	0.0209203
1082	ACTL6B	22.6726	5.63446	1.414	13.3244	0.00127832	0.00650739
1083	LRCH4	595.869	-0.855672	0.2912	13.2288	0.00134091	0.00676537
1084	AGFG2	4242.13	-1.18444	0.383438	10.1029	0.00640013	0.0242636
1085	ZCWPW1	59.1514	0.953844	0.370184	9.64222	0.00805782	0.0291567
1086	PILRA	59.8306	2.79635	0.524656	22.9646	1.03111e-05	0.000112541
1087	STAG3	15.9614	4.23959	0.682696	34.6894	2.93291e-08	7.23203e-07
1088	GAL3ST4	169.507	2.10965	0.501641	14.8024	0.000610528	0.00353435
1089	MIR25	26.3104	6.9474	1.02004	35.4033	2.05245e-08	5.2956e-07
1090	AZGP1	558.684	12.2316	1.40546	29.2981	4.345e-07	7.57976e-06
1091	CYP3A4	414.675	-4.35364	0.887343	29.0372	4.95065e-07	8.50929e-06
1092	TMEM225B	421.264	0.709931	0.316399	9.84616	0.00727667	0.0269913
1093	FAM200A	111.267	-0.487083	0.296005	8.70592	0.0128687	0.0420512
1094	ATP5J2	2349.72	-1.02868	0.306076	12.2538	0.00218333	0.0100687
1095	NPTX2	243.872	2.4432	0.476967	20.7923	3.05506e-05	0.000281353
1096	BHLHA15	119.865	0.617967	0.484813	8.51254	0.0141751	0.0455036
1097	CYTH3	624.964	-0.746142	0.299141	10.0323	0.00662991	0.0250131
1098	DAGLB	1039.55	-1.3981	0.297782	26.2496	1.9951e-06	2.82459e-05
1099	ZNF853	239.03	1.21768	0.371004	11.7054	0.00287208	0.0126341
1100	ZNF316	582.967	1.00401	0.270998	12.7948	0.00166587	0.00808345
1101	FSCN1	176.041	1.21913	0.435662	13.3399	0.00126845	0.00646265
1102	ACTB	31143.9	-0.842811	0.31045	10.3078	0.00577688	0.0221959
1103	TNRC18	1679.18	-0.983593	0.277146	13.5658	0.00113297	0.0059462
1104	CARD11	268.491	2.382	0.410597	29.8677	3.26818e-07	5.97785e-06
1105	GNA12	807.686	0.969893	0.255039	15.7506	0.00038002	0.00234265
1106	AMZ1	22.442	6.44242	1.40237	13.4975	0.00117237	0.00610363
1107	TTYH3	924.678	0.814739	0.250068	18.2979	0.000106331	0.000820325
1108	LFNG	587.678	1.44237	0.320219	17.9188	0.000128524	0.000957414
1109	SNX8	419.069	0.859059	0.274577	11.67	0.00292349	0.0128313
1110	ELFN1	15.4893	2.05905	0.564889	13.4662	0.00119082	0.00616946
1111	TMEM184A	351.942	-1.6652	0.462172	14.1709	0.000837217	0.00460489
1112	ZFAND2A	555.53	1.32836	0.317904	17.8795	0.000131075	0.000973319
1113	CYP2W1	426.052	-6.14842	0.4973	149.331	3.7434e-33	1.45843e-29
1114	COX19	658.048	-1.1449	0.272398	18.94	7.71315e-05	0.000621733
1115	ADAP1	967.817	-2.05177	0.317274	50.1509	1.28786e-11	8.65085e-10
1116	SUN1	2192.59	-1.10596	0.279147	16.6121	0.000247022	0.00164325
1117	SLC5A2	188.046	8.59178	1.32358	23.895	6.47544e-06	7.69156e-05
1118	ITGAX	272.897	1.87834	0.499747	12.995	0.00150721	0.00744875
1119	ITGAM	177.338	2.18272	0.539558	13.3666	0.00125162	0.00641056
1120	TRIM72	39.5624	7.44398	1.19559	24.9904	3.7445e-06	4.77792e-05
1121	BCKDK	805.658	-0.675307	0.245134	13.3817	0.00124223	0.00637368
1122	CTF1	66.3327	2.04134	0.382054	28.9453	5.18337e-07	8.85719e-06
1123	PHKG2	190.399	-1.12054	0.301154	16.594	0.000249268	0.0016563
1124	ZNF768	690.513	-1.08986	0.273768	17.4021	0.000166412	0.00118599
1125	ITGAL	220.391	2.86907	0.460159	29.5541	3.82298e-07	6.77016e-06
1126	SEPHS2	2189.9	-1.44089	0.308345	29.4629	4.00137e-07	7.03278e-06
1127	ZNF771	134.403	-0.96974	0.310663	11.1116	0.0038649	0.0159848
1128	SPN	252.302	1.60533	0.452224	12.7029	0.00174423	0.00839298
1129	C6H16orf54	256.433	1.23064	0.362382	10.9074	0.00428042	0.0173654
1130	MVP	2754.67	-1.24637	0.281469	27.77	9.32871e-07	1.47343e-05
1131	CDIPT	913.587	-0.912028	0.27377	13.7658	0.00102517	0.00546136
1132	KCTD13	63.2007	0.350646	0.249859	11.2745	0.00356264	0.0149892
1133	ALDOA	11246.6	-1.36319	0.291338	26.7745	1.53458e-06	2.25045e-05
1134	YPEL3	661.804	-0.76939	0.311028	9.53361	0.00850754	0.0304365
1135	GDPD3	572.748	-2.54816	0.446346	39.3571	2.84266e-09	9.68658e-08
1136	MAPK3	1797.83	-2.09891	0.283695	67.3418	2.38191e-15	4.28303e-13
1137	CORO1A	1448.25	2.40382	0.445797	23.0325	9.96666e-06	0.000109586
1138	SLX1A	336.023	-1.19426	0.279594	27.6853	9.73225e-07	1.52481e-05
1139	SULT1A1	2302.39	-3.64354	0.364897	115.143	9.93107e-26	1.93457e-22
1140	SGF29	124.595	-0.545767	0.252515	14.3436	0.000767929	0.00429178
1141	NUPR1	2460.05	-1.00646	0.300285	12.903	0.00157819	0.00772441
1142	IL27	67.97	8.4189	1.45625	17.6083	0.000150107	0.00108635
1143	CLN3	305.341	-1.0847	0.270188	20.7464	3.12596e-05	0.000287009
1144	TUFM	2194.83	-0.857753	0.294782	9.57425	0.00833637	0.0299894
1145	SH2B1	640.497	-0.967782	0.275505	13.0169	0.00149075	0.00737676
1146	RABEP2	589.854	-1.07632	0.308886	16.8329	0.000221203	0.00149706
1147	CD19	176.901	1.45586	0.465787	10.7143	0.00471432	0.0187546
1148	SBK1	27.5203	2.69318	0.476433	27.2763	1.19405e-06	1.82194e-05
1149	KATNIP	378.983	-1.19905	0.313006	19.0185	7.41639e-05	0.000600712
1150	IL21R	117.687	3.19131	0.489529	32.8155	7.48522e-08	1.63528e-06
1151	HS3ST4	13.6757	4.72694	1.40126	11.3238	0.00347589	0.0147143
1152	ZKSCAN2	234.286	2.03633	0.336998	38.4148	4.55346e-09	1.44622e-07
1153	AQP8	3224.98	-9.44621	1.25314	46.5934	7.62718e-11	4.03378e-09
1154	ARHGAP17	946.577	-1.08758	0.287305	21.5476	2.09407e-05	0.000204303
1155	MIR8878	10.2795	5.7688	1.31128	13.4356	0.0012092	0.00625362
1156	SLC5A11	53.7019	-4.2049	0.729838	39.7644	2.31879e-09	8.11437e-08
1157	PRKCB	1023.41	1.96773	0.499181	13.6429	0.00109015	0.00575244
1158	CHP2	4637.59	-3.64478	0.395799	94.3458	3.25887e-21	2.53931e-18
1159	NDUFAB1	1297.82	-1.38875	0.313232	20.9457	2.82941e-05	0.000263298
1160	GGA2	728.043	1.43072	0.299915	20.0475	4.43334e-05	0.000386405
1161	USP31	225.223	-1.10292	0.344733	13.3119	0.00128633	0.00653964
1162	OTOA	11.5353	3.70646	0.808168	22.2263	1.49149e-05	0.000155094
1163	IGSF6	291.464	2.59992	0.484213	22.87	1.08104e-05	0.000117557
1164	CDR2	450.138	-0.941347	0.327637	9.24982	0.00980456	0.0340046
1165	EEF2K	1529.74	-0.72146	0.264872	9.41231	0.00903946	0.0318617
1166	VWA3A	9.04065	2.99255	0.934634	9.42867	0.00896582	0.0316498
1167	UQCRC2	2743.97	-1.61585	0.296591	32.4104	9.16603e-08	1.95141e-06
1168	CRYM	84.0984	-3.23505	0.511595	43.74	3.17671e-10	1.41715e-08
1169	ANKS4B	1365.62	-2.68976	0.422678	44.8391	1.83363e-10	8.856e-09
1170	DCUN1D3	197.241	0.828329	0.283688	10.4302	0.00543383	0.021149
1171	THUMPD1	512.721	0.757928	0.250112	8.65057	0.0132298	0.0430843
1172	GP2	149.024	2.55137	0.821791	9.62497	0.00812764	0.029356
1173	IQCK	74.1798	-1.17845	0.301402	16.5203	0.000258618	0.00170872
1174	CCP110	472.413	0.970093	0.260171	12.8568	0.00161503	0.00787177
1175	TMC5	960.903	-2.89147	0.501408	37.3083	7.91798e-09	2.337e-07
1176	SYT17	133.853	1.88263	0.310643	31.5804	1.38801e-07	2.79227e-06
1177	RPS15A	16768.5	0.626687	0.286671	15.6213	0.000405404	0.00247434
1178	XYLT1	250.28	3.57117	0.450068	49.7702	1.55786e-11	1.01611e-09
1179	CEP20	666.418	0.756714	0.277101	9.01821	0.0110083	0.0372295
1180	NDE1	413.768	1.20171	0.322463	12.5541	0.00187892	0.00891628
1181	BMERB1	9.35224	2.19571	0.734306	10.6353	0.00490426	0.0193717
1182	MPV17L	23.9994	5.01939	0.729444	38.1876	5.10112e-09	1.58992e-07
1183	PDXDC1	2629.12	-1.27692	0.299111	20.8393	2.98402e-05	0.000275927
1184	RRN3	705.943	0.821617	0.259891	10.5317	0.00516488	0.0202438
1185	SNN	392.444	2.5905	0.354401	42.4365	6.09584e-10	2.5176e-08
1186	LITAF	706.245	1.19471	0.319088	13.8899	0.000963509	0.00517294
1187	TEKT5	41.287	-3.09083	1.03468	11.4543	0.0032564	0.0140032
1188	EMP2	586.14	1.47918	0.359383	15.2932	0.000477657	0.00285714
1189	ATF7IP2	65.1614	1.51894	0.417645	13.4706	0.00118823	0.00615876
1190	GRIN2A	69.3517	8.1672	1.34927	19.9525	4.64904e-05	0.0004034
1191	C6H16orf72	1656.83	-0.358699	0.270933	8.39178	0.0150573	0.0476809
1192	LITAFD	10.4672	2.44539	0.859866	9.44504	0.00889274	0.0314679
1193	CARHSP1	877.156	2.13503	0.365295	27.8793	8.83269e-07	1.41033e-05
1194	ABAT	1096.61	-3.01978	0.350001	84.26	5.04866e-19	2.13922e-16
1195	RBFOX1	30.3093	2.13934	0.650244	10.4956	0.00525897	0.0205643
1196	PPL	625.057	2.24409	0.374756	28.92	5.24937e-07	8.94015e-06
1197	GLYR1	1279.25	-0.489042	0.235211	11.0051	0.00407634	0.0166763
1198	SMIM22	1329.27	-1.50717	0.445963	12.3358	0.00209559	0.00973501
1199	ZNF500	179.758	1.01413	0.29533	11.6397	0.00296802	0.0130023
1200	UBALD1	768.426	-0.439194	0.253948	10.7232	0.00469337	0.0186903
1201	C6H16orf96	5.35928	2.59734	0.828335	8.79597	0.0123021	0.0405432
1202	HMOX2	948.055	-0.665779	0.279918	8.37569	0.015179	0.0479362
1203	VASN	180.366	1.24002	0.330267	19.9077	4.75438e-05	0.000409803
1204	NLRC3	299.147	1.67912	0.514692	9.4939	0.00867814	0.0309144
1205	NAA60	597.729	-0.77045	0.249141	16.4656	0.000265785	0.00174817
1206	ZNF597	116.301	1.09639	0.322072	11.745	0.00281582	0.0124147
1207	MEFV	29.5759	4.09441	0.579645	38.8766	3.61459e-09	1.1834e-07
1208	TRNAK-CUU_10	25.126	7.38973	1.45076	15.2463	0.000488996	0.00291007
1209	MMP25	69.9708	1.27037	0.426294	10.7352	0.00466539	0.0186043
1210	BICDL2	236.757	-1.9599	0.438834	22.4224	1.35219e-05	0.000142126
1211	TNFRSF12A	1068.27	2.19293	0.341003	33.622	5.00122e-08	1.14616e-06
1212	PAQR4	572.148	-2.66658	0.391839	57.1675	3.85683e-13	3.88609e-11
1213	KREMEN2	9.17629	-3.22036	0.712641	25.0056	3.71626e-06	4.76513e-05
1214	FLYWCH1	269.653	-1.24188	0.317994	16.3239	0.000285304	0.00185485
1215	PRSS27	74.8089	8.50708	0.918862	66.3608	3.88996e-15	6.81596e-13
1216	PDPK1	1088.06	-0.61985	0.266415	8.84596	0.0119984	0.0397274
1217	AMDHD2	327.129	-1.04105	0.312623	13.5395	0.00114798	0.00601272
1218	ATP6V0C	2160.92	-0.130661	0.241805	12.1231	0.00233073	0.0106205
1219	TBC1D24	270.041	-1.02488	0.302081	16.3825	0.000277068	0.0018132
1220	ECI1	384.952	-1.17601	0.316256	17.7414	0.000140443	0.00102915
1221	MLST8	219.517	-0.881483	0.279738	13.07	0.00145172	0.00722951
1222	RAB26	129.497	-2.50865	0.438393	36.3186	1.29872e-08	3.53011e-07
1223	SYNGR3	118.114	0.885222	0.470825	11.8032	0.00273513	0.0121644
1224	RNF151	69.683	0.551261	0.335372	22.9457	1.04091e-05	0.000113491
1225	NDUFB10	1636.99	-1.2208	0.303248	17.1796	0.000185996	0.00129941
1226	HAGH	391.849	-1.21919	0.283623	20.5173	3.50524e-05	0.00031661
1227	MAPK8IP3	437.868	0.972596	0.318746	11.4767	0.00322015	0.0138627
1228	JPT2	1647.65	-0.107833	0.229034	9.49402	0.00867762	0.0309144
1229	CCDC154	8.11878	3.25608	0.705551	24.54	4.69039e-06	5.81967e-05
1230	PERCC1	46.3458	7.5961	1.3501	19.518	5.77713e-05	0.00048508
1231	SOX8	24.012	3.5427	0.703475	19.3759	6.20279e-05	0.000516737
1232	RPUSD1	309.809	-0.439233	0.251133	8.45914	0.0145587	0.0464787
1233	CIAO3	578.634	-0.84484	0.297544	10.5165	0.00520449	0.020365
1234	HAGHL	253.42	-2.2475	0.337518	49.7613	1.56486e-11	1.01611e-09
1235	ANTKMT	69.8062	-1.13972	0.336656	13.0647	0.00145559	0.00724111
1236	WDR24	327.502	-0.158719	0.207245	16.1794	0.000306688	0.00196415
1237	JMJD8	278.973	-0.766692	0.264913	14.3511	0.000765046	0.0042784
1238	RHOT2	699.181	-0.837504	0.286106	9.48653	0.00871016	0.0309637
1239	MCRIP2	593.263	-1.49845	0.315871	29.2681	4.41074e-07	7.68297e-06
1240	METTL26	534.275	-1.09373	0.30139	14.8104	0.000608084	0.00352195
1241	WFIKKN1	18.7406	-1.04607	0.3751	8.46203	0.0145376	0.0464378
1242	RAB40C	406.868	-0.887468	0.297788	11.2215	0.00365835	0.0153257
1243	CAPN15	704.362	-1.27464	0.301168	22.0383	1.63851e-05	0.000167403
1244	DECR2	360.222	-0.94142	0.295796	11.2991	0.00351912	0.014865
1245	PGAP6	600.022	-1.01877	0.290555	19.4166	6.07757e-05	0.000507028
1246	ARHGDIG	107.848	2.78859	0.441848	32.8826	7.23817e-08	1.59022e-06
1247	RGS11	174.823	2.51247	0.420273	28.2899	7.19324e-07	1.18415e-05
1248	FAM234A	1811.41	-2.31549	0.307233	73.4596	1.11801e-16	2.72236e-14
1249	HBA1	805.132	2.52033	0.771982	8.99127	0.0111576	0.0376038
1250	HBM	10.4753	3.4705	0.881675	12.5373	0.00189477	0.00896965
1251	SNRNP25	479.605	-0.867841	0.290554	9.46804	0.00879107	0.0312042
1252	DENND2D	797.816	-1.34501	0.361012	23.01	1.00795e-05	0.000110412
1253	DRAM2	716.481	0.978101	0.305638	9.44343	0.00889992	0.0314814
1254	CD53	749.949	2.41535	0.483312	20.0441	4.44093e-05	0.000386778
1255	KCNA3	376.79	2.34479	0.459465	21.9183	1.73978e-05	0.000175601
1256	ALX3	24.6826	5.10221	0.869025	25.3265	3.16541e-06	4.1384e-05
1257	EPS8L3	1540.1	-1.8094	0.503125	15.7344	0.000383101	0.00235543
1258	AMPD2	815.349	0.672048	0.253282	8.9087	0.0116279	0.0387973
1259	CYB561D1	85.5959	-1.31351	0.293808	21.2127	2.47584e-05	0.000235568
1260	ATXN7L2	148.601	0.660809	0.331563	11.0202	0.00404576	0.0165628
1261	SORT1	1761.54	-1.22344	0.31319	17.2924	0.000175794	0.0012385
1262	PSRC1	149.652	-0.843628	0.297884	8.38342	0.0151204	0.0478287
1263	FNDC7	10.7091	6.7048	1.25729	24.5538	4.65801e-06	5.79179e-05
1264	HENMT1	518.672	1.91115	0.47165	13.8776	0.000969445	0.00520003
1265	SLC25A24	2840.47	-1.21673	0.308938	18.2583	0.000108456	0.00083233
1266	S1PR1	495.027	1.53477	0.375318	16.5684	0.000252472	0.00167189
1267	CDC14A	486.533	-1.68977	0.381093	21.972	1.69374e-05	0.000172293
1268	RTCA	782.84	-0.893192	0.276148	12.2719	0.00216372	0.0100077
1269	SLC35A3	1999.6	-1.38397	0.339561	17.9871	0.00012421	0.000928972
1270	PLPPR4	10.5901	-4.57561	1.09018	20.5448	3.45744e-05	0.000312775
1271	PTBP2	636.259	0.93169	0.370337	15.5746	0.000414969	0.00252218
1272	CNN3	2125.57	1.42093	0.326781	16.898	0.000214115	0.00145668
1273	ARHGAP29	979.862	1.29961	0.415256	8.73787	0.0126647	0.0415801
1274	GCLM	1494.31	-1.3828	0.316232	21.5992	2.0408e-05	0.00020112
1275	BCAR3	623.681	-2.07314	0.336474	47.1816	5.68381e-11	3.22185e-09
1276	GLMN	388.338	0.683784	0.24819	28.311	7.11783e-07	1.17339e-05
1277	CDC7	399.863	1.26551	0.281709	18.1154	0.000116489	0.000880103
1278	BARHL2	87.0939	9.18637	1.21523	31.5907	1.38088e-07	2.78272e-06
1279	LRRC8C	434.134	1.47558	0.363556	16.5824	0.000250711	0.00166306
1280	LRRC8B	330.106	1.08999	0.290392	15.7133	0.000387174	0.00237798
1281	CLCA4	13186.9	-2.41575	0.685184	15.7407	0.000381894	0.00235049
1282	CLCA1	31077	-4.12029	0.904912	20.9651	2.80212e-05	0.000261212
1283	CCN1	1221.95	1.52644	0.476485	9.24687	0.009819	0.0340261
1284	MCOLN3	15.5113	2.262	0.659194	15.8271	0.000365761	0.00227394
1285	MCOLN2	379.857	-2.80406	0.530952	34.3144	3.53763e-08	8.56062e-07
1286	LPAR3	137.542	-4.49278	0.477453	110.222	1.1628e-24	1.94154e-21
1287	SSX2IP	332.354	-1.68316	0.364189	23.3742	8.4014e-06	9.46007e-05
1288	CTBS	17.0883	1.14213	0.463233	13.6471	0.00108788	0.00574306
1289	SPATA1	270.483	0.553098	0.268206	27.1106	1.29722e-06	1.95134e-05
1290	GNG5	1682.83	-0.0611943	0.287756	10.3189	0.00574495	0.0221096
1291	DNASE2B	5.51683	-2.53092	0.902288	8.84653	0.011995	0.0397273
1292	UOX	104.752	4.008	0.956685	14.9419	0.000569394	0.0033292
1293	SAMD13	69.836	-2.43404	0.42183	36.1266	1.4296e-08	3.83237e-07
1294	PRKACB	1830.68	-1.78094	0.327273	34.2828	3.59407e-08	8.62578e-07
1295	GIPC2	4532.02	-3.66124	0.440805	80.3878	3.49948e-18	1.27819e-15
1296	MIGA1	388.498	1.00988	0.264346	13.6759	0.0010723	0.00566594
1297	USP33	1007.94	-0.676338	0.26375	9.45774	0.00883646	0.0313332
1298	ST6GALNAC3	34.912	2.0395	0.401187	28.0763	8.004e-07	1.29572e-05
1299	RABGGTB	1439.48	0.625429	0.278821	12.4573	0.0019721	0.00923472
1300	ACADM	2789.83	-2.04152	0.312059	52.3287	4.33468e-12	3.33314e-10
1301	CRYZ	859.85	-2.56625	0.359856	60.2202	8.382e-14	1.00999e-11
1302	FPGT	292.992	-0.981584	0.289326	13.0896	0.0014376	0.00717144
1303	LRRIQ3	5.80438	-2.23585	0.801962	8.34624	0.0154041	0.0484769
1304	MIR186	12.5108	5.1299	1.61664	8.8833	0.0117765	0.0392366
1305	WLS	2076.29	1.08774	0.299762	12.7331	0.00171807	0.00829102
1306	GNG12	2274.69	-1.42183	0.32685	20.1416	4.22971e-05	0.000372266
1307	CHI3L1	434.461	4.6998	0.794845	22.3215	1.42216e-05	0.000148718
1308	MYBPH	13.517	3.57079	0.977022	10.2021	0.00609046	0.0232177
1309	PPFIA4	100.044	1.39397	0.462225	9.90594	0.0070624	0.0262967
1310	RABIF	945.168	0.359247	0.23193	8.94294	0.0114305	0.0383026
1311	LGR6	41.4226	4.08927	0.539161	43.977	2.8217e-10	1.28828e-08
1312	PTPN7	106.641	2.22046	0.449948	20.1877	4.13329e-05	0.000365155
1313	SHISA4	239.588	1.20657	0.376282	10.291	0.00582558	0.0223317
1314	NAV1	1211.31	2.03972	0.383697	23.3301	8.58898e-06	9.64343e-05
1315	PHLDA3	774.353	1.54246	0.417103	12.6555	0.00178607	0.00855555
1316	TNNI1	156.619	5.45646	0.77221	35.4707	1.98442e-08	5.1542e-07
1317	PKP1	248.271	4.91604	0.76585	25.0393	3.65418e-06	4.69858e-05
1318	IGFN1	38.5016	8.49743	1.94421	13.0577	0.00146067	0.00725862
1319	TMEM9	459.141	1.6155	0.332603	20.8258	3.00426e-05	0.000277579
1320	INAVA	997.727	-1.35913	0.447031	10.3908	0.00554212	0.0214918
1321	CAMSAP2	733.375	1.00334	0.278939	11.9286	0.0025689	0.0115128
1322	DDX59	351.488	0.783358	0.258404	9.29796	0.00957134	0.0333886
1323	NR5A2	395.966	-2.38534	0.470849	30.5101	2.37041e-07	4.4686e-06
1324	PTPRC	1643.19	2.3552	0.455212	21.3326	2.33176e-05	0.000223941
1325	PTPRC_1	454.975	2.2501	0.526049	14.9147	0.000577191	0.00336776
1326	NEK7	4994.36	1.35196	0.320874	17.5887	0.000151587	0.00109435
1327	DYRK3	182.913	1.73393	0.377559	18.1607	0.000113879	0.000865985
1328	IL10	52.4072	2.96337	0.491465	28.5114	6.43928e-07	1.07059e-05
1329	FCMR	873.415	2.16331	0.530998	15.0543	0.000538272	0.00316943
1330	PIGR	96502.1	-3.02255	0.673186	22.0437	1.63404e-05	0.000167092
1331	C4BPA	109.736	5.47268	0.859691	25.8479	2.43895e-06	3.31856e-05
1332	MIR29C-1	14.8564	5.61179	1.51434	8.95512	0.0113611	0.0381029
1333	MIR29C-2	6.92102	2.20569	0.726644	11.6345	0.00297571	0.0130263
1334	G0S2	1431.69	-1.09087	0.458349	9.16601	0.0102242	0.0351677
1335	TRAF3IP3	221.335	2.22263	0.481612	17.5564	0.000154059	0.00111082
1336	IRF6	1294.63	-1.30934	0.466929	8.4799	0.0144083	0.0461256
1337	SERTAD4	282.495	1.83016	0.486652	13.5108	0.0011646	0.00608138
1338	RCOR3	517.42	-0.507524	0.254771	9.34056	0.00936966	0.0328275
1339	TRAF5	350.161	1.50694	0.484151	9.11142	0.010507	0.0359083
1340	ATF3	999.281	-1.85792	0.524618	13.4875	0.00117825	0.00611789
1341	BATF3	35.0856	2.57971	0.512894	20.9387	2.83929e-05	0.000264007
1342	VASH2	403.48	2.59039	0.409493	31.699	1.30814e-07	2.66369e-06
1343	PROX1	351.162	1.7332	0.352907	21.2912	2.38054e-05	0.000228251
1344	ACBD6	426.192	0.001381	0.235304	13.6976	0.00106072	0.00562001
1345	GLUL	10419.7	1.6405	0.348008	19.6192	5.49228e-05	0.000464499
1346	RGS16	98.1182	-1.49691	0.435905	16.1566	0.000310191	0.00198115
1347	LAMC1	4804.03	1.24289	0.398123	9.23608	0.00987211	0.0341882
1348	LAMC2	1907.98	1.56201	0.472324	11.0382	0.00400949	0.0164431
1349	NMNAT2	172.61	1.60971	0.358874	18.228	0.000110114	0.000841181
1350	NCF2	228.137	2.4153	0.461749	21.823	1.82469e-05	0.00018275
1351	C7H1orf21	792.723	-0.936627	0.306906	9.93386	0.00696451	0.0259985
1352	RNF2	391.626	0.866778	0.254194	11.3112	0.00349793	0.0147862
1353	TRMT1L	600.225	-1.29643	0.283926	22.136	1.5604e-05	0.000161112
1354	PTGS2	1237.1	3.94042	0.681656	22.5849	1.24666e-05	0.000132464
1355	SOAT1	1327.95	1.50643	0.275214	29.7764	3.42092e-07	6.18942e-06
1356	ABL2	341.477	0.904201	0.290626	10.5904	0.00501553	0.0197265
1357	TOR3A	304.593	0.729948	0.265803	10.9929	0.00410131	0.0167609
1358	SEC16B	199.298	-1.70209	0.459709	14.6191	0.00066911	0.0038261
1359	KIAA0040	650.009	1.56842	0.336818	18.883	7.93611e-05	0.000638384
1360	TNN	13.6384	4.50755	0.884103	23.5871	7.55302e-06	8.68895e-05
1361	ZBTB37	182.494	1.75925	0.38129	19.1589	6.91348e-05	0.000567051
1362	SLC9C2	2.72086	-2.36375	1.05632	10.0382	0.00661052	0.024956
1363	PRDX6	7704.28	-2.7988	0.338325	87.7457	8.83625e-20	5.1639e-17
1364	TNFSF4	16.127	3.53711	0.963283	12.2608	0.00217573	0.0100434
1365	C7H1orf105	27.6721	-1.26292	0.384391	12.0344	0.00243654	0.0110338
1366	PIGC	547.976	-0.703716	0.283405	10.4946	0.00526179	0.0205685
1367	FMO4	265.687	-2.24667	0.417233	37.6913	6.53794e-09	1.97456e-07
1368	FMO1	4.03499	-3.35615	1.10949	14.9867	0.000556781	0.00326362
1369	FMO2	3127.29	-6.54827	1.16778	32.3927	9.24728e-08	1.96513e-06
1370	FMO3	402.595	-3.71727	0.714352	33.5532	5.17631e-08	1.17935e-06
1371	PRRX1	508.972	2.93224	0.775314	13.0427	0.00147165	0.00730701
1372	SELE	97.8025	2.65641	0.647425	13.5478	0.00114324	0.0059947
1373	SELL	822.658	4.03766	0.543207	36.4749	1.20107e-08	3.28781e-07
1374	F5	85.1339	2.48601	0.644333	12.9119	0.00157117	0.00769326
1375	SLC19A2	240.95	1.91401	0.321627	29.8407	3.31262e-07	6.04024e-06
1376	CCDC181	145.185	0.759886	0.32232	8.5888	0.0136448	0.0441773
1377	NME7	522.888	-1.50369	0.347541	20.628	3.31655e-05	0.00030237
1378	ATP1B1	4127.1	-2.34667	0.436205	32.6154	8.2728e-08	1.78729e-06
1379	GPR161	216.438	2.88679	0.410306	38.957	3.47208e-09	1.14315e-07
1380	MPC2	904.285	-0.92163	0.267924	13.1278	0.00141036	0.00705059
1381	RCSD1	926.704	2.51782	0.313463	53.5766	2.32272e-12	1.94581e-10
1382	GPA33	3655.27	-4.02027	0.465563	85.731	2.41962e-19	1.22959e-16
1383	MAEL	7.0719	-2.45563	0.867364	12.2534	0.00218379	0.0100687
1384	FH	1740.91	-1.1216	0.275483	21.9331	1.72695e-05	0.000174608
1385	KMO	48.3105	4.46397	0.636615	34.8291	2.735e-08	6.82064e-07
1386	CEP170	419.856	1.72718	0.382535	17.5062	0.000157971	0.00113622
1387	SDCCAG8	157.883	1.04236	0.326804	10.7837	0.00455356	0.0182205
1388	COX20	507.313	-0.580572	0.268615	15.8553	0.000360626	0.00224441
1389	EFCAB2	107.875	1.02707	0.367206	9.60394	0.00821356	0.0296388
1390	KIF26B	279.492	1.49361	0.404618	12.0044	0.00247336	0.0111595
1391	COQ8A	1247.27	-2.05425	0.278192	58.2804	2.2109e-13	2.32802e-11
1392	PARP1	1730.5	1.01557	0.27552	12.7946	0.00166607	0.00808345
1393	CNIH4	579.366	-0.863084	0.300197	10.5268	0.00517755	0.0202867
1394	CAPN8	9.93066	2.49258	0.804854	8.7915	0.0123296	0.0406054
1395	FCRL1	55.7891	3.16614	0.955228	8.55208	0.0138976	0.0448467
1396	FCRL4	32.0877	2.2428	0.578201	13.1685	0.00138194	0.00693223
1397	ARHGEF11	1515.03	-0.89717	0.271044	13.1374	0.00140363	0.00702595
1398	PEAR1	232.545	1.18698	0.44467	8.35924	0.0153043	0.0482278
1399	MEF2D	686.352	-0.632706	0.274497	9.49016	0.00869436	0.0309533
1400	RHBG	8.25985	3.62061	1.06515	9.92994	0.00697816	0.0260328
1401	TSACC	51.9997	0.824414	0.35007	11.5892	0.00304401	0.0132459
1402	TMEM79	154.926	1.07403	0.365485	10.1003	0.00640845	0.0242873
1403	BGLAP	40.2174	0.620173	0.34421	8.49875	0.0142731	0.0457304
1404	SEMA4A	305.594	2.04155	0.386672	23.5679	7.62588e-06	8.75553e-05
1405	MEX3A	97.7246	3.15339	0.481856	32.0906	1.07549e-07	2.2407e-06
1406	ARHGEF2	1482.1	-0.856269	0.269338	15.9791	0.000338983	0.00213127
1407	RUSC1	558.048	-0.898172	0.271127	12.9636	0.00153106	0.00753909
1408	PKLR	53.5587	-3.67136	0.423117	85.6144	2.56494e-19	1.24913e-16
1409	MTX1	532.703	-0.982203	0.323657	10.8509	0.00440314	0.0177217
1410	SLC50A1	570.886	-1.13899	0.336562	15.7661	0.000377089	0.00232704
1411	ADAM15	957.481	-1.182	0.282736	25.8936	2.38385e-06	3.26067e-05
1412	ZBTB7B	829.803	-1.79997	0.293036	46.8677	6.64984e-11	3.59831e-09
1413	UBE2Q1	1193.18	-0.0689355	0.219713	8.82159	0.0121455	0.0401235
1414	IL6R	351.237	2.87665	0.417974	35.9184	1.58641e-08	4.21408e-07
1415	ATP8B2	667.339	1.72376	0.415427	14.9138	0.00057743	0.00336776
1416	AQP10	19.0244	1.88336	0.51646	12.508	0.00192275	0.00908002
1417	TPM3	6237.87	-0.580771	0.295997	8.62255	0.0134164	0.0435586
1418	RPS27	12814	0.489049	0.297338	12.4007	0.00202869	0.00947318
1419	CREB3L4	136.939	-1.46345	0.336292	20.2654	3.97575e-05	0.000353912
1420	SLC39A1	1400.34	-0.656505	0.280621	11.2755	0.00356086	0.0149872
1421	SLC27A3	246.196	1.26202	0.392784	9.47642	0.00875431	0.0311004
1422	S100A14	1956.64	-1.7411	0.457419	18.9141	7.81366e-05	0.000629401
1423	S100A16	1016.14	-1.9241	0.393856	31.4647	1.47069e-07	2.94339e-06
1424	S100A2	83.3929	2.53908	0.447891	25.6713	2.66403e-06	3.57431e-05
1425	S100A4	2049.91	2.66785	0.481893	23.7144	7.08747e-06	8.24262e-05
1426	S100A8	454.62	2.89564	0.528457	22.8208	1.10799e-05	0.00012002
1427	S100A12	362.23	3.07207	0.567554	21.5546	2.08674e-05	0.000203866
1428	S100A9	711.835	3.03894	0.655446	15.7808	0.00037432	0.00231529
1429	ST8SIA5	78.9683	-1.87896	0.544741	13.0256	0.0014843	0.0073573
1430	HAUS1	225.46	0.822196	0.320827	8.54747	0.0139297	0.0448998
1431	ATP5F1A	12953.5	-1.40357	0.297221	24.694	4.34272e-06	5.42284e-05
1432	PSTPIP2	699.788	-1.03	0.321317	10.8299	0.00444966	0.0178843
1433	CELF4	120.096	1.00092	0.346842	11.8364	0.00268998	0.0119864
1434	FHOD3	155.759	2.03002	0.611655	9.7715	0.00755345	0.0277712
1435	SLC39A6	928.813	1.48115	0.265896	27.9367	8.58274e-07	1.37985e-05
1436	RPRD1A	784.291	1.03929	0.266437	26.2354	2.00933e-06	2.83636e-05
1437	C7H18orf21	383.265	0.561147	0.316464	9.20277	0.0100379	0.0346392
1438	MAPRE2	312.794	-0.986726	0.336896	11.4985	0.00318524	0.0137377
1439	DTNA	607.071	1.92929	0.492867	17.3592	0.00017002	0.00120582
1440	NOL4	52.3089	3.8558	0.587467	32.2786	9.79017e-08	2.07031e-06
1441	MEP1B	314.124	-4.19159	0.858401	25.9695	2.29506e-06	3.17452e-05
1442	B4GALT6	291.544	3.75983	0.469323	44.2962	2.40546e-10	1.1246e-08
1443	DSG3	519.873	5.6448	0.949317	20.5688	3.41623e-05	0.000309766
1444	DSG4	7.07301	-2.26169	0.873333	8.28949	0.0158474	0.0495519
1445	DSG1	26.3859	5.5032	1.14811	16.058	0.000325877	0.00207115
1446	DSC2	1686.41	-2.07178	0.468264	25.1788	3.40787e-06	4.40393e-05
1447	DSC3	469.865	6.89176	0.797001	39.4104	2.76782e-09	9.51477e-08
1448	OSBPL1A	1058.08	-1.43378	0.291032	25.9868	2.27527e-06	3.15461e-05
1449	TTC39C	501.948	-1.14538	0.30708	17.0564	0.000197806	0.00136721
1450	ANKRD29	345.071	1.97664	0.342197	28.2609	7.29832e-07	1.19807e-05
1451	RBBP8	639.705	0.752279	0.267465	9.27925	0.00966133	0.0336363
1452	THOC1	581.057	1.00303	0.297047	12.3837	0.00204608	0.0095391
1453	LPIN2	1434.32	-0.881162	0.319342	13.0202	0.00148832	0.00737298
1454	MYL12B	5705.73	-0.963873	0.315015	9.88926	0.00712156	0.0264832
1455	TGIF1	978.316	2.08774	0.361072	30.3159	2.61212e-07	4.8693e-06
1456	DLGAP1	135.472	6.5939	1.00966	23.0195	1.00317e-05	0.000109991
1457	EPB41L3	1635.01	-3.19588	0.467013	55.9004	7.26756e-13	6.90596e-11
1458	TMEM200C	96.4921	-1.97864	0.386342	29.4034	4.12229e-07	7.22359e-06
1459	LAMA1	48.8762	-1.9945	0.504482	18.4833	9.69169e-05	0.000757702
1460	RAB31	2484.83	2.17956	0.50349	15.1644	0.000509437	0.00301789
1461	TXNDC2	7.53301	2.66841	0.8365	9.09766	0.0105795	0.036116
1462	APCDD1	618.224	1.92861	0.404961	19.6734	5.34545e-05	0.000453065
1463	PIEZO2	231.5	1.94441	0.440944	21.6591	1.98057e-05	0.000196011
1464	MPPE1	443.057	-1.00071	0.290634	12.4792	0.00195064	0.00916864
1465	IMPA2	551.481	-1.07395	0.326778	15.0616	0.00053632	0.00315953
1466	AFG3L2	1650.52	-0.844745	0.295197	11.0539	0.00397807	0.0163602
1467	PRELID3A	53.3122	1.85327	0.340456	25.7784	2.52515e-06	3.41992e-05
1468	SPIRE1	311.089	1.15701	0.329181	13.0382	0.001475	0.00731743
1469	PTPN2	1150.12	0.860703	0.282766	11.7925	0.0027497	0.0122107
1470	ACAA2	3266.95	-1.8015	0.288606	43.2612	4.03605e-10	1.7602e-08
1471	MAPK4	134.091	3.85132	0.508739	40.1125	1.94845e-09	7.00724e-08
1472	NLRP3	97.68	2.99645	0.480684	29.6044	3.72805e-07	6.64229e-06
1473	ATXN3	168.875	0.65941	0.284512	10.3706	0.0055982	0.0216446
1474	LGMN	1192.74	1.2031	0.319634	13.3525	0.00126053	0.00643364
1475	ITPK1	1764.36	-1.35812	0.29737	24.9905	3.74444e-06	4.77792e-05
1476	CHGA	2788.94	-2.28686	0.533025	20.0758	4.37115e-05	0.000381838
1477	SLC7A7	245.951	-1.54808	0.448914	20.5813	3.39487e-05	0.000308548
1478	MMP14	2254.28	2.00622	0.425085	20.6833	3.22613e-05	0.000295278
1479	LRP10	3043.5	-0.58326	0.260444	14.5797	0.000682442	0.00388712
1480	RBM23	705.371	-0.679713	0.2762	12.7177	0.00173133	0.0083412
1481	LMLN2	6.36399	3.04381	0.827172	12.2234	0.00221683	0.0102009
1482	EFS	204.529	1.79915	0.384667	21.3241	2.34168e-05	0.000224709
1483	DHRS4	1124.34	-0.983345	0.314201	11.1451	0.0038007	0.0158001
1484	PCK2	930.956	-0.675084	0.341947	9.60313	0.00821688	0.0296416
1485	DCAF11	782.045	-0.808526	0.273824	9.12024	0.0104608	0.0357816
1486	TGM1	55.608	3.21135	0.476914	35.0647	2.43111e-08	6.11071e-07
1487	RABGGTA	258.955	-0.703891	0.270882	10.7737	0.00457627	0.0182926
1488	CIDEB	84.7275	-1.74556	0.569796	11.4862	0.00320479	0.0138034
1489	RIPK3	672.109	-0.878094	0.294237	10.489	0.00527651	0.0206054
1490	KHNYN	644.187	-0.699284	0.280946	8.28859	0.0158546	0.0495607
1491	AP4S1	191.884	0.790965	0.33482	10.5932	0.00500854	0.019717
1492	NUBPL	237.699	0.607728	0.296622	10.3383	0.00568953	0.0219436
1493	NFKBIA	2683.93	1.21071	0.33731	11.6102	0.00301212	0.0131512
1494	NKX2-1	9.84313	6.48722	1.31106	18.2902	0.000106742	0.000822411
1495	SLC25A21	183.522	-1.39083	0.298031	23.5174	7.82109e-06	8.94451e-05
1496	SEC23A	1250.69	-0.929558	0.315367	9.77417	0.00754338	0.0277591
1497	PRPF39	733.043	0.868775	0.314242	11.3602	0.00341326	0.0145017
1498	RPS29	12266.6	0.517973	0.314952	9.16757	0.0102162	0.0351506
1499	RN7SL1	10.6339	2.24399	0.753265	9.85593	0.00724121	0.0268769
1500	ARF6	3237.15	-0.470666	0.283603	12.4873	0.00194273	0.00914116
1501	VCPKMT	224.587	1.16164	0.32793	11.4244	0.00330533	0.0141719
1502	L2HGDH	360.739	-1.00048	0.303931	12.0292	0.00244283	0.0110537
1503	CDKL1	20.4067	-1.89652	0.45324	19.3284	6.35166e-05	0.000526512
1504	NIN	475.505	1.14159	0.299896	13.3923	0.00123565	0.00634826
1505	ABHD12B	108.835	2.62871	0.494973	22.0688	1.61369e-05	0.000165156
1506	RTRAF	3897.25	0.331899	0.270166	16.2082	0.000302293	0.00194346
1507	NID2	986.923	1.61583	0.495136	10.9598	0.00416974	0.016993
1508	PTGDR	177.809	-1.45641	0.423441	17.3693	0.00016916	0.00120118
1509	TXNDC16	184.826	1.31759	0.376416	11.2389	0.00362663	0.0152038
1510	GPR137C	4.06413	2.35825	0.78826	8.36615	0.0152515	0.0481133
1511	ERO1A	1034.32	1.38787	0.332315	15.4336	0.000445292	0.00269249
1512	GNPNAT1	1104.15	-1.47261	0.333572	24.5355	4.70101e-06	5.82666e-05
1513	BMP4	1266.44	2.00429	0.493288	13.6904	0.00106458	0.00563021
1514	CNIH1	2169.13	0.491957	0.286902	9.36504	0.00925565	0.0324768
1515	SAMD4A	287.491	1.50376	0.498191	11.0044	0.00407779	0.0166764
1516	GCH1	129.166	-1.23574	0.396029	11.4068	0.00333463	0.0142557
1517	WDHD1	454.94	0.957146	0.296632	10.0255	0.00665255	0.0250904
1518	CCDC198	69.1292	4.88594	1.06645	13.3166	0.00128332	0.00652715
1519	PSMA3	2693.21	0.315261	0.291822	8.93711	0.0114639	0.0383815
1520	TIMM9	774.445	0.515079	0.269397	11.3501	0.00343047	0.0145537
1521	DACT1	234.895	1.86744	0.531601	11.0453	0.00399516	0.0164005
1522	GPR135	29.3097	2.48302	0.49482	23.484	7.95273e-06	9.05078e-05
1523	JKAMP	642.739	0.895609	0.287804	10.0836	0.00646212	0.0244669
1524	L3HYPDH	107.675	1.99486	0.446254	17.5326	0.000155896	0.00112268
1525	CCDC175	29.5337	7.38337	1.69191	10.8668	0.00436826	0.0176178
1526	PPM1A	1593.62	-0.993643	0.285548	12.9822	0.0015169	0.00749029
1527	SIX1	55.6807	6.99796	0.721501	77.2097	1.71443e-17	4.88739e-15
1528	SIX4	171.455	6.6317	0.522347	103.04	4.2177e-23	4.10804e-20
1529	MNAT1	482.233	0.668354	0.277887	10.7776	0.00456751	0.0182638
1530	TMEM30B	1050.9	-1.18607	0.445138	8.68086	0.0130309	0.0425197
1531	SYT16	353.984	-1.75774	0.359028	28.9404	5.19608e-07	8.86595e-06
1532	GPHB5	60.3221	9.63312	2.27215	9.26205	0.00974477	0.0338475
1533	HSPA2	2557.35	0.258576	0.347075	8.50231	0.0142478	0.0456866
1534	PPP1R36	19.4777	-1.56648	0.43667	13.7915	0.0010121	0.00540158
1535	GPX2	6818.3	1.81974	0.550113	12.6854	0.00175958	0.0084529
1536	MAX	1152.16	-1.20726	0.301639	19.7294	5.1977e-05	0.000442325
1537	FUT8	1357.33	-0.791147	0.302778	9.95361	0.00689606	0.0258089
1538	MPP5	1174.94	-1.53294	0.349882	21.7327	1.90898e-05	0.000190376
1539	PLEK2	899.873	-1.22248	0.399523	12.939	0.00154999	0.00761188
1540	PIGH	370.124	-1.03495	0.266218	16.7339	0.000232424	0.00156125
1541	ARG2	722.229	1.85489	0.353869	23.4112	8.24765e-06	9.3319e-05
1542	ZFP36L1	3330.35	1.30313	0.310364	17.0075	0.000202704	0.00139612
1543	GALNT16	120.656	1.18879	0.451352	8.64663	0.0132559	0.0431573
1544	PLEKHD1	9.70731	2.23187	0.632533	13.0528	0.00146428	0.00727349
1545	SYNJ2BP	497.422	-0.813195	0.286554	8.82516	0.0121239	0.040086
1546	ADAM21	7.14649	-1.90252	0.673391	8.99232	0.0111518	0.037595
1547	DPF3	72.0414	-1.66758	0.384384	21.3374	2.32612e-05	0.000223583
1548	PSEN1	3081.71	-0.977355	0.35964	8.54676	0.0139346	0.0448998
1549	HEATR4	19.4244	1.3166	0.439179	9.44209	0.00890585	0.0314857
1550	ACOT4	156.663	-1.58849	0.38416	19.4689	5.92075e-05	0.000495462
1551	ACOT6	185.339	-1.6107	0.395164	17.7055	0.000142985	0.00104536
1552	DNAL1	84.3178	0.908067	0.346407	8.55521	0.0138759	0.0448015
1553	PTGR2	699.48	-1.50565	0.333247	22.0302	1.64512e-05	0.000167932
1554	COQ6	594.158	-1.16331	0.314745	14.4655	0.000722518	0.00407961
1555	ENTPD5	857.965	-2.94866	0.33437	84.2301	5.12475e-19	2.13922e-16
1556	ALDH6A1	1063.46	-1.33184	0.297381	24.0841	5.89129e-06	7.09139e-05
1557	NPC2	1746.45	1.07313	0.302456	12.156	0.0022927	0.0104963
1558	LTBP2	522.142	2.90302	0.566918	22.6394	1.21315e-05	0.000129491
1559	AREL1	591.913	-0.690652	0.308842	10.61	0.0049666	0.0195915
1560	DLST	1761.86	-1.08626	0.278865	17.7041	0.000143091	0.00104536
1561	RPS6KL1	20.6883	1.86999	0.494558	13.2917	0.00129939	0.00659745
1562	PGF	144.838	1.12158	0.326728	12.2892	0.00214507	0.00993328
1563	BATF	110.072	2.02519	0.485128	14.6117	0.000671607	0.00383851
1564	TGFB3	729.697	2.93179	0.558672	20.6054	3.3543e-05	0.000305574
1565	IFT43	269.773	1.45337	0.37061	15.4851	0.000433958	0.00262939
1566	VASH1	462.775	1.61623	0.400164	14.0976	0.000868431	0.0047542
1567	IRF2BPL	413.037	0.946699	0.330301	8.71355	0.0128197	0.0419475
1568	CIPC	596.392	-1.29949	0.296875	22.7928	1.12361e-05	0.000121263
1569	ZDHHC22	36.2326	1.35774	0.436278	9.18344	0.0101354	0.0348934
1570	NOXRED1	11.8337	-1.46023	0.487637	9.52758	0.00853319	0.030491
1571	VIPAS39	263.252	-0.666382	0.261236	8.39819	0.0150091	0.0475669
1572	SPTLC2	3536.62	-1.48763	0.327322	26.2021	2.04307e-06	2.87996e-05
1573	DIO2	18.3067	5.21046	0.915245	26.1225	2.126e-06	2.97589e-05
1574	FLRT2	333.336	1.03091	0.361046	8.5689	0.0137812	0.044534
1575	GALC	569.283	-2.02931	0.317089	46.1855	9.35301e-11	4.85858e-09
1576	GPR65	120.061	2.4086	0.451332	22.9832	1.02155e-05	0.000111795
1577	SPATA7	470.614	0.922959	0.294276	11.9899	0.00249128	0.0112122
1578	FOXN3	97.6115	1.13775	0.374313	8.74159	0.0126412	0.0415194
1579	EFCAB11	76.2	0.934314	0.343166	10.086	0.00645438	0.0244455
1580	CALM1	9811.01	-1.23558	0.314886	18.7146	8.63324e-05	0.00068643
1581	RPS6KA5	245.656	-1.86666	0.401358	26.2001	2.04515e-06	2.87996e-05
1582	GPR68	192.981	1.9606	0.447346	17.0649	0.000196971	0.00136306
1583	CCDC88C	1153.98	-0.947545	0.291474	11.1292	0.00383114	0.0158732
1584	UNC79	190.62	-1.83561	0.556881	12.7303	0.00172049	0.00829926
1585	PRIMA1	47.3341	-1.95182	0.594786	11.5117	0.00316423	0.0136723
1586	IFI27L2	1460.27	0.0742229	0.369423	16.2258	0.000299645	0.00192962
1587	GSC	4.43447	3.1439	1.08285	8.41249	0.0149023	0.0472923
1588	DICER1	1425.06	-1.0725	0.271751	18.846	8.08449e-05	0.00064918
1589	CLMN	1588.84	-1.94345	0.479045	17.6142	0.000149667	0.00108545
1590	SYNE3	338.877	-1.44697	0.402458	22.8416	1.09649e-05	0.000118885
1591	BDKRB2	348.486	1.42138	0.404443	11.3201	0.00348238	0.0147364
1592	HHIPL1	100.025	1.57364	0.447419	11.1405	0.00380948	0.0158059
1593	EML1	1333.19	-1.30304	0.304051	20.0014	4.5369e-05	0.000394255
1594	EVL	538.621	0.920632	0.293316	9.13699	0.0103736	0.0356188
1595	DEGS2	1400.04	-2.54426	0.460009	38.8606	3.6435e-09	1.18953e-07
1596	SLC25A29	396.971	2.74477	0.344164	53.8728	2.00299e-12	1.72139e-10
1597	DIO3	36.7435	3.72529	0.806724	15.3216	0.000470932	0.00282414
1598	PPP2R5C	2033.16	-1.11111	0.301106	18.4221	9.99308e-05	0.00077659
1599	TRAF3	303.045	1.19315	0.286854	16.1481	0.00031152	0.00198676
1600	AMN	211.806	-3.07069	0.557289	35.2098	2.2609e-08	5.80779e-07
1601	EXOC3L4	79.5006	-0.951277	0.423252	11.3656	0.00340394	0.0144779
1602	TNFAIP2	786.251	4.48166	0.417722	73.2402	1.24764e-16	2.91647e-14
1603	BAG5	1037.8	0.655492	0.239299	10.4935	0.00526464	0.0205728
1604	KLC1	1844.17	1.18324	0.31641	13.2009	0.00135978	0.00684458
1605	PPP1R13B	542.46	-0.611766	0.294648	8.63543	0.0133303	0.0433392
1606	ATP5MJ	2138.71	-1.14259	0.309329	14.4899	0.000713774	0.00404
1607	PLD4	69.4596	2.07071	0.659608	10.3382	0.00568956	0.0219436
1608	AHNAK2	264.777	1.90054	0.386827	21.5759	2.06471e-05	0.000202111
1609	CLBA1	111.837	2.24244	0.435573	21.956	1.70733e-05	0.000172923
1610	GPR132	45.9712	2.46797	0.635071	12.6993	0.00174735	0.00840303
1611	JAG2	258.577	1.97889	0.356486	27.0798	1.31732e-06	1.97649e-05
1612	CRIP1	4793.38	-2.14701	0.450231	30.4573	2.43375e-07	4.56969e-06
1613	METRNL	329.571	-0.19166	0.35273	8.56884	0.0137816	0.044534
1614	ZNF750	17.2677	3.83843	1.25016	10.6916	0.00476823	0.0189111
1615	WDR45B	990.711	0.10111	0.235777	8.47216	0.0144641	0.046241
1616	NARF	880.791	-1.08868	0.323902	15.7079	0.000388216	0.00238062
1617	SECTM1	277.991	-2.60657	0.698528	15.7619	0.00037787	0.00233063
1618	SLC16A3	251.345	1.3675	0.367107	13.4269	0.00121447	0.00627139
1619	RAC3	94.5979	2.49991	0.415737	42.6263	5.54397e-10	2.33086e-08
1620	NOTUM	866.675	7.62089	0.745385	51.5875	6.27944e-12	4.58713e-10
1621	PCYT2	554.786	-1.74043	0.319165	36.8998	9.71192e-09	2.78902e-07
1622	P4HB	12377.4	-0.797378	0.288123	8.34724	0.0153964	0.0484769
1623	SLC25A10	1522.25	-2.16143	0.422643	33.2474	6.03135e-08	1.34275e-06
1624	MRPL12	1309.38	-1.11817	0.312776	14.0163	0.000904461	0.00491462
1625	HGS	918.695	-0.703256	0.261958	11.9421	0.0025516	0.0114528
1626	PDE6G	3.66318	1.88501	1.7292	8.78651	0.0123604	0.0406953
1627	BAHCC1	250.779	-0.802578	0.30534	9.23209	0.00989186	0.0342465
1628	BAIAP2	630.318	2.34749	0.299335	50.2637	1.21724e-11	8.27157e-10
1629	SLC26A11	192.298	-0.794003	0.300442	9.04923	0.0108389	0.0367629
1630	SGSH	313.644	1.38468	0.305612	18.6664	8.84388e-05	0.000702223
1631	CARD14	21.8143	-3.94173	0.908239	20.0386	4.4533e-05	0.000387567
1632	CCDC40	12.8515	4.28811	0.750276	27.584	1.0238e-06	1.59337e-05
1633	CBX2	51.3287	1.63866	0.401264	16.7215	0.000233871	0.00156826
1634	ENGASE	92.4672	-1.17843	0.31716	18.1363	0.000115277	0.000873363
1635	CYTH1	885.671	0.80146	0.294205	10.9093	0.00427634	0.0173608
1636	SOCS3	691.401	1.79121	0.470992	12.2932	0.00214075	0.0099172
1637	TMEM235	18.54	-4.11846	0.909761	23.6137	7.45351e-06	8.59139e-05
1638	AFMID	74.4247	0.968045	0.36706	11.9206	0.00257916	0.0115543
1639	SYNGR2	2017.28	-0.491606	0.280588	13.1735	0.00137852	0.00692104
1640	TMC8	136.441	2.7407	0.376533	42.405	6.19261e-10	2.53074e-08
1641	MIR6516	4.9551	2.16051	0.794642	11.1745	0.00374531	0.0156173
1642	MGAT5B	41.2229	2.36779	0.449698	26.695	1.59684e-06	2.32717e-05
1643	ST6GALNAC1	3238.24	-2.01602	0.484984	21.3758	2.28194e-05	0.000219698
1644	SPHK1	298.545	1.04761	0.325061	11.9286	0.00256888	0.0115128
1645	RNF157	457.12	2.03888	0.457112	16.4802	0.000263855	0.00173743
1646	FOXJ1	13.61	5.16782	1.00725	21.4277	2.22345e-05	0.000214774
1647	EVPL	558.464	-1.91374	0.404872	26.0597	2.19383e-06	3.06349e-05
1648	ACOX1	1669.82	-1.04028	0.282732	14.3899	0.000750362	0.00420433
1649	WBP2	1605.91	-0.425316	0.23142	17.1694	0.000186948	0.00130522
1650	UNC13D	139.354	2.29015	0.3432	38.5608	4.23283e-09	1.35543e-07
1651	SLC25A19	162.245	0.9885	0.296177	13.4976	0.00117227	0.00610363
1652	SLC16A5	559.747	-1.38153	0.337693	23.8648	6.5739e-06	7.77689e-05
1653	CDR2L	520.019	2.2765	0.318961	43.6835	3.26773e-10	1.45221e-08
1654	OTOP3	104.084	-5.3001	1.04753	29.2092	4.54265e-07	7.88923e-06
1655	OTOP2	154.322	-5.34817	1.09085	27.3311	1.16176e-06	1.78902e-05
1656	USH1G	2.32825	-2.36726	1.14605	8.35947	0.0153026	0.0482278
1657	TMEM104	280.809	-0.332038	0.267353	8.26572	0.016037	0.0499974
1658	SLC9A3R1	3310.64	-1.94412	0.43922	25.5057	2.89401e-06	3.83071e-05
1659	CD300LF	68.5973	3.29826	0.604957	22.1704	1.53377e-05	0.000158643
1660	CD300E	13.796	2.92396	0.725633	14.4757	0.000718872	0.00406295
1661	CD300A	36.758	2.27833	0.614346	11.3835	0.00337371	0.0143912
1662	GPR142	14.8417	-3.58522	0.582987	43.771	3.12783e-10	1.40069e-08
1663	SSTR2	30.3692	1.31046	0.381068	13.353	0.00126017	0.00643364
1664	SOX9	484.931	2.0487	0.498044	14.5864	0.000680157	0.00387789
1665	MYL4	18.9028	2.94933	0.544809	26.1051	2.14465e-06	2.99841e-05
1666	CRHR1	42.8421	8.65716	1.5653	21.8996	1.75619e-05	0.000176952
1667	ARL17A	628.476	0.8661	0.270451	12.9809	0.00151786	0.00749186
1668	WNT3	36.5315	3.58278	0.534978	34.5795	3.0986e-08	7.59439e-07
1669	GOSR2	680.111	0.489316	0.229646	12.1427	0.00230807	0.010546
1670	MRC2	490.573	1.44092	0.452884	10.8982	0.00430016	0.0174172
1671	MARCHF10	4.51572	4.68218	1.46479	10.0533	0.00656065	0.0247848
1672	TANC2	331.72	1.51457	0.307609	21.4848	2.16089e-05	0.000209423
1673	CYB561	1715.3	-1.19594	0.349518	15.6309	0.000403462	0.00246506
1674	ACE	642.683	-2.51227	0.448584	49.5112	1.77328e-11	1.1388e-09
1675	LIMD2	558.462	2.39406	0.408729	27.6048	1.01322e-06	1.58113e-05
1676	CCDC47	1568.47	-0.768004	0.264102	9.04796	0.0108458	0.0367756
1677	FTSJ3	566.223	0.936335	0.282736	10.5902	0.00501602	0.0197265
1678	GH1	147.056	3.42992	0.898645	10.5902	0.00501601	0.0197265
1679	CD79B	333.78	3.30249	0.791725	14.2119	0.000820213	0.00452628
1680	SCN4A	24.8832	5.07232	0.806938	30.729	2.12461e-07	4.09102e-06
1681	PRR29	42.3072	1.70628	0.416903	15.1745	0.000506865	0.00300417
1682	ICAM2	212.519	1.57535	0.435963	12.2637	0.00217259	0.0100434
1683	ERN1	1198.37	1.05091	0.33032	9.60701	0.00820096	0.0296025
1684	TEX2	1348.17	-0.952758	0.29723	13.7176	0.0010502	0.0055773
1685	MILR1	191.828	2.61988	0.527275	19.2379	6.64563e-05	0.000547772
1686	NOL11	834.879	0.99539	0.286551	11.3788	0.00338166	0.0144139
1687	PITPNC1	371.728	1.40848	0.396269	12.6211	0.00181704	0.0086755
1688	CACNG5	3.43709	-2.44066	0.824849	11.2522	0.00360265	0.0151102
1689	PRKCA	1263.41	0.643525	0.317914	9.11202	0.0105039	0.0359083
1690	CEP112	180.005	1.44701	0.322376	18.1862	0.000112437	0.000856688
1691	AXIN2	2493.04	1.7757	0.467177	14.1577	0.000842738	0.0046309
1692	GNA13	2127.46	-0.760664	0.26612	18.049	0.000120422	0.000905085
1693	SLC16A6	71.6031	2.39064	0.427265	25.9887	2.27314e-06	3.15461e-05
1694	WIPI1	359.179	2.76225	0.386186	39.9714	2.0908e-09	7.38288e-08
1695	FAM20A	42.7851	1.512	0.500696	9.64493	0.00804692	0.0291274
1696	ABCA5	665.614	-1.88447	0.377736	26.9	1.44125e-06	2.14317e-05
1697	MAP2K6	247.772	-2.9055	0.419225	54.3665	1.56481e-12	1.38557e-10
1698	KCNJ16	30.6149	4.44321	0.671866	36.986	9.30254e-09	2.70033e-07
1699	KCNJ2	54.9254	3.43957	0.452904	44.2099	2.51159e-10	1.16954e-08
1700	PLEKHM1	494.754	-0.83299	0.292306	14.5059	0.000708076	0.00400968
1701	ARHGAP27	648.178	-1.56303	0.351285	24.3974	5.03696e-06	6.19054e-05
1702	FMNL1	314.736	1.94026	0.42363	17.7025	0.000143202	0.00104544
1703	HEXIM1	1137.76	-1.21664	0.289128	23.8274	6.69797e-06	7.88377e-05
1704	ACBD4	196.736	-1.24674	0.292459	19.8479	4.89874e-05	0.000419155
1705	FZD2	292.998	2.57889	0.422486	30.6564	2.20319e-07	4.21455e-06
1706	FAM171A2	133.724	-1.09271	0.38381	9.77363	0.0075454	0.0277591
1707	GRN	3105.22	-0.871708	0.249642	31.7197	1.29465e-07	2.64544e-06
1708	SLC25A39	1942.22	-0.929888	0.295985	15.2669	0.000483983	0.00288907
1709	NAGS	54.4939	-5.63353	0.894875	42.4651	6.00915e-10	2.50247e-08
1710	PYY	1112.03	-5.01953	0.962641	29.5742	3.7848e-07	6.72291e-06
1711	ETV4	474.611	3.10814	0.533822	24.8903	3.93687e-06	4.9961e-05
1712	DHX8	723.455	0.222041	0.241017	8.85325	0.0119548	0.0396166
1713	ARL4D	135.262	1.887	0.506064	12.1478	0.00230223	0.0105234
1714	NBR1	2906.74	-0.635086	0.272224	9.49147	0.00868869	0.0309425
1715	RPL27	11405	0.768585	0.293872	12.8624	0.00161049	0.00786062
1716	CCDC56	1100.22	-1.12842	0.310057	14.094	0.000870019	0.00476066
1717	WNK4	506.697	-1.32126	0.351032	15.2054	0.000499096	0.00296415
1718	NAGLU	623.103	1.482	0.314547	20.1694	4.17128e-05	0.000367954
1719	ATP6V0A1	1296.99	-0.682294	0.247863	15.4204	0.000448226	0.00270743
1720	GHDC	294.661	0.588399	0.254586	9.72806	0.0077193	0.0281771
1721	RAB5C	1408.55	-0.306281	0.243977	10.7148	0.00471321	0.0187546
1722	ODAD4	37.8517	2.47864	0.419771	29.4788	3.96978e-07	6.98776e-06
1723	JUP	3259.39	-0.769625	0.324544	8.53127	0.0140429	0.0451786
1724	KRT17	40.2494	4.03564	0.740727	21.5968	2.0432e-05	0.000201187
1725	KRT16	63.4491	8.04689	1.06242	37.7981	6.19805e-09	1.88163e-07
1726	KRT14	849.676	12.9041	1.37538	36.2446	1.34764e-08	3.6377e-07
1727	KRT15	156.12	5.74115	1.27549	13.7097	0.00105435	0.00559386
1728	KRT36	81.7983	9.94071	1.36601	28.6885	5.89356e-07	9.92564e-06
1729	KRT41	55.2602	10.7224	1.8906	13.4164	0.00122087	0.00629168
1730	KRT31	292.342	9.17769	1.41896	20.8109	3.02675e-05	0.000278995
1731	KRT23	135.329	5.14611	0.772501	27.2711	1.19715e-06	1.82429e-05
1732	KRT20	9947.61	-4.8877	0.763194	45.4274	1.36634e-10	6.82468e-09
1733	SMARCE1	1244.47	0.766532	0.252097	8.87005	0.0118547	0.0394079
1734	CCR7	188.775	3.28568	0.604256	22.6994	1.17732e-05	0.000126128
1735	MIR8888	8.76066	6.15113	1.33696	14.3301	0.000773144	0.00431543
1736	RARA	743.723	-0.459365	0.224114	22.786	1.12741e-05	0.000121448
1737	RAPGEFL1	222.523	-2.01607	0.489267	19.4437	5.99605e-05	0.000500942
1738	CSF3	212.983	8.24611	0.87618	49.3555	1.91688e-11	1.21764e-09
1739	GSDMB	15.0602	-3.41935	0.686646	26.4478	1.80688e-06	2.59764e-05
1740	MIEN1	1142.51	-0.892731	0.302717	9.28926	0.00961309	0.0335096
1741	ERBB2	2598	-1.36528	0.374568	15.0353	0.000543409	0.0031909
1742	PGAP3	249.352	-1.47509	0.338582	23.3327	8.57756e-06	9.63985e-05
1743	PPP1R1B	2068.86	-2.18469	0.397778	39.0772	3.26954e-09	1.09023e-07
1744	RPL19	26432.4	0.856954	0.306149	10.0819	0.00646751	0.0244715
1745	LASP1	4265.79	-0.891913	0.296217	18.9417	7.7067e-05	0.000621642
1746	RPL23	11579.5	0.570729	0.257849	12.2356	0.0022033	0.0101466
1747	EPOP	215.03	2.12768	0.377942	26.047	2.20784e-06	3.07571e-05
1748	SRCIN1	82.1652	1.13693	0.369942	10.2775	0.0058649	0.022453
1749	ARHGAP23	392.248	2.0891	0.348992	29.8253	3.33825e-07	6.07368e-06
1750	OSBPL7	523.742	-0.889268	0.313058	8.46397	0.0145235	0.046418
1751	SP6	116.54	2.28043	0.4806	18.9605	7.63461e-05	0.000616252
1752	SP2	308.665	-0.232112	0.245394	8.97889	0.0112269	0.0377503
1753	CBX1	1073.04	1.15848	0.278204	15.739	0.000382224	0.00235128
1754	SKAP1	87.4494	1.90997	0.522862	11.3271	0.00347012	0.0147059
1755	HOXB3	320.936	0.0367008	0.306911	10.1965	0.00610755	0.0232676
1756	HOXB4	65.0319	0.469772	0.316806	15.0721	0.000533512	0.00314775
1757	HOXB5	98.981	-1.34249	0.321669	19.8333	4.93452e-05	0.000421907
1758	HOXB6	720.256	-1.57425	0.368244	20.2372	4.03225e-05	0.000357718
1759	HOXB8	90.6992	0.96698	0.516615	16.9499	0.00020863	0.00142434
1760	HOXB9	246.316	-1.46948	0.50558	8.9891	0.0111697	0.037623
1761	MIR196A-1	12.8946	-2.22861	0.707512	10.8162	0.00448017	0.0179822
1762	HOXB13	1494.38	-1.78168	0.644426	9.63307	0.00809478	0.0292644
1763	TTLL6	51.9182	-1.30572	0.456744	14.6613	0.000655151	0.00376101
1764	ATP5MC1	4141.94	-1.64056	0.332883	25.9704	2.29403e-06	3.17452e-05
1765	UBE2Z	1449.27	0.229898	0.206454	13.9875	0.000917585	0.00497899
1766	IGF2BP1	150.567	5.4129	0.90719	21.645	1.99454e-05	0.000197227
1767	GNGT2	139.649	1.36022	0.432306	10.3898	0.00554481	0.0214951
1768	ABI3	105.759	1.43148	0.427567	9.93944	0.00694509	0.0259425
1769	PHOSPHO1	51.5461	1.74855	0.3886	19.5456	5.69809e-05	0.000479822
1770	NGFR	106.73	1.09451	0.45668	8.67078	0.0130968	0.0427108
1771	NXPH3	116.328	3.51184	0.498149	35.8943	1.60567e-08	4.24595e-07
1772	DLX4	53.8426	3.06364	0.70373	16.7382	0.000231921	0.00155877
1773	DLX3	112.011	6.79138	1.19837	17.8571	0.000132548	0.000983634
1774	PPP1R9B	1747.1	1.54441	0.303699	23.9221	6.38828e-06	7.619e-05
1775	COL1A1	20284.3	2.10642	0.654666	10.4123	0.00548279	0.02129
1776	CACNA1G	45.825	-3.45612	0.556637	51.6133	6.19893e-12	4.5568e-10
1777	ABCC3	981.72	-2.64607	0.380018	55.4952	8.89972e-13	8.19054e-11
1778	ANKRD40CL	627.499	-3.17566	0.419763	63.6928	1.47666e-14	2.1847e-12
1779	NME1	1466.88	1.04022	0.340033	8.85992	0.0119149	0.0395405
1780	UTP18	609.238	0.781813	0.261179	8.69235	0.0129563	0.0423116
1781	STXBP4	328.153	1.33458	0.26946	22.0796	1.60501e-05	0.0001647
1782	NOG	11.7333	2.04627	0.688763	10.7324	0.00467193	0.0186193
1783	DGKE	538.621	3.08787	0.345426	59.8381	1.01468e-13	1.16271e-11
1784	SCPEP1	1167.72	0.85981	0.318641	13.274	0.00131097	0.00664179
1785	AKAP1	1924.76	-1.14477	0.292103	18.8544	8.05045e-05	0.000647137
1786	MSI2	708.508	0.843496	0.310062	8.27778	0.0159406	0.0497233
1787	CUEDC1	583.194	1.17097	0.304748	14.3286	0.000773715	0.00431655
1788	VEZF1	1541.06	0.758871	0.244035	9.09485	0.0105944	0.0361439
1789	MKS1	231.842	-0.893795	0.283766	10.8731	0.00435444	0.0175741
1790	TSPOAP1	280.218	1.96163	0.446498	17.4507	0.000162419	0.00116178
1791	MIR142	4.77842	5.24442	1.33841	10.9136	0.00426711	0.0173354
1792	SUPT4H1	1227.59	0.324287	0.296202	9.38685	0.00915528	0.0321922
1793	TEX14	68.9007	1.76587	0.454594	15.9264	0.000348045	0.00217537
1794	PPM1E	20.5139	1.80196	0.591013	9.27836	0.00966563	0.0336363
1795	PRR11	72.9999	0.953906	0.395791	8.98113	0.0112143	0.037734
1796	GDPD1	86.5424	-1.37476	0.4203	11.504	0.00317649	0.013705
1797	YPEL2	839.029	1.82335	0.312659	28.9136	5.26615e-07	8.94633e-06
1798	DHX40	1037.46	0.81159	0.262919	9.22711	0.00991649	0.0343216
1799	PTRH2	400.481	1.20952	0.319427	14.8428	0.000598308	0.0034788
1800	VMP1	4998.46	0.998631	0.327428	12.6256	0.00181291	0.00866081
1801	BRIP1	113.317	1.29522	0.369919	11.0441	0.0039977	0.0164005
1802	C9H17orf64	190.094	3.59127	0.486244	39.484	2.66777e-09	9.19792e-08
1803	USP32	813.763	-0.950729	0.292948	13.6908	0.00106432	0.00563021
1804	CA4	5894.78	-4.25632	0.554413	67.7323	1.95936e-15	3.69371e-13
1805	TRNAK-CUU_15	2.64423	-3.66125	1.25453	12.5176	0.00191354	0.00904384
1806	PIGW	177.037	1.13212	0.317442	12.0067	0.00247041	0.0111569
1807	DHRS11	962.289	-2.77798	0.359503	67.6957	1.99559e-15	3.70229e-13
1808	LHX1	4.63649	5.85023	1.43833	16.7434	0.000231321	0.00155652
1809	ACACA	1260.43	1.27486	0.284154	18.0822	0.00011844	0.000891961
1810	C9H17orf78	48.1772	2.76654	0.678904	14.0992	0.000867748	0.00475269
1811	DUSP14	261.12	2.40022	0.354729	36.6392	1.10637e-08	3.07887e-07
1812	HEATR6	303.622	0.894266	0.253079	13.3628	0.00125405	0.00642019
1813	CCL3	56.0045	2.77734	0.641168	14.5699	0.000685777	0.00390232
1814	CCL16	11.2202	6.14073	1.59503	9.40344	0.00907966	0.0319809
1815	MMP28	383.306	-1.31634	0.348306	15.4558	0.000440368	0.00266409
1816	GAS2L2	38.5839	2.68227	0.805559	9.55264	0.00842697	0.0302431
1817	RASL10B	113.434	2.90062	0.356637	52.3605	4.26647e-12	3.30241e-10
1818	NLE1	231.345	1.22577	0.322391	13.2278	0.00134157	0.00676537
1819	CCT6B	16.6725	0.624886	0.410871	8.91352	0.0115999	0.0387259
1820	TMEM132E	84.2239	2.36848	0.67897	11.1806	0.00373388	0.0155807
1821	CCL8	74.211	2.44339	0.538712	17.199	0.0001842	0.00128995
1822	CCL7	12.7838	4.39007	0.8097	23.5389	7.73729e-06	8.85734e-05
1823	ASIC2	32.4008	2.4485	0.767367	9.69215	0.00785916	0.0285518
1824	TMEM98	2005.93	-1.07664	0.331356	13.2055	0.0013566	0.00683467
1825	MYO1D	3342.32	-1.97921	0.367276	34.2631	3.62965e-08	8.67553e-07
1826	RHBDL3	150.14	2.10113	0.461206	17.093	0.000194225	0.00134804
1827	RNF135	435.374	-1.24612	0.298173	19.0631	7.25275e-05	0.000589572
1828	ADAP2	259.01	2.28338	0.443148	21.4111	2.24203e-05	0.000216033
1829	TEFM	156.7	0.922769	0.300842	9.09252	0.0106068	0.036154
1830	CRLF3	619.664	1.29967	0.27001	23.2525	8.92866e-06	9.96735e-05
1831	COPRS	425.999	0.750346	0.305187	8.9392	0.0114519	0.0383633
1832	RAB11FIP4	735.401	-1.42175	0.365425	18.5848	9.21236e-05	0.000724103
1833	EVI2A	159.747	1.72359	0.434547	13.7252	0.00104618	0.00556058
1834	EVI2B	247.846	2.01824	0.51108	12.9673	0.00152818	0.00753011
1835	WSB1	1923.67	0.974043	0.302904	9.98345	0.00679393	0.0255165
1836	KSR1	745.83	-0.619005	0.283513	8.41657	0.0148718	0.0472137
1837	LGALS9	3456.18	-1.45035	0.353207	18.2832	0.000107115	0.000824197
1838	LYRM9	136.665	1.34041	0.326131	16.0982	0.000319396	0.00203439
1839	NLK	610.961	1.42805	0.370442	13.4708	0.00118812	0.00615876
1840	TMEM97	418.899	1.28715	0.302196	18.2003	0.00011165	0.000851246
1841	TNFAIP1	1119.02	0.70002	0.26881	11.0207	0.00404473	0.0165628
1842	VTN	166.468	3.47022	0.753796	15.0348	0.000543555	0.0031909
1843	SARM1	60.7207	1.01643	0.355656	9.74086	0.00767009	0.0280764
1844	SLC46A1	215.506	-1.31218	0.311975	23.884	6.51106e-06	7.72601e-05
1845	SLC13A2	662.18	-3.8206	0.522827	58.6554	1.83288e-13	1.98359e-11
1846	ALDOC	285.627	2.25256	0.30634	47.0535	6.05996e-11	3.38894e-09
1847	MYO18A	1713.89	-1.31559	0.283057	38.6563	4.03541e-09	1.29934e-07
1848	ANKRD13B	103.28	1.13478	0.371667	8.56809	0.0137868	0.0445384
1849	CORO6	160.647	1.95109	0.429429	17.6375	0.000147931	0.00107526
1850	SSH2	696.166	1.05192	0.314044	11.2152	0.0036698	0.0153627
1851	SLC6A4	26.4094	-1.97689	0.617513	11.0975	0.00389233	0.0160755
1852	TMIGD1	1476.27	-5.17642	0.91784	34.5001	3.22403e-08	7.88335e-07
1853	GEMIN4	400.133	1.13281	0.324367	11.0902	0.00390659	0.0161286
1854	DOC2B	369.083	2.40207	0.329221	42.4627	6.01638e-10	2.50247e-08
1855	PITPNA	2284.78	-1.31643	0.301151	24.7439	4.23569e-06	5.31758e-05
1856	SLC43A2	1382.37	-2.12582	0.436791	32.8508	7.35424e-08	1.61269e-06
1857	RILP	52.8751	-1.59521	0.349772	22.8782	1.0766e-05	0.000117272
1858	TSR1	522.901	1.1827	0.280928	16.1726	0.000307722	0.00196969
1859	METTL16	809.091	1.24466	0.27549	19.43	6.03716e-05	0.000504016
1860	CLUH	1625.71	-1.07437	0.287403	19.2141	6.7252e-05	0.00055355
1861	SHPK	132.381	-0.851547	0.30597	10.6198	0.00494232	0.0195093
1862	ATP2A3	4548.57	-1.23149	0.405324	10.3741	0.0055886	0.021616
1863	PNPLA7	692.673	-1.43933	0.259847	34.1759	3.79132e-08	9.02505e-07
1864	NSMF	884.046	1.16351	0.314953	12.5485	0.00188417	0.00893064
1865	ENTPD8	23.5088	-2.83416	0.713063	16.7181	0.000234264	0.00156912
1866	TOR4A	237.67	-0.534115	0.289148	17.7284	0.000141357	0.00103455
1867	CYSRT1	5.39769	3.48194	0.917496	12.1941	0.0022495	0.0103187
1868	TPRN	643.044	-1.82264	0.4044	24.8599	3.99707e-06	5.067e-05
1869	TMEM210	15.2834	-1.86791	0.526791	13.2701	0.00131352	0.00664893
1870	LRRC26	59.6988	-3.91222	0.649605	42.4095	6.17871e-10	2.53074e-08
1871	GRIN1	24.9338	-4.18503	0.574669	59.9514	9.58773e-14	1.10952e-11
1872	FUT7	29.2045	2.25585	0.47684	19.1179	7.05657e-05	0.00057636
1873	ABCA2	386.924	1.80182	0.308967	29.7415	3.48114e-07	6.27895e-06
1874	C8G	19.6167	2.93504	0.758689	12.5563	0.00187687	0.00891016
1875	MAMDC4	21.9591	1.81354	0.524327	11.3103	0.00349945	0.0147873
1876	AJM1	12.4914	2.70004	0.54047	22.4535	1.33135e-05	0.000140314
1877	LCN15	35.7371	6.9747	1.69564	8.90777	0.0116333	0.0388042
1878	DIPK1B	18.0717	-1.44276	0.455785	22.1893	1.51934e-05	0.000157709
1879	NOTCH1	1374.45	1.22456	0.315323	14.2333	0.000811484	0.00448446
1880	CARD9	93.7381	1.5146	0.408679	13.4264	0.00121479	0.00627139
1881	DNLZ	152.397	0.558566	0.293583	16.5767	0.000251435	0.00166597
1882	GPSM1	515.964	3.4386	0.324879	79.7962	4.70398e-18	1.61706e-15
1883	CCDC187	46.9066	5.38234	0.666264	47.7854	4.20277e-11	2.4561e-09
1884	SOHLH1	2.70124	4.96065	1.57828	8.40019	0.0149941	0.0475322
1885	SLC2A6	84.5793	2.15421	0.452426	20.2141	4.07902e-05	0.000361178
1886	VAV2	805.629	0.415577	0.277742	11.5066	0.00317229	0.0137017
1887	BRD3OS	82.6617	1.11302	0.375622	8.37579	0.0151782	0.0479362
1888	RXRA	1419.65	-0.924054	0.284109	14.814	0.000606978	0.00351902
1889	COL5A1	4074.29	1.96122	0.456035	16.4806	0.000263808	0.00173743
1890	CEL	13.9779	2.65179	0.526212	23.4909	7.92513e-06	9.03697e-05
1891	SPACA9	11.7791	3.94905	0.798976	20.858	2.95619e-05	0.00027357
1892	AK8	29.1643	2.13779	0.596539	11.4588	0.00324905	0.0139768
1893	SETX	1072.4	0.76554	0.250735	10.1344	0.00629997	0.0239227
1894	PRRC2B	1225.13	1.34193	0.268608	23.3408	8.5431e-06	9.61037e-05
1895	PLPP7	48.1284	1.36694	0.447185	8.6906	0.0129676	0.0423368
1896	FAM78A	164.984	2.98048	0.417127	43.2186	4.12282e-10	1.78472e-08
1897	AIF1L	498.914	2.25013	0.423082	23.9697	6.23812e-06	7.47807e-05
1898	FIBCD1	54.3929	4.14303	0.670511	27.7394	9.47268e-07	1.48857e-05
1899	QRFP	150.124	6.68824	0.695528	54.1863	1.71238e-12	1.50484e-10
1900	EXOSC2	493.645	1.03333	0.276947	12.7863	0.00167295	0.0081081
1901	ASS1	57.7643	1.49104	0.523018	8.33088	0.0155229	0.0487065
1902	USP20	478.032	1.11158	0.284856	13.8674	0.000974403	0.00522423
1903	PRRX2	42.0695	1.85318	0.464255	22.1601	1.54168e-05	0.000159321
1904	IER5L	240.154	2.31021	0.35817	33.6147	5.01958e-08	1.14812e-06
1905	CRAT	1030.32	-1.65656	0.288789	39.6533	2.45132e-09	8.52709e-08
1906	MIGA2	283.152	-0.796332	0.274779	8.8113	0.0122082	0.0402963
1907	NUP188	1132.72	0.784149	0.262699	9.63554	0.00808478	0.0292373
1908	DOLK	206.65	-0.587083	0.260409	13.3703	0.00124935	0.00640177
1909	PHYHD1	92.4901	0.957303	0.344822	8.52532	0.0140848	0.0452883
1910	LRRC8A	880.339	0.485821	0.251156	8.87469	0.0118273	0.0393649
1911	KYAT1	341.673	-0.901859	0.318456	10.5234	0.00518654	0.0203083
1912	SET	5728.8	0.815416	0.255984	9.71189	0.00778199	0.0283528
1913	LCN2	38.5423	2.08301	0.537474	12.7216	0.00172799	0.00833199
1914	ST6GALNAC4	478.777	1.98381	0.348307	27.8064	9.1604e-07	1.45471e-05
1915	ANGPTL2	2565.93	2.55925	0.448963	25.7379	2.57689e-06	3.48194e-05
1916	MVB12B	240.183	2.88216	0.392292	41.3652	1.04148e-09	4.03074e-08
1917	PBX3	974.264	0.962116	0.316593	8.98389	0.0111988	0.0377101
1918	SCAI	259.428	0.887246	0.264263	16.7042	0.000235898	0.00157824
1919	RPL35	10462.5	0.82089	0.284668	13.7493	0.00103363	0.00549892
1920	WDR38	70.8176	1.16052	0.375724	8.82302	0.0121368	0.0401174
1921	OLFML2A	515.092	1.41089	0.339239	15.8249	0.000366154	0.00227518
1922	NR5A1	24.7232	6.52949	1.76119	8.32274	0.0155862	0.0488287
1923	ZBTB26	354.114	0.721143	0.267522	11.6522	0.0029496	0.0129313
1924	ZBTB6	405.505	0.837179	0.275486	9.50499	0.00863016	0.0307714
1925	LHX6	205.854	2.00694	0.380215	26.8755	1.459e-06	2.16132e-05
1926	NDUFA8	2950.57	-0.929408	0.302841	9.89649	0.00709586	0.0264045
1927	GGTA1	1735.92	1.59713	0.431321	11.8433	0.00268077	0.0119546
1928	METTL7B	1100.4	-3.98971	0.540034	60.1505	8.67912e-14	1.03512e-11
1929	ITGA7	1699.59	0.795984	0.329386	17.0663	0.000196835	0.00136292
1930	RDH5	323.545	-1.16603	0.282592	19.8918	4.7924e-05	0.000411864
1931	GDF11	214.967	1.66606	0.357088	18.8194	8.19267e-05	0.000657213
1932	DGKA	1716.43	-1.32893	0.290045	24.9225	3.87396e-06	4.92697e-05
1933	SUOX	597.175	-2.27758	0.338524	50.3928	1.14114e-11	7.93905e-10
1934	ERBB3	5799.51	-1.71916	0.451911	16.1888	0.00030525	0.00195708
1935	MYL6B	237.539	0.450405	0.320066	12.3766	0.00205332	0.00956016
1936	SLC39A5	207.427	-2.02434	0.352021	35.6383	1.82491e-08	4.79001e-07
1937	CS	4211.25	-1.27413	0.291511	23.2394	8.98724e-06	0.000100136
1938	SPRYD4	298.603	-0.982005	0.267592	14.7534	0.000625675	0.00360418
1939	ATP5F1B	16622.4	-1.61407	0.29959	33.4589	5.42616e-08	1.22198e-06
1940	NACA	6364.67	0.184383	0.264009	14.4057	0.000744466	0.0041773
1941	RDH16	103.419	2.98495	0.456265	44.41	2.27246e-10	1.06668e-08
1942	ZBTB39	110.401	0.855906	0.296951	8.28263	0.0159019	0.0496557
1943	TACR3-like	16.9762	-1.94155	0.67091	9.11195	0.0105043	0.0359083
1944	TAC3	4979.72	-3.87735	0.47609	75.6318	3.77365e-17	9.58836e-15
1945	NEMP1	380.256	0.650768	0.253624	11.027	0.00403206	0.0165241
1946	NXPH4	9.9491	2.06408	0.556982	12.41	0.00201932	0.00943696
1947	NDUFA4L2	59.6	2.14694	0.549029	13.6036	0.0011118	0.0058482
1948	STAC3	58.5299	0.597905	0.303449	10.0477	0.0065791	0.0248454
1949	INHBC	8.00017	5.62247	1.43196	16.2621	0.000294263	0.00190012
1950	GLI1	132.742	1.65786	0.450991	13.3105	0.00128726	0.00654154
1951	ARHGAP9	285.141	1.77517	0.34179	23.7909	6.8214e-06	7.98083e-05
1952	MARS1	1083.94	1.05442	0.307515	11.8531	0.00266762	0.011905
1953	DDIT3	123.452	1.27249	0.336807	13.8924	0.000962297	0.00517113
1954	MBD6	767.614	-0.91738	0.291858	10.3739	0.00558893	0.021616
1955	DTX3	245.373	0.907739	0.294286	12.3282	0.00210357	0.00976044
1956	OS9	1614.52	-0.555921	0.249419	9.90297	0.00707291	0.0263274
1957	AGAP2	87.587	1.86708	0.423445	17.1683	0.000187051	0.00130522
1958	MARCHF9	166.695	1.00519	0.316488	9.54343	0.00846586	0.0303245
1959	CYP27B1	38.8774	2.23645	0.64679	16.7181	0.000234267	0.00156912
1960	METTL1	187.888	1.67135	0.319063	23.7739	6.87954e-06	8.03278e-05
1961	EEF1AKMT3	148.493	1.25015	0.346895	12.0088	0.00246783	0.0111521
1962	AVIL	74.922	1.3261	0.427138	9.40303	0.00908151	0.0319809
1963	IRAK3	140.494	2.23038	0.302515	45.53	1.29806e-10	6.51149e-09
1964	GRIP1	106.471	2.49326	0.487203	20.82	3.0129e-05	0.000278158
1965	IL22	8.66967	4.30587	1.22906	9.41279	0.00903729	0.0318617
1966	SLC35E3	308.03	1.56348	0.289137	25.5428	2.84089e-06	3.76466e-05
1967	LYZ	1467.29	2.92233	0.550432	22.0814	1.60357e-05	0.000164697
1968	PTPRR	920.138	-4.27741	0.504922	86.9865	1.2916e-19	7.18869e-17
1969	CPT1B	375.164	-0.195621	0.32507	12.5872	0.00184808	0.00880571
1970	ODF3B	450.695	-1.22671	0.382113	11.252	0.00360303	0.0151102
1971	MIOX	50.8623	1.9756	0.567775	11.2246	0.00365265	0.0153073
1972	ADM2	57.1342	2.67863	0.537493	22.8452	1.09451e-05	0.00011878
1973	PLXNB2	3811.72	-1.05029	0.305733	14.3056	0.000782673	0.00435199
1974	SELENOO	219.714	-0.946978	0.269896	12.9608	0.00153316	0.00754193
1975	PANX2	34.8126	2.38119	0.426775	27.135	1.28148e-06	1.93014e-05
1976	PIM3	940.588	1.70908	0.335784	22.9643	1.03124e-05	0.000112541
1977	TBC1D22A	580.478	-0.866511	0.287161	9.74896	0.00763907	0.0280081
1978	GRAMD4	598.288	-1.21566	0.320677	16.3307	0.000284342	0.00185234
1979	CELSR1	633.208	3.74945	0.481166	41.6327	9.11102e-10	3.56152e-08
1980	TTC38	1987.52	-1.82843	0.404272	24.1989	5.56251e-06	6.73726e-05
1981	PPARA	892.304	-1.24709	0.331965	19.8579	4.8742e-05	0.000417666
1982	RIBC2	4.91114	2.61157	0.859045	12.4773	0.00195249	0.00916864
1983	SMC1B	9.76117	2.23302	0.62538	11.2562	0.00359545	0.0150893
1984	FAM118A	351.612	1.80731	0.282367	38.7477	3.85523e-09	1.24475e-07
1985	UPK3A	217.505	25.5635	1.85303	15.6835	0.000392974	0.00240601
1986	SHISAL1	604.145	1.87326	0.558395	9.59465	0.00825179	0.02974
1987	PARVG	324.24	2.58192	0.475152	23.0304	9.97749e-06	0.000109602
1988	SAMM50	893.963	-1.06371	0.280155	15.7958	0.000371517	0.00230116
1989	PNPLA3	22.0202	1.27433	0.422311	8.46022	0.0145508	0.046467
1990	BIK	65.4458	2.31929	0.404641	27.286	1.18825e-06	1.81728e-05
1991	PACSIN2	680.792	-0.841467	0.298211	10.803	0.00450979	0.0180701
1992	A4GALT	316.367	1.23506	0.399064	9.06333	0.0107627	0.0365896
1993	CYB5R3	1444.95	-0.838058	0.300996	11.7698	0.00278117	0.0123016
1994	SERHL2	223.768	-2.63451	0.311085	77.5676	1.43356e-17	4.40932e-15
1995	NFAM1	166.817	2.48786	0.504849	19.2056	6.75387e-05	0.000555437
1996	SMDT1	891.768	-0.904177	0.322962	8.3413	0.0154422	0.0485314
1997	WBP2NL	7.0805	4.20727	1.22593	15.287	0.000479154	0.00286463
1998	TNFRSF13C	175.683	2.88577	0.473959	28.9883	5.07314e-07	8.70703e-06
1999	SHISA8	24.4832	5.33122	0.848975	29.7879	3.40133e-07	6.16353e-06
[truncated: 1,751 more rows]

## Sheet: S5_mFuzz-cluster
cluster 1	cluster 2	cluster 3	cluster 4	cluster 5
HSBP1L1	TXNL4A	PARD6G	MBP	NFATC1
DSEL	C1H18orf54	GALR1	ZADH2	SERPINB2
PMAIP1	STARD6	TCF4	CNDP1	CPLX4
MALT1	POLI	IL22RA2	CNDP2	RAX
ALPK2	RPS12	TNFAIP3	PHLPP1	MC5R
EYA4	SLC2A12	UST	RELCH	PLAGL1
ADGRG6	AHI1	PPP1R14C	PIGN	THBS2
STX11	CCDC28A	IPCEF1	RNF152	CLVS2
TAGAP	ADAT2	ZDHHC14	GRP	TRDN
CALHM6	PEX3	QKI	NEDD4L	CTSV
TRAPPC3L	LTV1	PDE10A	ATP8B1	DMRT3
HSF2	PCMT1	SMOC2	ME2	DIRAS2
CDC14B	RGS17	WDR27	SLC18B1	SEMA4D
PSAT1	TMEM242	DSE	TCF21	SHC3
ANXA1	LDHAL6B	CEP85L	SGK1	BARX1
RFX3	RWDD1	TMEM200A	PEX7	SUSD3
CD274	KPNA5	EPB41L2	IL20RA	FGD3
NFIL3	NEPN	GCNT1	OLIG3	VSTM1
PTPDC1	ASF1A	GLIS3	RAB32	IL4I1
ZNF615	NKAIN2	PDCD1LG2	ADGB	FUT1
ZNF175	TRMT11	SYK	STXBP5	LMTK3
KLK12	ZNF782	WNK2	SASH1	GRWD1
KLK11	C1H9orf3	IL11	RMND1	C5AR1
KLK6	ISCA1	FAM71E2	TIAM2	BBC3
ODAD1	MIR7-1	NLRP12	MAP3K4	SLC1A5
PGLYRP1	GKAP1	CD37	AGPAT4	CCDC8
CEACAM16	CEP78	LHB	MPC1	RTN2
ZNF112	VPS13A	PLEKHA4	CCR6	POLR1G
CADM4	CARNMT1	SULT2B1	FRMD1	ZNF296
ZNF428	C1H9orf40	MEIS3	DCBLD1	APOE
CD177	C1H9orf85	C5AR2	FAM184A	CD79A
CEACAM23	SMC5	PPP1R13L	AKAP7	TGFB1
CAECAM1	PTAR1	KLC3	SLC35D2	CYP2S1
CXCL17	FXN	APOC1	FBP2	PLD3
ATP1A3	CBWD1	ZNF235	NTRK2	NCCRP1
SPTBN4	DMRT1	ZNF283	SLC28A3	KIRREL2
RASGRP4	SPATA6L	PLAUR	IDNK	UPK1A
ZNF829	CDC37L1	POU2F2	TLE1	ATP4A
ZNF566	ROR2	TMEM91	RFK	GRAMD1A
THAP8	GADD45G	GMFG	OSTF1	UBA2
PROSER3	RPS5	LRFN1	TRPM6	APBB1IP
WTIP	ZNF837	FBXO27	GDA	CAMK1D
NEBL	ZNF331	RINL	ABHD17B	GATA3
MAP3K8	AKT1S1	LGALS7B	KLF9	PRKCQ
ST8SIA6	RPS11	MAP4K1	PIP5K1B	PFKFB3
PLK2	RPL13A	SPRED3	VLDLR	WDR37
NDUFAF2	PIH1D1	WDR87	PLPP6	CD14
KIF2A	LIN7B	ZFP82	AK3	SPRY4
DIMT1	MIR769	TYROBP	PLGRKT	SPINK5
RNF180	SNRPD2	NFKBID	SPTLC1	MCIDAS
ENC1	FOSB	FFAR2	AUH	ANKRD55
IRX5	ZNF576	CD22	CARD19	FAM169A
RPGRIP1L	RPS19	FXYD5	CHMP2A	CCL17
NKD1	CYP2F1	CEP89	EPN1	CCL22
HEATR3	C1H19orf54	KIAA1217	ZNF524	MMP2
CCDC28B	RPS16	SPAG6	TMEM150B	IRX3
GPR3	ZNF875	BAMBI	PTPRH	NETO2
UBXN11	ZNF570	CUBN	DNAAF3	FNDC5
STPG1	ZNF461	DCLRE1C	RDH13	SPOCD1
GRHL3	HAMP	FAM107B	TFPT	LAPTM5
EIF4G3	BMI1	FRMD4A	NDUFA3	PTPRU
PADI4	MTPAP	BEND7	PPP2R1A	GMEB1
CROCC	RAB18	UCMA	ETFB	SYTL1
ARHGEF19	ANKRD26	IL2RA	CEACAM18	RUNX3
AADACL4	SLC39A12	CALML5	KLK1	CNR2
C2H1orf167	RPP38	GTPBP4	ASPDH	HTR1D
DISP3	ADARB2	STING1	MYH14	PLA2G5
RHOBTB3	PAIP2	ARAP3	VRK3	SRARP
ARRDC3	PFDN1	IL31RA	PRRG2	PLOD1
RASA1	RNF14	GAPT	NOSIP	SRM
GCNT4	TRIM23	ADAMTS6	FCGRT	CAMK4
NIPA1	BTF3	CD180	ALDH16A1	ELL2
MKRN3	ARHGEF28	DRC7	TRPM4	GLRX
RLBP1	NSA2	ADGRG5	HRC	VCAN
HDGFL3	SNHG3	CES5A	DHDH	ARSB
CFAP161	RPL11	NOD2	MAMSTR	F2R
ARNT2	SPATA21	SNX20	FUT2	PCSK6
AFAP1	PEX14	TRIM62	DBP	CERS3
DOK7	SRP19	MARCKSL1	SPHK2	SV2B
HGFAC	TMEM232	IQCC	FAM83E	NTRK3
FAM184B	GIN1	PTAFR	SPACA4	AEN
CC2D2A	SLF1	XKR8	TMEM143	PLIN1
HS3ST1	JMY	THEMIS2	CARD8	MAN2A2
MSX1	BHMT	FGR	ARHGAP35	ADAMTS7
JAKMIP1	TBCA	SFN	PRKD2	SORCS2
SOD3	FAM189A1	C1QB	CALM3	LRPAP1
MTR	LINS1	C1QC	PPP5C	CFAP99
GNG4	ARPIN	CDA	EML2	C3H4orf48
PGBD5	RPS17	PLA2G2E	OPA3	TMEM156
UBE2D1	AP3B2	PADI2	VASP	RELL1
CABCOCO1	C3H15orf40	FAM131C	BLOC1S3	CAR1
ARID5B	MINAR1	TNFRSF8	TRAPPC6A	NID1
ZNF365	C3H4orf50	CLCN6	CLPTM1	BICC1
REEP3	RPL9	MTHFR	IGSF23	TMEM26
HK1	ZCCHC4	AGTRAP	KCNN4	CDH23
PALD1	TBCE	PAM	ETHE1	SPOCK2
DOK3	PBLD	ST8SIA4	CEACAM1	PLAU
DBN1	USP54	LNPEP	DEDD2	CPHXL
SLC34A1	RPS24	PCSK1	BCKDHA	GPRIN1
NKX2-5	BNIP1	ADGRV1	RAB4B	SIMC1
LCP2	NPM1	XRCC4	SHKBP1	SH3PXD2B
GEMIN5	RANBP17	SNRPN	IL-15L	GABRB2
ZNF300	ZBED8	MPHOSPH10	PAK4	SLC6A7
MYOZ3	MED7	CHSY1	LGALS4	PDGFRB
HSPB3	GLRA1	KIF7	ACTN4	CSF1R
PARP8	NDUFS4	FES	CAPNS1	SH3TC2
DNAJC21	MOCS2	ZSCAN2	SDHAF1	ESM1
RAD1	ISL1	MEX3B	GPI	SNX18
BRIX1	OXCT1	IL16	PEPD	GLB1L3
JAM3	RPL37	CEMIP	CEBPA	IGSF9B
TMEM218	TTC33	BCL2A1	LRP3	ETS1
ZNF202	SUB1	ABLIM2	SLC7A9	ST3GAL4
BLID	CCDC15	SH3TC1	RGS9BP	SRPRA
GRIK4	PTS	RGS12	ANKRD27	CHEK1
TLCD5	MMP7	ZBTB49	C1H19orf12	SLC37A2
CCDC153	CFAP300	EVC2	UQCRFS1	SMIM35
JAML	SOX15	RHOH	CCNY	IL10RA
LAYN	CYB5D1	TLR10	ACBD5	DSCAML1
COLCA2	RPL26	DTHD1	ENKUR	PAFAH1B2
ZC3H12C	ADPRM	SPON2	PRTFDC1	POU2AF1
CASP12	TMEM220	SLC49A3	ARHGAP21	MMP3
PDGFD	NT5M	EDARADD	OTUD1	MMP8
AIPL1	EFCAB7	GPR137B	TMEM236	TMEM123
NLGN2	ANGPTL3	PCNX2	PROSER2	SPNS3
CHRNB1	FYB2	EGR2	ATP5F1C	SPNS2
RNF222	SAMD11	DDX21	GDI2	PIMREG
MYH10	RPL22	SRGN	TUBAL3	DHX33
ZNF287	CAMTA1	C4H10orf105	LARP4B	SCIMP
IL23R	GCSH	DLG5	SLC23A1	SLC16A13
PLEKHN1	DYNLRB2	ADIRF	CYSTM1	DLG4
TTC34	PARD6A	PRR7	NDUFA2	YBX2
AJAP1	PSPH	RGS14	DIAPH1	KCTD11
TNFRSF25	ACTL6B	HK3	DELE1	PLSCR3
CA6	ZCWPW1	ARL10	PRELID2	RNF227
DBNDD1	AZGP1	MSX2	GZMA	GAS7
CPNE7	TMEM225B	STC2	PLPP1	TNFRSF18
MEAK7	FAM200A	STK10	MIER3	TNFRSF4
NECAB2	SLC5A2	FGF18	ERBIN	UBE2J2
CDYL2	SGF29	GABRP	MRPS36	PUSL1
DUXB	ZKSCAN2	DOCK2	CCDC125	KCNAB2
ZFHX3	OTOA	IL12B	MCCC2	GPR153
ZFP90	RPS15A	CYFIP2	FCHO2	GPR157
CCL26	LITAFD	HAVCR1	TMEM171	SPSB1
CCL24	UBALD1	GM2A	PRSS54	GALNS
IFT22	SYNGR3	SMIM3	CCDC113	IL17C
ZAN	RNF151	PCYOX1L	MMP15	ZNF469
PILRA	CCDC154	ADRB2	DOK4	SLC7A5
STAG3	PERCC1	EMB	COQ9	CRISPLD2
GAL3ST4	ATXN7L2	FGF10	PLLP	PLCG2
MIR25	PTBP2	FYB1	CPNE2	CARMIL2
ZNF853	GLMN	OSMR	HERPUD1	TPPP3
ZNF316	CTBS	ADAMTS12	SLC12A3	CDH11
AMZ1	SPATA1	NPR3	CES1	GALNT17
ZFAND2A	GNG5	C4H5orf22	LPCAT2	YWHAG
TRIM72	UOX	BASP1	N4BP1	UPK3BL2
CTF1	RABGGTB	ADAMTS15	LONP2	ORAI2
PRKCB	MIR186	FLI1	A3GALT2	BHLHA15
IGSF6	MIR29C-2	VWA5A	AK2	FSCN1
VWA3A	RCOR3	SCN3B	TMEM54	CARD11
CEP20	ACBD6	GRAMD1B	KIAA1522	GNA12
MPV17L	CCDC181	CBL	TSSK3	TTYH3
RBFOX1	COX20	TMPRSS13	HDAC1	SNX8
ZNF500	TSACC	FXYD6	TINAGL1	ELFN1
ZNF597	BGLAP	APOA1	SESN2	ITGAX
PRSS27	RPS27	CADM1	ATP5IF1	SPN
MAPK8IP3	RPRD1A	REXO2	STX12	KCTD13
CCN1	C7H18orf21	ATM	SLC9A1	CD19
MIGA1	DTNA	DCUN1D5	RPS6KA1	IL21R
ST6GALNAC3	ATXN3	MMP13	CRYBG2	HS3ST4
PPFIA4	AP4S1	MMP12	CNKSR1	DCUN1D3
SHISA4	NUBPL	BIRC3	PAFAH2	GP2
NEK7	PRPF39	NLRP1	PAQR7	XYLT1
C4BPA	RPS29	ARRB2	PNRC2	BMERB1
MIR29C-1	RN7SL1	PELP1	HMGCL	RRN3
SERTAD4	RTRAF	SLC16A11	LYPLA2	LITAF
TRAF5	CNIH1	ACAP1	E2F2	ATF7IP2
BATF3	SAMD4A	CD68	TCEA3	VASN
PROX1	PSMA3	PIK3R5	LUZP1	MMP25
RNF2	TIMM9	ARHGAP44	MUL1	ARHGDIG
ZBTB37	MNAT1	TRPV2	PLA2G2F	HBA1
SELL	HSPA2	SGIP1	CAPZB	KCNA3
GPR161	GPX2	PDE4B	ALDH4A1	ALX3
SDCCAG8	FUT8	TACSTD2	KLHDC7A	AMPD2
EFCAB2	EFCAB11	LRP8	ARHGEF10L	FNDC7
PARP1	IFI27L2	TP73	SDHB	S1PR1
CAPN8	RAC3	H6PD	FBLIM1	LRRC8C
TMEM79	PDE6G	PIK3CD	TMEM82	LRRC8B
SEMA4A	MIR6516	NOB1	SLC25A34	MCOLN3
AQP10	MARCHF10	NQO1	AGMAT	WLS
HAUS1	PRKCA	UTP4	DNAJC16	CHI3L1
FHOD3	RPL27	SLC12A4	CASP9	RABIF
DSC3	RPL23	LCAT	EFHD2	PHLDA3
RBBP8	HOXB3	TSNAXIP1	DHRS3	TNNI1
THOC1	HOXB4	RIPOR1	VPS13D	IGFN1
TGIF1	HOXB8	CASTOR2	MFN2	DDX59
TXNDC2	SUPT4H1	NCF1	UBIAD1	FCMR
SPIRE1	VMP1	LAT2	MACIR	LAMC1
PTPN2	CCT6B	LIMK1	TMEM161B	LAMC2
LMLN2	COPRS	FZD9	SSBP2	SOAT1
TXNDC16	DNLZ	SH2B2	RASGRF2	ABL2
WDHD1	SCAI	COL26A1	LHFPL2	TOR3A
JKAMP	RPL35	EPHB4	IQGAP2	TNN
L3HYPDH	ZBTB26	NPTX2	HMGCR	TNFSF4
ARG2	ITGA7	LFNG	KLF13	PRRX1
ZFP36L1	MYL6B	ITGAM	ANPEP	F5
HEATR4	NACA	ITGAL	IDH2	RCSD1
DNAL1	RDH16	C6H16orf54	SEMA4B	FCRL1
RPS6KL1	STAC3	CORO1A	PDE8A	FCRL4
IFT43	CPT1B	IL27	ADAMTSL3	PEAR1
SPATA7	FAM227A	SBK1	STARD5	RHBG
FOXN3	RBFOX2	MIR8878	IDH3A	CELF4
SLC25A29	MTERF2	GGA2	ACSBG1	NOL4
KLC1	C10H12orf45	THUMPD1	CRABP1	DSG3
CLBA1	CCDC138	CCP110	KIAA0232	DSG1
NOTUM	RPL31	SYT17	ACOX3	PIEZO2
SPHK1	LYG1	NDE1	GRK4	MMP14
SSTR2	LIPT1	SNN	LETM1	EFS
SOX9	COA5	EMP2	FGFR3	NKX2-1
MYL4	C10H2orf92	GRIN2A	PROM1	NID2
TANC2	CRIPT	CARHSP1	FGFBP1	CCDC198
ERN1	KCNK12	PPL	STK32B	DACT1
NOL11	RPS27A	C6H16orf96	RBM47	GPR135
CEP112	CFAP36	NLRC3	UGDH	CCDC175
AXIN2	PUS10	MEFV	KLF3	GPHB5
KCNJ16	TMEM17	TRNAK-CUU_10	PGM2	GALNT16
ARL4D	ETAA1	TNFRSF12A	SLC34A2	PLEKHD1
RPL19	TIA1	SOX8	CCDC149	NPC2
SRCIN1	SNRPG	RGS11	PPARGC1A	LTBP2
IGF2BP1	VAX2	HBM	FGFRL1	PGF
PHOSPHO1	SHROOM1	DRAM2	SLC26A1	IRF2BPL
NME1	NME5	CD53	DGKQ	DIO2
DGKE	NUDT2	HENMT1	TMEM175	FLRT2
CUEDC1	SIT1	CNN3	GAK	GPR68
TSPOAP1	TMEM8B	ARHGAP29	CPLX1	GSC
TEX14	FRMPD1	CDC7	PIGG	BAG5
PPM1E	TAL2	BARHL2	MAP3K21	PLD4
DHX40	RNF183	MYBPH	SIPA1L2	AHNAK2
PTRH2	KIF12	LGR6	FAM89A	GPR132
C9H17orf64	COL27A1	PTPN7	TTC13	JAG2
PIGW	SFTA2	NAV1	CAPN9	ZNF750
C9H17orf78	UQCC2	PKP1	COG2	WDR45B
HEATR6	MLN	TMEM9	ABCB10	SLC16A3
GAS2L2	RPS10	CAMSAP2	ACTA1	CBX2
CCL8	GLP1R	PTPRC	RAB4A	CYTH1
TEFM	TOMM6	PTPRC_1	RHOU	AFMID
WSB1	USP49	DYRK3	IPMK	MGAT5B
LYRM9	SUPT3H	IL10	CISD1	FOXJ1
CORO6	SLC25A27	TRAF3IP3	ANK3	UNC13D
METTL16	PKHD1	VASH2	MYPN	SLC25A19
C8G	TMEM14A	GLUL	HKDC1	CDR2L
MAMDC4	BAG2	NMNAT2	TSPAN15	CD300E
AJM1	OOEP	NCF2	NEUROG3	CRHR1
LCN15	DDX43	PTGS2	PCBD1	ARL17A
NOTCH1	EEF1A1	KIAA0040	UNC5B	GOSR2
CARD9	SENP6	SELE	PLA2G12B	MRC2
BRD3OS	PHIP	SLC19A2	ANXA7	CD79B
CEL	HMGN3	KMO	SEC24C	SCN4A
AK8	RWDD2A	CEP170	VDAC2	ICAM2
AIF1L	GJB7	KIF26B	COMTD1	PITPNC1
FIBCD1	FBXL4	MEX3A	PPIF	FAM20A
ASS1	CD24	IL6R	ANXA11	FZD2
PHYHD1	RPF2	ATP8B2	C4H10orf99	DHX8
PBX3	PHF10	SLC27A3	CDHR1	GHDC
WDR38	DYNLT2	S100A2	RGR	KRT17
OLFML2A	RPL30	S100A4	GLUD1	KRT16
NR5A1	STK3	S100A8	SHLD2	KRT14
ARHGAP9	FBXO43	S100A12	CDHR2	KRT15
MARS1	ZNF706	S100A9	CLTB	KRT36
DDIT3	EIF3E	SLC39A6	KIAA1191	KRT41
DTX3	EMC2	B4GALT6	SFXN1	KRT31
IRAK3	EIF3H	ANKRD29	MAT2B	CCR7
IL22	UTP23	DLGAP1	CCNG1	CSF3
PIM3	C13H8orf76	RAB31	ATP10B	UBE2Z
CELSR1	TATDN1	APCDD1	FNDC9	GNGT2
SHISAL1	EFR3A	PRELID3A	FAXDC2	NGFR
NPTXR	MROH5	MAPK4	NMUR2	DLX4
MAFF	EEF1D	NLRP3	FAT2	DLX3
HMOX1	HYKK	LGMN	SLC36A1	PPP1R9B
C10H12orf75	AFP	TGM1	GPX3	COL1A1
SH3RF3	MTHFD2L	NFKBIA	SLC26A2	NOG
ECRG4	NDUFA5	VCPKMT	PDE6A	SCPEP1
CREG2	SLC25A40	NIN	PPARGC1B	MSI2
CHST10	MTERF1	ABHD12B	ARHGEF37	PRR11
LONRF2	BET1	GPR137C	CCL28	LHX1
CRACDL	SEM1	ERO1A	HMGCS1	TMEM132E
DYNC2LI1	SDHAF3	BMP4	SELENOP	ASIC2
ABCG5	NXPH1	SIX1	CCDC152	CRLF3
ATP6V1E2	NDUFA4	SIX4	PTGER4	TMEM97
FANCL	PHF14	BATF	SLC1A3	TNFAIP1
PAPOLG	KLHL7	TGFB3	GOLPH3	SARM1
EHBP1	TRA2A	VASH1	RETREG1	ALDOC
TNFAIP8	HOXA7	ZDHHC22	ANKH	SSH2
SRFBP1	HOXA10	GPR65	APLP2	CCDC187
KLHL3	LSM5	BDKRB2	NFRKB	SOHLH1
REEP2	RP9	HHIPL1	TMEM45B	SLC2A6
CD72	GPR141	EVL	ARHGAP32	VAV2
CCIN	BMT2	DIO3	KCNJ1	COL5A1
MSANTD3	CTTNBP2	TRAF3	TIRAP	SPACA9
BAAT	LSM8	TNFAIP2	EI24	SETX
CTNNAL1	AASS	BAIAP2	SPA17	FAM78A
FRRS1L	C16orf87	SGSH	SIAE	PRRX2
TNFSF15	BTF3L4	CCDC40	JHY	NUP188
TLR4	CCNB1IP1	SOCS3	SORL1	LRRC8A
AIF1	CEP290	TMC8	SC5D	ZBTB6
LY6G5B	LSM6	RNF157	ARHGEF12	LHX6
COL11A2	RPS3A	CD300LF	OAF	ZBTB39
SYNGAP1	TIGD4	CD300A	TRIM29	NEMP1
ARMC12	TLR2	WNT3	USP2	NDUFA4L2
SLC26A8	TMA16	LIMD2	PDZD3	INHBC
FGD2	PKD1L1	FTSJ3	C2CD2L	GLI1
PTK7	ADAM18	GH1	SLC37A4	CYP27B1
IL17A	ADAM32	PRR29	TRAPPC4	AVIL
IL17F	RPS7	MILR1	TREH	LYZ
BEND6	TAF1B	SLC16A6	ARCN1	MIOX
ZNF451	ATP6V1C2	WIPI1	ATP5MG	ADM2
PTP4A1	KLHL29	KCNJ2	UBE4A	RIBC2
CD109	SF3B6	FMNL1	MPZL2	FAM118A
ELOVL4	FAM228B	ETV4	SCN4B	UPK3A
SRSF12	ADGRF3	NAGLU	PCSK7	WBP2NL
RRAGD	EIF2B4	ODAD4	TMPRSS5	SHISA8
AK9	SPDYA	KRT23	BCO2	PDGFB
WASF1	SRD5A2	SMARCE1	TEX12	CSNK1E
DDO	MEMO1	MIR8888	IL18	MFNG
SLC16A10	RMDN2	EPOP	SDHD	ELFN2
TUBE1	ATOH8	ARHGAP23	DLAT	CSF2RB
FAM229B	REG3A	SP6	PPP2R1B	FOXRED2
OSR2	PRKAB2	CBX1	EXPH5	CKAP4
SNX31	PDZK1	SKAP1	ACAT1	CHST11
LRP12	C17H1orf56	ABI3	SLC35F2	ST6GAL2
TRPS1	SEC61G	NXPH3	CASP4	UXS1
TNFRSF11B	VOPP1	UTP18	CEP126	IL1R2
DSCC1	EPDR1	STXBP4	ZZEF1	MAP4K4
DEPTOR	NME8	VEZF1	GGT6	PROKR1
MTBP	SLC26A4	MIR142	CAMTA2	ANTXR1
SNTB1	BCAP29	YPEL2	RNF167	PCYOX1
MYC	ORC5	BRIP1	SLC25A11	ADAMTS2
SLURP1	LMNTD2	ACACA	MINK1	CDO1
NRBP2	ALKBH3	DUSP14	TM4SF5	LOX
SPATC1	KIAA1549L	CCL3	MED11	LMNB1
GNPDA2	EIF3M	CCL16	ACADVL	MARCHF3
COMMD8	IMMP1L	RASL10B	CTDNEP1	FAM53C
CWH43	DNAJC24	NLE1	CLDN7	HAUS6
CHIC2	TRNAL-UAA_1	CCL7	TMEM256	ELAVL2
TMEM165	HARBI1	RHBDL3	TMEM102	NOL6
AASDH	C18H11orf94	ADAP2	TNFSF13	FOXE1
PPAT	MAPK8IP1	EVI2A	MPDU1	GABBR2
HOPX	SHANK2	EVI2B	WRAP53	COL15A1
SPINK2	TMEM151A	NLK	BORCS6	ALDOB
PPBP	C18H11orf98	VTN	TMEM238L	SLC46A2
H2AW	SLC15A3	ANKRD13B	MAP2K4	RGS3
LRGUK	MAML3	GEMIN4	COX10	WHRN
MEST	NDUFC1	DOC2B	PMP22	TRIM32
CPA2	LARP1B	TSR1	PIGL	CDSN
CROT	HSPA4L	NSMF	SPECC1	LTB
CDK6	BBS12	CYSRT1	MAPK7	DLA-DQA1
DYNC1I1	BBS7	FUT7	FAM83G	PRPH2
TAC1	PRDM5	ABCA2	TOP3A	NFKBIE
ASNS	NIFK	GPSM1	ALKBH5	TNFRSF21
HDAC9	C19H2orf76	PRRC2B	TOM1L2	ADGRF4
POLR1F	UBXN4	PLPP7	SREBF1	GCM1
MACC1	ORC4	QRFP	RASD1	ELOVL5
MPP6	ZNF35	EXOSC2	DHRS7B	COL21A1
SNX10	CFAP100	USP20	SLC35D1	TPBG
CHN2	LSM3	IER5L	DNAI4	MRAP2
TFEC	RPL32	SET	CACHD1	TBX18
CAV2	IL17RE	LCN2	PGM1	UBE2J1
TSPAN12	CRBN	ST6GALNAC4	KANK4	BACH2
SVBP	TRNT1	ANGPTL2	PATJ	FYN
CCDC30	THOC7	MVB12B	CYP2J2	TSPYL4
RIMKLA	ARHGEF3	GGTA1	HOOK1	DCSTAMP
TRIT1	CACNA1D	GDF11	JUN	DPYS
MACF1	GNAT1	NXPH4	DAB1	TRHR
ZC3H12A	FBXW12	AGAP2	TMEM61	FAM83A
CSF3R	KIF9	MARCHF9	TTC22	CCN4
ZMYM1	SUGP2	METTL1	FAM151A	LY6D
AGBL4	RLN3	EEF1AKMT3	ACOT11	BEND4
ST3GAL3	BRME1	GRIP1	MRPL37	ATP10D
NAP1L1	CACNA1A	SLC35E3	TMEM59	USP46
FGD6	SLC25A41	PANX2	YIPF1	RASL11B
VEZT	KLHL35	SMC1B	SCP2	KIT
CCDC38	ART5	PARVG	ECHDC2	OBSCN
ANKS1B	CHRNA10	PNPLA3	ISG15	CPA5
ANO4	CPB2	BIK	C5H1orf159	TFPI2
ABCE1	NUFIP1	A4GALT	SDF4	COL1A2
MAP9	UCHL3	NFAM1	CPTP	AHR
ANXA10	SPRY2	TNFRSF13C	MIB2	TWIST1
FAM131B	EXOG	CACNA1I	NADK	GPNMB
CLCN1	ZCWPW2	APOBEC3Z3	GNB1	IGF2BP3
TTC26	ZIC4	SH3BP1	TMEM52	MINDY4
ATP6V0A4	ANKUB1	CYTH4	PRKCZ	TBX20
AGBL3	MACROD2	RAC2	ARHGEF16	MDFIC
H2BE1	TNNC2	C1QTNF6	SMIM1	WNT2
SHH	PFDN4	TIMP3	LRRC47	WNT16
HOOK3	DOK5	NUAK1	ESPN	P3H1
ZMAT4	SPO11	EDAR	DNAJC11	CTPS1
TCIM	APCDD1L	IL18RAP	LZIC	COL9A2
MAK16	RFXAP	IL18R1	UBE4B	RLF
FUT10	SPP2	IL1RL1	TCF25	HPCAL4
PURG	PRLH	IL1RL2	SPIRE2	HEYL
TRMT9B	COPS9	IL1R1	CHMP1A	MANEAL
C16H8orf48	CRYBA4	RFX8	DPEP1	EVA1B
MICU3	CRYBB1	AFF3	PIEZO1	GJB3
[truncated: 1,001 more rows]

## Sheet: S6_module_darkgreen_gene
gene_id	connectivity
[truncated: 150 more rows]

[truncated: 2 more sheets: S7_normalized_counts, S8_removeBatchEffect_count]
